# Supplementary material for: Deep learning driven de novo drug design based on gastric proton pump structures
Source: Commun Biol. 2023 Sep 19;6:956. doi: 10.1038/s42003-023-05334-8 (PMC10509173; doi:10.1038/s42003-023-05334-8)
Supplement: Supplementary file 4 — Supplementary Data 1 [file 42003_2023_5334_MOESM4_ESM.xlsx]

## Sheet: Fig2a
	SCH28080
	[PCAB]
	-11	104.013	100.31	105.067	100.369	107.111	104.987
	-8	103.022	101.664	102.046	104.017	110.324	109.935
	-7	95.3087	95.5151	94.8095	95.2781	100.611	97.2652
	-6.30103	79.3677	76.7963	80.0118	80.9103	89.5131	79.9179
	-6	62.81	63.0528	63.9985	66.5395	69.8795	70.8592
	-5.52288	37.8167	37.4362	39.3434	38.4681	40.8734	40.155
	-5	15.7873	16.5304	15.1539	15.7141	18.3616	18.4322
	-4.52288	5.85664	-0.66031	5.65891	5.44544	6.84096	5.49123
	-4.30103	3.70239	0	3.90055	3.92449	3.21706	2.49344
	-4	1.2651	1.07172	0.556306	0.652543	1.33516	1.79881
	-3.52288	-1.28049	-1.11761	-0.26792	-0.24954	0.7821	0.999103
	-3.30103	0.234005	-0.234	0.085847	-0.08585	0.206791	-0.20679
	DQ02
	-11	99.85	98.59	101.41	99.82	98.22	99.87
	-8	97.5	100.13	97.23	97.51	96.21	102.69
	-7	99.57	99.45	98.18	98.05	96.63	99.09
	-6.30103	97.98	96.67	103.79	104.81	106.59	107.52
	-6	97.7	98.02	94.2	97.49	93.51	99.15
	-5.52288	94.23	90.64	95.59	93.89	93	95.88
	-5	76.31	74.65	77.66	80.01	78.54	73.73
	-4.52288	56.61	55.53	56.64	57.99	58.21	59.24
	-4.30103	44.62	46.8	48.6	46.17	46.72	37.34
	-4	42.01	43.89	31.47	31.59	28.65	29.6
	-3.52288	0.86	1.16	4.19	5.19	4.89	4.75
	-3.30103	-3.48	-2.88	2.99	4.4	2.96	5.89
	DQ04
	-11	101.41	100.27	102.04	101.19	98.33	99.11
	-8	101.57	100.61	99.59	102.17	101.49	97.6
	-7	98.23	101.36	99.76	99.57	100.69	98.11
	-6.30103	97.37	99.94	104.98	87.87	104.85	101.28
	-6	100.43	99.64	95.5	94.06	99.64	98.22
	-5.52288	98.14	98.72	86.17	97.35	92.86	93.01
	-5	84.91	81.14	76.84	80.91	85.5	81.75
	-4.52288	54.64	55.71	47.64	52.61	61.59	63.39
	-4.30103	44	42.16	21.74	21.63	20.87	17.27
	-4	36.71	36.26	38.13	35.18	35.01	32.77
	-3.52288	1.96	3.36	3.54	3.3	3.08	0.78
	-3.30103	0.25	-0.25	-0.38	0.38	-0.3	-3.39
	DQ09
	-11	99.26	98.65	101.5	98.45	98.97	101.13
	-8.15397	99.08	99.65	97.54	97.72	99.14	96.06
	-7.15397	100.4	99.7	97.72	99.58	95.86	98.79
	-7.00046	100.13	101.44	98.87	102.62	97	100.92
	-6.15397	99.11	99.53	98.71	99.47	95.43	99.9
	-5.67685	101.49	99.52	93.88	106.02	103.98	106.05
	-5.15397	99.93	96.29	97.51	98.34	88.34	93.86
	-4.67685	97.65	97.31	107.67	103.09	98.87	105.02
	-4.455	99	99.88	97.42	97.61	95.39	91.33
	-4.15397	92.95	94.76	92.15	93.44	92.03	93.77
	-3.67685	81.52	80.18	94.54	95.44	96.5	95.18
	-3.455	63.11	66.04	91.33	94.1	93.4	93.07
	DQ14
	-11	103.16	99.44	101.23	99.08	99.88	99.77
	-8	95.47	97.96	97.95	99.07	96.42	98.64
	-7	93.06		99.72	100.85	100.56	98.57
	-6.30103			101.13	91.4	101.1	101.3
	-6	99.88	98.19	102.47	100.9	103.05	104.28
	-5.52288	106.37	107.48	116.43	116.24	113.84	116.41
	-5	106.23	102.41	111.55	99.92	109.43	110.94
	-4.52288	87.04	84.8	98.89	98.98	99.17	99.96
	-4.30103	84.92	80.56	95.68	93.2	92.03	93.46
	-4			60.7	61.39	60.36	56.79
	-3.52288			28.44	23.96	24.12	24.35
	-3.30103			27.73	26.74	25.35	26.06
	DQ15
	-11	102.57	105.77	99.66	98.21	98.11	102.51
	-8	98.75	101.8	99.85	100.74	97.88	98.55
	-7	93.78	100.85	99.97	100.06	104.3	100.32
	-6.30103	96.59	101.3	102.53	104.37	103.52	105.02
	-6	99.17	105.14	103.4	101.49	105.23	103.02
	-5.52288	106.28	113.44	111.13	112.65	113.7	115.05
	-5	104.78	109.76	109.66	114.82	111.02	110.28
	-4.52288	62.91	87.02	102.29	102.11	98.15	100.59
	-4.30103	53.33	67.11	32	29.38	36.06	36.79
	-4		11.93	13.25	13.98	12.44	11.99
	-3.52288	9.09	3.72	0.29	-0.76	-0.99	-0.84
	-3.30103	-1.23	-0.26	-1.44	5.07	-1.8	2.8
	DQ16
	-11	95.82	93.84	98.4	100.56	99.28	103.27
	-8	95.83	94.95	90.34	101.71	99.53	101.3
	-7	95.95	99.26	100.97	100.31	101.14	100.94
	-6.30103	101.16	99.6	102.96	104.58	100.87	100.34
	-6	106.69	106.05	103.52	103.99	105.16	107.1
	-5.52288	112.46	113.5	115.83	115.26	112.62	114.01
	-5	105.07	103.28	102.18	95.06	104.24	100.65
	-4.52288	107.4	104.96	100.44	100.8	99.65	99.6
	-4.30103	103.26	71.7	101.95	107.11	107.49	103.62
	-4	87.71	67.55
	-3.52288	44.41	66.92
	-3.30103	24.42	42.17

## Sheet: Fig3a
	DQ06
	-11	102.84	103.26	99.81	97.12	97.38	101.76
	-8	101.14	100.91	95.09	94.94	96.97	96.94
	-7	90.69	91.88	87.97	84.74	90.82	88.26
	-6.30103	57.6	58.17	57.79	57.15	58.12	57.53
	-6	39.09	39.39	38.28	36.79	38.33	39.14
	-5.52288	20.15	21.1	19.71	21.04	20.73	20.63
	-5	9.37	9.6	11.28	10.91	10.15	11.11
	-4.52288	5.58	6.16	6.26	6.39	7.23	7.48
	-4.30103	5.51	5.6	5.6	5.65	5.75	5.83
	-4	5.02	5.03	3.19	3.1	2.85	2.51
	-3.52288	1.74	1.71	2.79	2.38	1.76	2.41
	-3.30103	0.01	-0.01	0.22	-0.22	-0.74	-0.4
	DQ10
	-11	97.84	98.7	100.06	101.42	100.78	96
	-8	97.94	95.96	97.5	99.04	99.69	102.43
	-7	93.18	94.04	98.08	97.4	96.62	95.63
	-6.30103	96.05	88	94.05	95.4	97.95	97.13
	-6	100.27	101.99	106.56	102.96	101.68	100.85
	-5.52288	97.45	97.17	101.99	103.63	102.59	100.01
	-5	105.05	103.17	107.45	104.86	105.64	102
	-4.52288	93.17	93.5	97.58	97.31	105.67	98.13
	-4.30103	76.31	75.72	105.39	105.73	101.62	104.74
	-4	56.05	53.52	55.98	54.18	54.88	57.9
	-3.52288	45.74	44.58	47.45	47.39	47.18	50.77
	-3.30103	43.38	44.41	45.92	45.13	45.42	45.93
	DQ11
	-11	102.26	95.06	98.26	100.19	96.56	106.72
	-8	97.6	94.94	102	102.29	100.82	103.84
	-7	95.63	90.8	99.34	102.28	88.88	100.71
	-6.30103	90.62	87.46	94.24	93.36	93.48	92.73
	-6	89.53	87.88	83.74	79.92	83.72	84.81
	-5.52288	63.88	61.74	70.3	67.49	63.1	68.35
	-5	34.05	32.3	39.91	37.9	37.76	40.04
	-4.52288	10.92	10.91	16.8	13.24	16.06	16.58
	-4.30103	5.75	5.69	7.96	7.99	7.73	7.96
	-4	0.73	0.95	7.54	7.57	6.64	7.22
	-3.52288	-7.01	-7.07	0.86	1.01	0.22	0.76
	-3.30103	-9.05	-9.17	-0.38	-0.55	0.75	0.18
	DQ12
	-11	97.64	96.4	100.03	99.55	98.47	102.15
	-8	96.05	93.52	100.03	97.19	98.53	98.62
	-7	91.01	87.51	98.57	99.1	95.69	97.51
	-6.30103	74.96	75.04	76.55	75.62	74.4	76.41
	-6	63.22	63.5	59.87	57.62	57.1	58.43
	-5.52288	35.47	34.66	35.13	34.7	33.05	34.53
	-5	14.6	14.36	13.48	12.93	13.73	12.81
	-4.52288	5.83	5.43	5.22	6.02	6.1	5.29
	-4.30103	3.34	3.14	-0.81	-0.94	-0.85	-0.15
	-4	0.73	0	-0.35	-0.11	-0.2	0.01
	-3.52288	-0.8	-0.12	-1.95	-1.32	-0.19	-1.95
	-3.30103	-2.13	-5.12	-1.35	1.97	-1.31	0.69

## Sheet: Fig4a
	DQ18
	-11	100.72	97.29	102.68	101.79	99.57	97.58
	-8	95.1	94.97	96.22	96.34	97.53	94.01
	-7	72.23	72.66	78.01	75.77	77.31	73.77
	-6.30103	42.38	43.74	33.78	32.22	33.46	32.94
	-6	29.5	29.4	25.25	23.72	23.45	22.64
	-5.52288	16.7	16.7	13.36	12.56	12.1	12.96
	-5	10.19	9.2	8.59	8.27	8.37	7.59
	-4.52288	7.22	7.48	5.6	5.85	5.22	5.14
	-4.30103	6.91	6.81	3.43	3.25	3.15	2.87
	-4	5.53	5.19	3.97	3.46	3.55	3.23
	-3.52288	2.66	2.11	0.95	1.14	1.02	0.57
	-3.30103	0.76	0	-0.39	0.54	-1.02	0.88
	DQ19
	-11	95.94	97.66	99.42	99.81	100.11	99.03
	-8	95.21	97	100.13	98.68	100.43	97.42
	-7	91.5	92.21	96.4	96.06	98.84	94.11
	-6.30103	84.8	85.13	83.98	84.02	82.9	83.28
	-6	77.41	78.78	71.45	74.76	72.12	73.47
	-5.52288	56.8	57.52	52.1	50.99	52.47	50.98
	-5	27.04	27.03	26.28	26.11	26	25.46
	-4.52288	18.62	18.62	17.28	17.05	16.78	16.42
	-4.30103	16.41	15.72	6.63	6.46	5.99	5.93
	-4	10.36	10.46	8.18	7.73	7.75	7.91
	-3.52288	1.38	2.32	2.04	1.91	2.46	2.13
	-3.30103	-0.65	-0.09	-0.18	0.39	-0.03	-0.18
	DQ07
	-11	100.45	97.72	103.9	100.73	98.44	100.87
	-8	96.57	99.63	102.72	99.81	97.87	101.66
	-7	96.69	96.52	102.14	98.38	97.9	99.91
	-6.30103	90.87	90.7	95.03	96.7	92.33	94.31
	-6	84.95	84.95	82.82	90.61	90.08	95.69
	-5.52288	45.69	44.11	51.61	59.03	63.14	61.87
	-5	4.55	4.67	12.66	12.06	13.24	12.08
	-4.52288	-1.24	-1.47	3.31	3.19	3.75	3.57
	-4.30103	-1.84	-1.6	2.69	2.52	2.83	2.8
	-4	-1.84	-1.63	1.31	1.18	1.05	1.62
	-3.52288	-0.35	-0.17	2.58	2.95	2.71	3.29
	-3.30103	0.27	0.6	3.27	8.56	2.84	6.16

## Sheet: Fig5a
	DQ21
	-11	102.52	101.98	100.28	101.48	100.07	102.84
	-8	101.03	99.43	98.88	100.2	98.66	98.58
	-7	76.22	75.51	71.53	74.65	69.37
	-6.30103	36.33	33.31	34.67	35.15	34.9	34.74
	-6	23.55	22.68	22.58	21.83	22.75	23.52
	-5.52288	11.96	12.26	11.83	11.89	11.45	12.14
	-5	7.76	7.75	7.99	7.89	7.99	7.77
	-4.52288	6.47	6.44	6.31	6.43	6.29	6.56
	-4.30103	4.45	4.77	4.44	4.84	4.43	4.67
	-4	3.33	3.13	3.68	3.03	3.2	3.37
	-3.52288	0.39	0.54	0.08	0.18	0.41	0.55
	-3.30103	-1.36	-1	-1.49	3.72	-1.45	1.58

## Sheet: SFig5
	1/KCL								DQ02
								1/KCl	0	0	0	5	5	5	10	10	10	40	40	40
								2	0.01978	0.02	0.0181	0.0312	0.0335	0.0294	0.0514	0.0558	0.0498	0.1646	0.1689	0.18
								1	0.01183	0.0116	0.0108	0.0177	0.0175	0.0166	0.0258	0.029	0.0258	0.0754	0.0762	0.0737
								0.5	0.0086	0.0093	0.009	0.0114	0.0113	0.0109	0.016	0.018	0.0173	0.0393	0.036	0.0314
								0.2	0.00541	0.0057	0.0054	0.0059	0.0059	0.0061	0.0078	0.0077	0.0079	0.0176	0.0181	0.0182
								0.125	0.00631	0.0064	0.0064	0.0059	0.006	0.0059	0.0075	0.0074	0.0073	0.0175	0.0157	0.013
								0.1	0.00614	0.0061	0.0061	0.0059	0.0058	0.0058	0.0067	0.0069	0.0066	0.0146	0.0158	0.0151
								0.05	0.00483	0.005	0.0051	0.0047	0.0046	0.005	0.0052	0.0052	0.0052	0.0101	0.0102	0.0088
									DQ06
								1/KCl	0	0	0	50	50	50	100	100	100	400	400	400
								2	0.01502	0.0153	0.0181	0.035	0.034	0.0286	0.0496	0.0604	0.056	0.097	0.0973	0.106
								1	0.01312	0.0157	0.0127	0.0282	0.0275	0.0291	0.0415	0.043	0.0412	0.069	0.0649	0.0653
								0.5	0.00659	0.0069	0.0059	0.0111	0.011	0.0112	0.0156	0.0168	0.0167	0.0261	0.0253	0.0282
								0.2	0.00676	0.0073	0.0061	0.0088	0.0086	0.0089	0.0106	0.0113	0.011	0.0153	0.0154	0.0157
								0.125	0.0055	0.006	0.0053	0.0067	0.0066	0.007	0.0083	0.0082	0.0086	0.0123	0.011	0.0111
								0.1	0.00664	0.0079	0.0063	0.0075	0.0077	0.0078	0.0094	0.0098	0.0087	0.0109	0.0112	0.011
								0.05	0.00587	0.0065	0.0056	0.0059	0.0057	0.006	0.0063	0.0065	0.0066	0.0084	0.0076	0.008
									DQ18
								1/KCl	0	0	0	50	50	50	100	100	100	300	300	300
								2	0.01846	0.0176	0.0181	0.0279	0.0337	0.0323	0.048	0.0488	0.0506	0.0823	0.0802	0.0873
								1	0.01291	0.0128	0.0126	0.0179	0.0196	0.0193	0.0275	0.0295	0.0269	0.0485	0.0428	0.0475
								0.5	0.01199	0.0094	0.0096	0.0119	0.013	0.012	0.0167	0.0187	0.0171	0.0295	0.0294	0.0287
								0.2	0.00783	0.0078	0.0077	0.0082	0.0087	0.0084	0.0096	0.01	0.01	0.0148	0.0147	0.014
								0.125	0.00769	0.0076	0.0076	0.0073	0.0075	0.0075	0.0089	0.0087	0.0083	0.0121	0.0115	0.0115
								0.1	0.00779	0.0074	0.0075	0.0071	0.0073	0.0075	0.0078	0.0077	0.0079	0.0106	0.0107	0.0096
								0.05	0.00739	0.0068	0.0072	0.0062	0.0062	0.0062	0.0065	0.0064	0.007	0.0074	0.007	0.008
