# Supplementary material for: Deep learning driven de novo drug design based on gastric proton pump structures
Source: Commun Biol. 2023 Sep 19;6:956. doi: 10.1038/s42003-023-05334-8 (PMC10509173; doi:10.1038/s42003-023-05334-8)
Supplement: Supplementary file 9 — Supplementary Software [file 42003_2023_5334_MOESM9_ESM.zip]

Archive with 28 entries (27 files):
- DQ_script/data/Prior.ckpt
- DQ_script/data/results/
- DQ_script/data/Voc
- DQ_script/data_structs.py
- DQ_script/environment.yml
- DQ_script/images/celecoxib_analogues.gif
- DQ_script/LICENSE
- DQ_script/main.py
- DQ_script/model.py
- DQ_script/multiprocess.py
- DQ_script/orig_README.md
- DQ_script/phmodel/TypeA.pml
- DQ_script/phmodel/TypeB.pml
- DQ_script/phmodel/TypeC.pml
- DQ_script/pred_ph4.py
- DQ_script/README.md
- DQ_script/scaffolds.py
- DQ_script/scoring_functions.py
- DQ_script/tabu_list/tabu_list_default.txt
- DQ_script/train_agent.py
- DQ_script/train_prior.py
- DQ_script/utils.py
- DQ_script/Vizard/main.py
- DQ_script/Vizard/run.sh
- DQ_script/Vizard/templates/index.html
- DQ_script/Vizard/templates/styles.css
- DQ_script/Vizard/theme.yaml
- DQ_script/vizard_logger.py
