# Supplementary material for: Deep learning driven de novo drug design based on gastric proton pump structures
Source: Commun Biol. 2023 Sep 19;6:956. doi: 10.1038/s42003-023-05334-8 (PMC10509173; doi:10.1038/s42003-023-05334-8)
Supplement: Supplementary file 9 — Supplementary Software [file 42003_2023_5334_MOESM9_ESM.zip › DQ_script/data/Voc]

[S-]
9
(
S
c
[NH+]
3
[CH]
o
[NH3+]
[nH]
7
6
[N]
1
O
%
[N-]
5
-
[O+]
[n+]
[o+]
[nH+]
[NH2+]
[N+]
[O-]
[S+]
R
F
[n-]
[s+]
L
s
8
4
[SH]
2
=
n
)
[O]
N
#
[NH-]
C
[SH+]
0
