# Supplementary material for: Deep learning driven de novo drug design based on gastric proton pump structures
Source: Commun Biol. 2023 Sep 19;6:956. doi: 10.1038/s42003-023-05334-8 (PMC10509173; doi:10.1038/s42003-023-05334-8)
Supplement: Supplementary file 9 — Supplementary Software [file 42003_2023_5334_MOESM9_ESM.zip › DQ_script/environment.yml]

name: DQ
channels:
  - soumith
  - rdkit
  - defaults
dependencies:
  - python=3.6
  - pytorch=0.1.12
  - scikit-learn
  - rdkit=2017.09.1
  - tqdm
  - pexpect
