# Supplementary material for: Deep learning driven de novo drug design based on gastric proton pump structures
Source: Commun Biol. 2023 Sep 19;6:956. doi: 10.1038/s42003-023-05334-8 (PMC10509173; doi:10.1038/s42003-023-05334-8)
Supplement: Supplementary file 9 — Supplementary Software [file 42003_2023_5334_MOESM9_ESM.zip › DQ_script/multiprocess.py]

#!/usr/bin/env python

import importlib
import sys

scoring_function = sys.argv[1]
func = getattr(importlib.import_module("scoring_functions"), scoring_function)()

while True:
    smile = sys.stdin.readline().rstrip()
    try:
        score = float(func(smile))
    except:
        score = 0.0
    sys.stdout.write(" ".join([smile, str(score), "\n"]))
    sys.stdout.flush()
