# Supplementary material for: Deep learning driven de novo drug design based on gastric proton pump structures
Source: Commun Biol. 2023 Sep 19;6:956. doi: 10.1038/s42003-023-05334-8 (PMC10509173; doi:10.1038/s42003-023-05334-8)
Supplement: Supplementary file 9 — Supplementary Software [file 42003_2023_5334_MOESM9_ESM.zip › DQ_script/phmodel/TypeB.pml]

<?xml version="1.0" encoding="UTF-8"?>
<MolecularEnvironment version="1.4" id="moleculeEnvironment0" name="[A] HKT1101"><Environment><Residues><aminoAcid id="compound0" title="LEU_112_A" type="LEU" functionalCompoundID="112" chainID="A"><atomArray><atom id="atom0" elementType="C" pdbName="CA" chainId="A" x3="47.75" y3="-22.016" z3="8.809" aromatic="false" serialNumber="493" /><atom id="atom1" elementType="N" pdbName="N" chainId="A" x3="48.115" y3="-22.877" z3="9.926" aromatic="false" serialNumber="492" /><atom id="atom2" elementType="C" pdbName="C" chainId="A" x3="48.699" y3="-22.2" z3="7.631" aromatic="false" serialNumber="494" /><atom id="atom3" elementType="O" pdbName="O" chainId="A" x3="48.267" y3="-22.39" z3="6.485" aromatic="false" serialNumber="495" /><atom id="atom4" elementType="H" pdbName=" H" x3="49.734264" y3="-22.16369" z3="7.802496" aromatic="false" /><atom id="atom5" elementType="H" pdbName=" H" x3="48.733845" y3="-23.606014" z3="9.600926" aromatic="false" /><atom id="atom6" elementType="H" pdbName=" H" x3="47.281635" y3="-23.292427" z3="10.317182" aromatic="false" /><atom id="atom7" elementType="C" pdbName="CB" chainId="A" x3="47.733" y3="-20.568" z3="9.254" aromatic="false" serialNumber="496" /><atom id="atom8" elementType="C" pdbName="CG" chainId="A" x3="47.304" y3="-19.716" z3="8.08" aromatic="false" serialNumber="497" /><atom id="atom9" elementType="C" pdbName="CD1" chainId="A" x3="45.789" y3="-19.662" z3="8.044" aromatic="false" serialNumber="498" /><atom id="atom10" elementType="H" pdbName=" H" x3="45.47466" y3="-19.266169" z3="7.123671" aromatic="false" /><atom id="atom11" elementType="H" pdbName=" H" x3="45.4419" y3="-19.051386" z3="8.824493" aromatic="false" /><atom id="atom12" elementType="H" pdbName=" H" x3="45.401413" y3="-20.631058" z3="8.158908" aromatic="false" /><atom id="atom13" elementType="C" pdbName="CD2" chainId="A" x3="47.947" y3="-18.331" z3="8.147" aromatic="false" serialNumber="499" /><atom id="atom14" elementType="H" pdbName=" H" x3="48.573112" y3="-18.195183" z3="7.315112" aromatic="false" /><atom id="atom15" elementType="H" pdbName=" H" x3="48.51278" y3="-18.250027" z3="9.027816" aromatic="false" /><atom id="atom16" elementType="H" pdbName=" H" x3="47.196827" y3="-17.596334" z3="8.1441" aromatic="false" /><atom id="atom17" elementType="H" pdbName=" H" x3="47.666416" y3="-20.138737" z3="7.189804" aromatic="false" /><atom id="atom18" elementType="H" pdbName=" H" x3="48.694195" y3="-20.287756" z3="9.570342" aromatic="false" /><atom id="atom19" elementType="H" pdbName=" H" x3="47.055946" y3="-20.453909" z3="10.048408" aromatic="false" /><atom id="atom20" elementType="H" pdbName=" H" x3="46.771782" y3="-22.254173" z3="8.510903" aromatic="false" /></atomArray><bondArray><bond id="bond1" sourceAtom="moleculeEnvironment0/compound0/atom0" targetAtom="moleculeEnvironment0/compound0/atom2" aromatic="false" order="1" /><bond id="bond2" sourceAtom="moleculeEnvironment0/compound0/atom0" targetAtom="moleculeEnvironment0/compound0/atom1" aromatic="false" order="1" /><bond id="bond3" sourceAtom="moleculeEnvironment0/compound0/atom0" targetAtom="moleculeEnvironment0/compound0/atom7" aromatic="false" order="1" /><bond id="bond4" sourceAtom="moleculeEnvironment0/compound0/atom0" targetAtom="moleculeEnvironment0/compound0/atom20" aromatic="false" order="1" /><bond id="bond5" sourceAtom="moleculeEnvironment0/compound0/atom1" targetAtom="moleculeEnvironment0/compound0/atom0" aromatic="false" order="1" /><bond id="bond6" sourceAtom="moleculeEnvironment0/compound0/atom1" targetAtom="moleculeEnvironment0/compound0/atom5" aromatic="false" order="1" /><bond id="bond7" sourceAtom="moleculeEnvironment0/compound0/atom1" targetAtom="moleculeEnvironment0/compound0/atom6" aromatic="false" order="1" /><bond id="bond8" sourceAtom="moleculeEnvironment0/compound0/atom2" targetAtom="moleculeEnvironment0/compound0/atom3" aromatic="false" order="2" /><bond id="bond9" sourceAtom="moleculeEnvironment0/compound0/atom2" targetAtom="moleculeEnvironment0/compound0/atom0" aromatic="false" order="1" /><bond id="bond10" sourceAtom="moleculeEnvironment0/compound0/atom2" targetAtom="moleculeEnvironment0/compound0/atom4" aromatic="false" order="1" /><bond id="bond11" sourceAtom="moleculeEnvironment0/compound0/atom3" targetAtom="moleculeEnvironment0/compound0/atom2" aromatic="false" order="2" /><bond id="bond12" sourceAtom="moleculeEnvironment0/compound0/atom4" targetAtom="moleculeEnvironment0/compound0/atom2" aromatic="false" order="1" /><bond id="bond13" sourceAtom="moleculeEnvironment0/compound0/atom5" targetAtom="moleculeEnvironment0/compound0/atom1" aromatic="false" order="1" /><bond id="bond14" sourceAtom="moleculeEnvironment0/compound0/atom6" targetAtom="moleculeEnvironment0/compound0/atom1" aromatic="false" order="1" /><bond id="bond15" sourceAtom="moleculeEnvironment0/compound0/atom7" targetAtom="moleculeEnvironment0/compound0/atom0" aromatic="false" order="1" /><bond id="bond16" sourceAtom="moleculeEnvironment0/compound0/atom7" targetAtom="moleculeEnvironment0/compound0/atom8" aromatic="false" order="1" /><bond id="bond17" sourceAtom="moleculeEnvironment0/compound0/atom7" targetAtom="moleculeEnvironment0/compound0/atom18" aromatic="false" order="1" /><bond id="bond18" sourceAtom="moleculeEnvironment0/compound0/atom7" targetAtom="moleculeEnvironment0/compound0/atom19" aromatic="false" order="1" /><bond id="bond19" sourceAtom="moleculeEnvironment0/compound0/atom8" targetAtom="moleculeEnvironment0/compound0/atom7" aromatic="false" order="1" /><bond id="bond20" sourceAtom="moleculeEnvironment0/compound0/atom8" targetAtom="moleculeEnvironment0/compound0/atom9" aromatic="false" order="1" /><bond id="bond21" sourceAtom="moleculeEnvironment0/compound0/atom8" targetAtom="moleculeEnvironment0/compound0/atom13" aromatic="false" order="1" /><bond id="bond22" sourceAtom="moleculeEnvironment0/compound0/atom8" targetAtom="moleculeEnvironment0/compound0/atom17" aromatic="false" order="1" /><bond id="bond23" sourceAtom="moleculeEnvironment0/compound0/atom9" targetAtom="moleculeEnvironment0/compound0/atom8" aromatic="false" order="1" /><bond id="bond24" sourceAtom="moleculeEnvironment0/compound0/atom9" targetAtom="moleculeEnvironment0/compound0/atom10" aromatic="false" order="1" /><bond id="bond25" sourceAtom="moleculeEnvironment0/compound0/atom9" targetAtom="moleculeEnvironment0/compound0/atom11" aromatic="false" order="1" /><bond id="bond26" sourceAtom="moleculeEnvironment0/compound0/atom9" targetAtom="moleculeEnvironment0/compound0/atom12" aromatic="false" order="1" /><bond id="bond27" sourceAtom="moleculeEnvironment0/compound0/atom10" targetAtom="moleculeEnvironment0/compound0/atom9" aromatic="false" order="1" /><bond id="bond28" sourceAtom="moleculeEnvironment0/compound0/atom11" targetAtom="moleculeEnvironment0/compound0/atom9" aromatic="false" order="1" /><bond id="bond29" sourceAtom="moleculeEnvironment0/compound0/atom12" targetAtom="moleculeEnvironment0/compound0/atom9" aromatic="false" order="1" /><bond id="bond30" sourceAtom="moleculeEnvironment0/compound0/atom13" targetAtom="moleculeEnvironment0/compound0/atom8" aromatic="false" order="1" /><bond id="bond31" sourceAtom="moleculeEnvironment0/compound0/atom13" targetAtom="moleculeEnvironment0/compound0/atom14" aromatic="false" order="1" /><bond id="bond32" sourceAtom="moleculeEnvironment0/compound0/atom13" targetAtom="moleculeEnvironment0/compound0/atom15" aromatic="false" order="1" /><bond id="bond33" sourceAtom="moleculeEnvironment0/compound0/atom13" targetAtom="moleculeEnvironment0/compound0/atom16" aromatic="false" order="1" /><bond id="bond34" sourceAtom="moleculeEnvironment0/compound0/atom14" targetAtom="moleculeEnvironment0/compound0/atom13" aromatic="false" order="1" /><bond id="bond35" sourceAtom="moleculeEnvironment0/compound0/atom15" targetAtom="moleculeEnvironment0/compound0/atom13" aromatic="false" order="1" /><bond id="bond36" sourceAtom="moleculeEnvironment0/compound0/atom16" targetAtom="moleculeEnvironment0/compound0/atom13" aromatic="false" order="1" /><bond id="bond37" sourceAtom="moleculeEnvironment0/compound0/atom17" targetAtom="moleculeEnvironment0/compound0/atom8" aromatic="false" order="1" /><bond id="bond38" sourceAtom="moleculeEnvironment0/compound0/atom18" targetAtom="moleculeEnvironment0/compound0/atom7" aromatic="false" order="1" /><bond id="bond39" sourceAtom="moleculeEnvironment0/compound0/atom19" targetAtom="moleculeEnvironment0/compound0/atom7" aromatic="false" order="1" /><bond id="bond40" sourceAtom="moleculeEnvironment0/compound0/atom20" targetAtom="moleculeEnvironment0/compound0/atom0" aromatic="false" order="1" /></bondArray><alphaC id="atom0" /><amideNitrogen id="atom1" /><carboxylC id="atom2" /></aminoAcid><aminoAcid id="compound1" title="ALA_116_A" type="ALA" functionalCompoundID="116" chainID="A"><atomArray><atom id="atom0" elementType="C" pdbName="CA" chainId="A" x3="48.136" y3="-22.728" z3="2.786" aromatic="false" serialNumber="530" /><atom id="atom1" elementType="N" pdbName="N" chainId="A" x3="47.79" y3="-23.572" z3="3.932" aromatic="false" serialNumber="529" /><atom id="atom2" elementType="C" pdbName="C" chainId="A" x3="49.067" y3="-23.434" z3="1.811" aromatic="false" serialNumber="531" /><atom id="atom3" elementType="O" pdbName="O" chainId="A" x3="49.017" y3="-23.173" z3="0.601" aromatic="false" serialNumber="532" /><atom id="atom4" elementType="H" pdbName=" H" x3="49.753387" y3="-24.144426" z3="2.1669075" aromatic="false" /><atom id="atom5" elementType="H" pdbName=" H" x3="48.38118" y3="-24.390888" z3="3.9376945" aromatic="false" /><atom id="atom6" elementType="H" pdbName=" H" x3="46.823093" y3="-23.85529" z3="3.8617308" aromatic="false" /><atom id="atom7" elementType="C" pdbName="CB" chainId="A" x3="48.774" y3="-21.429" z3="3.257" aromatic="false" serialNumber="533" /><atom id="atom8" elementType="H" pdbName=" H" x3="49.137463" y3="-21.55184" z3="4.2343965" aromatic="false" /><atom id="atom9" elementType="H" pdbName=" H" x3="49.56773" y3="-21.176905" z3="2.617519" aromatic="false" /><atom id="atom10" elementType="H" pdbName=" H" x3="48.05696" y3="-20.662066" z3="3.2440329" aromatic="false" /><atom id="atom11" elementType="H" pdbName=" H" x3="47.24623" y3="-22.466759" z3="2.293497" aromatic="false" /></atomArray><bondArray><bond id="bond1" sourceAtom="moleculeEnvironment0/compound1/atom0" targetAtom="moleculeEnvironment0/compound1/atom2" aromatic="false" order="1" /><bond id="bond2" sourceAtom="moleculeEnvironment0/compound1/atom0" targetAtom="moleculeEnvironment0/compound1/atom1" aromatic="false" order="1" /><bond id="bond3" sourceAtom="moleculeEnvironment0/compound1/atom0" targetAtom="moleculeEnvironment0/compound1/atom7" aromatic="false" order="1" /><bond id="bond4" sourceAtom="moleculeEnvironment0/compound1/atom0" targetAtom="moleculeEnvironment0/compound1/atom11" aromatic="false" order="1" /><bond id="bond5" sourceAtom="moleculeEnvironment0/compound1/atom1" targetAtom="moleculeEnvironment0/compound1/atom0" aromatic="false" order="1" /><bond id="bond6" sourceAtom="moleculeEnvironment0/compound1/atom1" targetAtom="moleculeEnvironment0/compound1/atom5" aromatic="false" order="1" /><bond id="bond7" sourceAtom="moleculeEnvironment0/compound1/atom1" targetAtom="moleculeEnvironment0/compound1/atom6" aromatic="false" order="1" /><bond id="bond8" sourceAtom="moleculeEnvironment0/compound1/atom2" targetAtom="moleculeEnvironment0/compound1/atom3" aromatic="false" order="2" /><bond id="bond9" sourceAtom="moleculeEnvironment0/compound1/atom2" targetAtom="moleculeEnvironment0/compound1/atom0" aromatic="false" order="1" /><bond id="bond10" sourceAtom="moleculeEnvironment0/compound1/atom2" targetAtom="moleculeEnvironment0/compound1/atom4" aromatic="false" order="1" /><bond id="bond11" sourceAtom="moleculeEnvironment0/compound1/atom3" targetAtom="moleculeEnvironment0/compound1/atom2" aromatic="false" order="2" /><bond id="bond12" sourceAtom="moleculeEnvironment0/compound1/atom4" targetAtom="moleculeEnvironment0/compound1/atom2" aromatic="false" order="1" /><bond id="bond13" sourceAtom="moleculeEnvironment0/compound1/atom5" targetAtom="moleculeEnvironment0/compound1/atom1" aromatic="false" order="1" /><bond id="bond14" sourceAtom="moleculeEnvironment0/compound1/atom6" targetAtom="moleculeEnvironment0/compound1/atom1" aromatic="false" order="1" /><bond id="bond15" sourceAtom="moleculeEnvironment0/compound1/atom7" targetAtom="moleculeEnvironment0/compound1/atom0" aromatic="false" order="1" /><bond id="bond16" sourceAtom="moleculeEnvironment0/compound1/atom7" targetAtom="moleculeEnvironment0/compound1/atom8" aromatic="false" order="1" /><bond id="bond17" sourceAtom="moleculeEnvironment0/compound1/atom7" targetAtom="moleculeEnvironment0/compound1/atom9" aromatic="false" order="1" /><bond id="bond18" sourceAtom="moleculeEnvironment0/compound1/atom7" targetAtom="moleculeEnvironment0/compound1/atom10" aromatic="false" order="1" /><bond id="bond19" sourceAtom="moleculeEnvironment0/compound1/atom8" targetAtom="moleculeEnvironment0/compound1/atom7" aromatic="false" order="1" /><bond id="bond20" sourceAtom="moleculeEnvironment0/compound1/atom9" targetAtom="moleculeEnvironment0/compound1/atom7" aromatic="false" order="1" /><bond id="bond21" sourceAtom="moleculeEnvironment0/compound1/atom10" targetAtom="moleculeEnvironment0/compound1/atom7" aromatic="false" order="1" /><bond id="bond22" sourceAtom="moleculeEnvironment0/compound1/atom11" targetAtom="moleculeEnvironment0/compound1/atom0" aromatic="false" order="1" /></bondArray><alphaC id="atom0" /><amideNitrogen id="atom1" /><carboxylC id="atom2" /></aminoAcid><aminoAcid id="compound2" title="ILE_119_A" type="ILE" functionalCompoundID="119" chainID="A"><atomArray><atom id="atom0" elementType="C" pdbName="CA" chainId="A" x3="45.954" y3="-25.037" z3="-1.123" aromatic="false" serialNumber="545" /><atom id="atom1" elementType="N" pdbName="N" chainId="A" x3="46.679" y3="-25.873" z3="-0.158" aromatic="false" serialNumber="544" /><atom id="atom2" elementType="C" pdbName="C" chainId="A" x3="46.846" y3="-24.599" z3="-2.294" aromatic="false" serialNumber="546" /><atom id="atom3" elementType="O" pdbName="O" chainId="A" x3="46.424" y3="-24.62" z3="-3.459" aromatic="false" serialNumber="547" /><atom id="atom4" shadow="true" reference="moleculeEnvironment0/compound3/atom1" /><atom id="atom5" elementType="H" pdbName=" H" x3="47.279957" y3="-25.290499" z3="0.4073726" aromatic="false" /><atom id="atom6" elementType="H" pdbName=" H" x3="46.017544" y3="-26.351501" z3="0.43665218" aromatic="false" /><atom id="atom7" elementType="C" pdbName="CB" chainId="A" x3="45.339" y3="-23.828" z3="-0.4" aromatic="false" serialNumber="548" /><atom id="atom8" elementType="C" pdbName="CG2" chainId="A" x3="44.859" y3="-22.836" z3="-1.393" aromatic="false" serialNumber="550" /><atom id="atom9" elementType="H" pdbName=" H" x3="45.544487" y3="-22.043058" z3="-1.4550655" aromatic="false" /><atom id="atom10" elementType="H" pdbName=" H" x3="43.922638" y3="-22.466606" z3="-1.0942107" aromatic="false" /><atom id="atom11" elementType="H" pdbName=" H" x3="44.770115" y3="-23.296173" z3="-2.332597" aromatic="false" /><atom id="atom12" elementType="C" pdbName="CG1" chainId="A" x3="44.176" y3="-24.27" z3="0.47" aromatic="false" serialNumber="549" /><atom id="atom13" elementType="C" pdbName="CD1" chainId="A" x3="43.472" y3="-23.111" z3="1.161" aromatic="false" serialNumber="551" /><atom id="atom14" elementType="H" pdbName=" H" x3="42.47306" y3="-23.067106" z3="0.8405419" aromatic="false" /><atom id="atom15" elementType="H" pdbName=" H" x3="43.50003" y3="-23.254297" z3="2.2007985" aromatic="false" /><atom id="atom16" elementType="H" pdbName=" H" x3="43.957226" y3="-22.212006" z3="0.91837907" aromatic="false" /><atom id="atom17" elementType="H" pdbName=" H" x3="44.52494" y3="-24.92046" z3="1.2167542" aromatic="false" /><atom id="atom18" elementType="H" pdbName=" H" x3="43.464817" y3="-24.766207" z3="-0.122032195" aromatic="false" /><atom id="atom19" elementType="H" pdbName=" H" x3="46.06449" y3="-23.380722" z3="0.21327534" aromatic="false" /><atom id="atom20" elementType="H" pdbName=" H" x3="45.14164" y3="-25.591713" z3="-1.4902494" aromatic="false" /></atomArray><bondArray><bond id="bond1" sourceAtom="moleculeEnvironment0/compound2/atom0" targetAtom="moleculeEnvironment0/compound2/atom2" aromatic="false" order="1" /><bond id="bond2" sourceAtom="moleculeEnvironment0/compound2/atom0" targetAtom="moleculeEnvironment0/compound2/atom1" aromatic="false" order="1" /><bond id="bond3" sourceAtom="moleculeEnvironment0/compound2/atom0" targetAtom="moleculeEnvironment0/compound2/atom7" aromatic="false" order="1" /><bond id="bond4" sourceAtom="moleculeEnvironment0/compound2/atom0" targetAtom="moleculeEnvironment0/compound2/atom20" aromatic="false" order="1" /><bond id="bond5" sourceAtom="moleculeEnvironment0/compound2/atom1" targetAtom="moleculeEnvironment0/compound2/atom0" aromatic="false" order="1" /><bond id="bond6" sourceAtom="moleculeEnvironment0/compound2/atom1" targetAtom="moleculeEnvironment0/compound2/atom5" aromatic="false" order="1" /><bond id="bond7" sourceAtom="moleculeEnvironment0/compound2/atom1" targetAtom="moleculeEnvironment0/compound2/atom6" aromatic="false" order="1" /><bond id="bond8" sourceAtom="moleculeEnvironment0/compound2/atom2" targetAtom="moleculeEnvironment0/compound2/atom3" aromatic="false" order="2" /><bond id="bond9" sourceAtom="moleculeEnvironment0/compound2/atom2" targetAtom="moleculeEnvironment0/compound2/atom0" aromatic="false" order="1" /><bond id="bond10" sourceAtom="moleculeEnvironment0/compound2/atom2" targetAtom="moleculeEnvironment0/compound2/atom4" aromatic="false" order="1" /><bond id="bond11" sourceAtom="moleculeEnvironment0/compound2/atom3" targetAtom="moleculeEnvironment0/compound2/atom2" aromatic="false" order="2" /><bond id="bond12" sourceAtom="moleculeEnvironment0/compound2/atom4" targetAtom="moleculeEnvironment0/compound2/atom2" aromatic="false" order="1" /><bond id="bond13" sourceAtom="moleculeEnvironment0/compound2/atom5" targetAtom="moleculeEnvironment0/compound2/atom1" aromatic="false" order="1" /><bond id="bond14" sourceAtom="moleculeEnvironment0/compound2/atom6" targetAtom="moleculeEnvironment0/compound2/atom1" aromatic="false" order="1" /><bond id="bond15" sourceAtom="moleculeEnvironment0/compound2/atom7" targetAtom="moleculeEnvironment0/compound2/atom0" aromatic="false" order="1" /><bond id="bond16" sourceAtom="moleculeEnvironment0/compound2/atom7" targetAtom="moleculeEnvironment0/compound2/atom8" aromatic="false" order="1" /><bond id="bond17" sourceAtom="moleculeEnvironment0/compound2/atom7" targetAtom="moleculeEnvironment0/compound2/atom12" aromatic="false" order="1" /><bond id="bond18" sourceAtom="moleculeEnvironment0/compound2/atom7" targetAtom="moleculeEnvironment0/compound2/atom19" aromatic="false" order="1" /><bond id="bond19" sourceAtom="moleculeEnvironment0/compound2/atom8" targetAtom="moleculeEnvironment0/compound2/atom7" aromatic="false" order="1" /><bond id="bond20" sourceAtom="moleculeEnvironment0/compound2/atom8" targetAtom="moleculeEnvironment0/compound2/atom9" aromatic="false" order="1" /><bond id="bond21" sourceAtom="moleculeEnvironment0/compound2/atom8" targetAtom="moleculeEnvironment0/compound2/atom10" aromatic="false" order="1" /><bond id="bond22" sourceAtom="moleculeEnvironment0/compound2/atom8" targetAtom="moleculeEnvironment0/compound2/atom11" aromatic="false" order="1" /><bond id="bond23" sourceAtom="moleculeEnvironment0/compound2/atom9" targetAtom="moleculeEnvironment0/compound2/atom8" aromatic="false" order="1" /><bond id="bond24" sourceAtom="moleculeEnvironment0/compound2/atom10" targetAtom="moleculeEnvironment0/compound2/atom8" aromatic="false" order="1" /><bond id="bond25" sourceAtom="moleculeEnvironment0/compound2/atom11" targetAtom="moleculeEnvironment0/compound2/atom8" aromatic="false" order="1" /><bond id="bond26" sourceAtom="moleculeEnvironment0/compound2/atom12" targetAtom="moleculeEnvironment0/compound2/atom7" aromatic="false" order="1" /><bond id="bond27" sourceAtom="moleculeEnvironment0/compound2/atom12" targetAtom="moleculeEnvironment0/compound2/atom13" aromatic="false" order="1" /><bond id="bond28" sourceAtom="moleculeEnvironment0/compound2/atom12" targetAtom="moleculeEnvironment0/compound2/atom17" aromatic="false" order="1" /><bond id="bond29" sourceAtom="moleculeEnvironment0/compound2/atom12" targetAtom="moleculeEnvironment0/compound2/atom18" aromatic="false" order="1" /><bond id="bond30" sourceAtom="moleculeEnvironment0/compound2/atom13" targetAtom="moleculeEnvironment0/compound2/atom12" aromatic="false" order="1" /><bond id="bond31" sourceAtom="moleculeEnvironment0/compound2/atom13" targetAtom="moleculeEnvironment0/compound2/atom14" aromatic="false" order="1" /><bond id="bond32" sourceAtom="moleculeEnvironment0/compound2/atom13" targetAtom="moleculeEnvironment0/compound2/atom15" aromatic="false" order="1" /><bond id="bond33" sourceAtom="moleculeEnvironment0/compound2/atom13" targetAtom="moleculeEnvironment0/compound2/atom16" aromatic="false" order="1" /><bond id="bond34" sourceAtom="moleculeEnvironment0/compound2/atom14" targetAtom="moleculeEnvironment0/compound2/atom13" aromatic="false" order="1" /><bond id="bond35" sourceAtom="moleculeEnvironment0/compound2/atom15" targetAtom="moleculeEnvironment0/compound2/atom13" aromatic="false" order="1" /><bond id="bond36" sourceAtom="moleculeEnvironment0/compound2/atom16" targetAtom="moleculeEnvironment0/compound2/atom13" aromatic="false" order="1" /><bond id="bond37" sourceAtom="moleculeEnvironment0/compound2/atom17" targetAtom="moleculeEnvironment0/compound2/atom12" aromatic="false" order="1" /><bond id="bond38" sourceAtom="moleculeEnvironment0/compound2/atom18" targetAtom="moleculeEnvironment0/compound2/atom12" aromatic="false" order="1" /><bond id="bond39" sourceAtom="moleculeEnvironment0/compound2/atom19" targetAtom="moleculeEnvironment0/compound2/atom7" aromatic="false" order="1" /><bond id="bond40" sourceAtom="moleculeEnvironment0/compound2/atom20" targetAtom="moleculeEnvironment0/compound2/atom0" aromatic="false" order="1" /></bondArray><alphaC id="atom0" /><amideNitrogen id="atom1" /><carboxylC id="atom2" /></aminoAcid><aminoAcid id="compound3" title="CYS_120_A" type="CYS" functionalCompoundID="120" chainID="A"><atomArray><atom id="atom0" elementType="C" pdbName="CA" chainId="A" x3="49.035" y3="-24.028" z3="-3.104" aromatic="false" serialNumber="553" /><atom id="atom1" elementType="N" pdbName="N" chainId="A" x3="48.079" y3="-24.177" z3="-2.014" aromatic="false" serialNumber="552" /><atom id="atom2" elementType="C" pdbName="C" chainId="A" x3="49.022" y3="-25.243" z3="-4.038" aromatic="false" serialNumber="554" /><atom id="atom3" elementType="O" pdbName="O" chainId="A" x3="48.841" y3="-25.098" z3="-5.251" aromatic="false" serialNumber="555" /><atom id="atom4" elementType="H" pdbName=" H" x3="49.16834" y3="-26.203629" z3="-3.6401587" aromatic="false" /><atom id="atom5" shadow="true" reference="moleculeEnvironment0/compound2/atom2" /><atom id="atom6" elementType="H" pdbName=" H" x3="48.35557" y3="-23.961765" z3="-1.0667512" aromatic="false" /><atom id="atom7" elementType="C" pdbName="CB" chainId="A" x3="50.448" y3="-23.819" z3="-2.558" aromatic="false" serialNumber="556" /><atom id="atom8" elementType="S" pdbName="SG" chainId="A" x3="50.89" y3="-22.159" z3="-2.086" aromatic="false" serialNumber="557" /><atom id="atom9" elementType="H" pdbName=" H" x3="49.79638" y3="-21.369368" z3="-2.1405265" aromatic="false" /><atom id="atom10" elementType="H" pdbName=" H" x3="50.580215" y3="-24.403864" z3="-1.6960517" aromatic="false" /><atom id="atom11" elementType="H" pdbName=" H" x3="51.149883" y3="-24.103691" z3="-3.2851963" aromatic="false" /><atom id="atom12" elementType="H" pdbName=" H" x3="48.78457" y3="-23.165588" z3="-3.6480868" aromatic="false" /></atomArray><bondArray><bond id="bond1" sourceAtom="moleculeEnvironment0/compound3/atom0" targetAtom="moleculeEnvironment0/compound3/atom2" aromatic="false" order="1" /><bond id="bond2" sourceAtom="moleculeEnvironment0/compound3/atom0" targetAtom="moleculeEnvironment0/compound3/atom1" aromatic="false" order="1" /><bond id="bond3" sourceAtom="moleculeEnvironment0/compound3/atom0" targetAtom="moleculeEnvironment0/compound3/atom7" aromatic="false" order="1" /><bond id="bond4" sourceAtom="moleculeEnvironment0/compound3/atom0" targetAtom="moleculeEnvironment0/compound3/atom12" aromatic="false" order="1" /><bond id="bond5" sourceAtom="moleculeEnvironment0/compound3/atom1" targetAtom="moleculeEnvironment0/compound3/atom0" aromatic="false" order="1" /><bond id="bond6" sourceAtom="moleculeEnvironment0/compound3/atom1" targetAtom="moleculeEnvironment0/compound3/atom5" aromatic="false" order="1" /><bond id="bond7" sourceAtom="moleculeEnvironment0/compound3/atom1" targetAtom="moleculeEnvironment0/compound3/atom6" aromatic="false" order="1" /><bond id="bond8" sourceAtom="moleculeEnvironment0/compound3/atom2" targetAtom="moleculeEnvironment0/compound3/atom3" aromatic="false" order="2" /><bond id="bond9" sourceAtom="moleculeEnvironment0/compound3/atom2" targetAtom="moleculeEnvironment0/compound3/atom0" aromatic="false" order="1" /><bond id="bond10" sourceAtom="moleculeEnvironment0/compound3/atom2" targetAtom="moleculeEnvironment0/compound3/atom4" aromatic="false" order="1" /><bond id="bond11" sourceAtom="moleculeEnvironment0/compound3/atom3" targetAtom="moleculeEnvironment0/compound3/atom2" aromatic="false" order="2" /><bond id="bond12" sourceAtom="moleculeEnvironment0/compound3/atom4" targetAtom="moleculeEnvironment0/compound3/atom2" aromatic="false" order="1" /><bond id="bond13" sourceAtom="moleculeEnvironment0/compound3/atom5" targetAtom="moleculeEnvironment0/compound3/atom1" aromatic="false" order="1" /><bond id="bond14" sourceAtom="moleculeEnvironment0/compound3/atom6" targetAtom="moleculeEnvironment0/compound3/atom1" aromatic="false" order="1" /><bond id="bond15" sourceAtom="moleculeEnvironment0/compound3/atom7" targetAtom="moleculeEnvironment0/compound3/atom0" aromatic="false" order="1" /><bond id="bond16" sourceAtom="moleculeEnvironment0/compound3/atom7" targetAtom="moleculeEnvironment0/compound3/atom8" aromatic="false" order="1" /><bond id="bond17" sourceAtom="moleculeEnvironment0/compound3/atom7" targetAtom="moleculeEnvironment0/compound3/atom10" aromatic="false" order="1" /><bond id="bond18" sourceAtom="moleculeEnvironment0/compound3/atom7" targetAtom="moleculeEnvironment0/compound3/atom11" aromatic="false" order="1" /><bond id="bond19" sourceAtom="moleculeEnvironment0/compound3/atom8" targetAtom="moleculeEnvironment0/compound3/atom7" aromatic="false" order="1" /><bond id="bond20" sourceAtom="moleculeEnvironment0/compound3/atom8" targetAtom="moleculeEnvironment0/compound3/atom9" aromatic="false" order="1" /><bond id="bond21" sourceAtom="moleculeEnvironment0/compound3/atom9" targetAtom="moleculeEnvironment0/compound3/atom8" aromatic="false" order="1" /><bond id="bond22" sourceAtom="moleculeEnvironment0/compound3/atom10" targetAtom="moleculeEnvironment0/compound3/atom7" aromatic="false" order="1" /><bond id="bond23" sourceAtom="moleculeEnvironment0/compound3/atom11" targetAtom="moleculeEnvironment0/compound3/atom7" aromatic="false" order="1" /><bond id="bond24" sourceAtom="moleculeEnvironment0/compound3/atom12" targetAtom="moleculeEnvironment0/compound3/atom0" aromatic="false" order="1" /></bondArray><alphaC id="atom0" /><amideNitrogen id="atom1" /><carboxylC id="atom2" /></aminoAcid><aminoAcid id="compound4" title="ALA_123_A" type="ALA" functionalCompoundID="123" chainID="A"><atomArray><atom id="atom0" elementType="C" pdbName="CA" chainId="A" x3="45.816" y3="-25.174" z3="-7.058" aromatic="false" serialNumber="575" /><atom id="atom1" elementType="N" pdbName="N" chainId="A" x3="45.937" y3="-26.129" z3="-5.959" aromatic="false" serialNumber="574" /><atom id="atom2" elementType="C" pdbName="C" chainId="A" x3="46.78" y3="-25.493" z3="-8.196" aromatic="false" serialNumber="576" /><atom id="atom3" elementType="O" pdbName="O" chainId="A" x3="46.441" y3="-25.284" z3="-9.364" aromatic="false" serialNumber="577" /><atom id="atom4" shadow="true" reference="moleculeEnvironment0/compound5/atom1" /><atom id="atom5" elementType="H" pdbName=" H" x3="46.37853" y3="-25.679625" z3="-5.1695614" aromatic="false" /><atom id="atom6" elementType="H" pdbName=" H" x3="46.497704" y3="-26.914804" z3="-6.25602" aromatic="false" /><atom id="atom7" elementType="C" pdbName="CB" chainId="A" x3="46.04" y3="-23.756" z3="-6.554" aromatic="false" serialNumber="578" /><atom id="atom8" elementType="H" pdbName=" H" x3="46.35176" y3="-23.78592" z3="-5.551797" aromatic="false" /><atom id="atom9" elementType="H" pdbName=" H" x3="46.7789" y3="-23.290094" z3="-7.136634" aromatic="false" /><atom id="atom10" elementType="H" pdbName=" H" x3="45.14393" y3="-23.213404" z3="-6.6257505" aromatic="false" /><atom id="atom11" elementType="H" pdbName=" H" x3="44.829296" y3="-25.206938" z3="-7.4155307" aromatic="false" /></atomArray><bondArray><bond id="bond1" sourceAtom="moleculeEnvironment0/compound4/atom0" targetAtom="moleculeEnvironment0/compound4/atom2" aromatic="false" order="1" /><bond id="bond2" sourceAtom="moleculeEnvironment0/compound4/atom0" targetAtom="moleculeEnvironment0/compound4/atom1" aromatic="false" order="1" /><bond id="bond3" sourceAtom="moleculeEnvironment0/compound4/atom0" targetAtom="moleculeEnvironment0/compound4/atom7" aromatic="false" order="1" /><bond id="bond4" sourceAtom="moleculeEnvironment0/compound4/atom0" targetAtom="moleculeEnvironment0/compound4/atom11" aromatic="false" order="1" /><bond id="bond5" sourceAtom="moleculeEnvironment0/compound4/atom1" targetAtom="moleculeEnvironment0/compound4/atom0" aromatic="false" order="1" /><bond id="bond6" sourceAtom="moleculeEnvironment0/compound4/atom1" targetAtom="moleculeEnvironment0/compound4/atom5" aromatic="false" order="1" /><bond id="bond7" sourceAtom="moleculeEnvironment0/compound4/atom1" targetAtom="moleculeEnvironment0/compound4/atom6" aromatic="false" order="1" /><bond id="bond8" sourceAtom="moleculeEnvironment0/compound4/atom2" targetAtom="moleculeEnvironment0/compound4/atom3" aromatic="false" order="2" /><bond id="bond9" sourceAtom="moleculeEnvironment0/compound4/atom2" targetAtom="moleculeEnvironment0/compound4/atom0" aromatic="false" order="1" /><bond id="bond10" sourceAtom="moleculeEnvironment0/compound4/atom2" targetAtom="moleculeEnvironment0/compound4/atom4" aromatic="false" order="1" /><bond id="bond11" sourceAtom="moleculeEnvironment0/compound4/atom3" targetAtom="moleculeEnvironment0/compound4/atom2" aromatic="false" order="2" /><bond id="bond12" sourceAtom="moleculeEnvironment0/compound4/atom4" targetAtom="moleculeEnvironment0/compound4/atom2" aromatic="false" order="1" /><bond id="bond13" sourceAtom="moleculeEnvironment0/compound4/atom5" targetAtom="moleculeEnvironment0/compound4/atom1" aromatic="false" order="1" /><bond id="bond14" sourceAtom="moleculeEnvironment0/compound4/atom6" targetAtom="moleculeEnvironment0/compound4/atom1" aromatic="false" order="1" /><bond id="bond15" sourceAtom="moleculeEnvironment0/compound4/atom7" targetAtom="moleculeEnvironment0/compound4/atom0" aromatic="false" order="1" /><bond id="bond16" sourceAtom="moleculeEnvironment0/compound4/atom7" targetAtom="moleculeEnvironment0/compound4/atom8" aromatic="false" order="1" /><bond id="bond17" sourceAtom="moleculeEnvironment0/compound4/atom7" targetAtom="moleculeEnvironment0/compound4/atom9" aromatic="false" order="1" /><bond id="bond18" sourceAtom="moleculeEnvironment0/compound4/atom7" targetAtom="moleculeEnvironment0/compound4/atom10" aromatic="false" order="1" /><bond id="bond19" sourceAtom="moleculeEnvironment0/compound4/atom8" targetAtom="moleculeEnvironment0/compound4/atom7" aromatic="false" order="1" /><bond id="bond20" sourceAtom="moleculeEnvironment0/compound4/atom9" targetAtom="moleculeEnvironment0/compound4/atom7" aromatic="false" order="1" /><bond id="bond21" sourceAtom="moleculeEnvironment0/compound4/atom10" targetAtom="moleculeEnvironment0/compound4/atom7" aromatic="false" order="1" /><bond id="bond22" sourceAtom="moleculeEnvironment0/compound4/atom11" targetAtom="moleculeEnvironment0/compound4/atom0" aromatic="false" order="1" /></bondArray><alphaC id="atom0" /><amideNitrogen id="atom1" /><carboxylC id="atom2" /></aminoAcid><aminoAcid id="compound5" title="PHE_124_A" type="PHE" functionalCompoundID="124" chainID="A"><atomArray><atom id="atom0" elementType="C" pdbName="CA" chainId="A" x3="48.913" y3="-26.421" z3="-8.926" aromatic="false" serialNumber="580" /><atom id="atom1" elementType="N" pdbName="N" chainId="A" x3="47.968" y3="-26.017" z3="-7.882" aromatic="false" serialNumber="579" /><atom id="atom2" elementType="C" pdbName="C" chainId="A" x3="48.367" y3="-27.566" z3="-9.77" aromatic="false" serialNumber="581" /><atom id="atom3" elementType="O" pdbName="O" chainId="A" x3="48.527" y3="-27.569" z3="-10.995" aromatic="false" serialNumber="582" /><atom id="atom4" elementType="H" pdbName=" H" x3="47.852703" y3="-28.354986" z3="-9.30578" aromatic="false" /><atom id="atom5" shadow="true" reference="moleculeEnvironment0/compound4/atom2" /><atom id="atom6" elementType="H" pdbName=" H" x3="48.2109" y3="-26.133148" z3="-6.9085484" aromatic="false" /><atom id="atom7" elementType="C" pdbName="CB" chainId="A" x3="50.241" y3="-26.831" z3="-8.298" aromatic="false" serialNumber="583" /><atom id="atom8" elementType="C" pdbName="CG" chainId="A" x3="51.202" y3="-27.438" z3="-9.262" aromatic="true" serialNumber="584" /><atom id="atom9" elementType="C" pdbName="CD1" chainId="A" x3="51.175" y3="-28.79" z3="-9.523" aromatic="true" serialNumber="585" /><atom id="atom10" elementType="C" pdbName="CE1" chainId="A" x3="52.069" y3="-29.344" z3="-10.419" aromatic="true" serialNumber="587" /><atom id="atom11" elementType="C" pdbName="CZ" chainId="A" x3="53.013" y3="-28.544" z3="-11.053" aromatic="true" serialNumber="589" /><atom id="atom12" elementType="C" pdbName="CE2" chainId="A" x3="53.05" y3="-27.201" z3="-10.792" aromatic="true" serialNumber="588" /><atom id="atom13" elementType="C" pdbName="CD2" chainId="A" x3="52.145" y3="-26.653" z3="-9.9" aromatic="true" serialNumber="586" /><atom id="atom14" elementType="H" pdbName=" H" x3="52.166195" y3="-25.623075" z3="-9.696759" aromatic="false" /><atom id="atom15" elementType="H" pdbName=" H" x3="53.76204" y3="-26.593195" z3="-11.267466" aromatic="false" /><atom id="atom16" elementType="H" pdbName=" H" x3="53.693825" y3="-28.970661" z3="-11.728972" aromatic="false" /><atom id="atom17" elementType="H" pdbName=" H" x3="52.050877" y3="-30.376665" z3="-10.608148" aromatic="false" /><atom id="atom18" elementType="H" pdbName=" H" x3="50.473156" y3="-29.403957" z3="-9.04033" aromatic="false" /><atom id="atom19" elementType="H" pdbName=" H" x3="50.06722" y3="-27.540415" z3="-7.543661" aromatic="false" /><atom id="atom20" elementType="H" pdbName=" H" x3="50.70767" y3="-25.986622" z3="-7.8835783" aromatic="false" /><atom id="atom21" elementType="H" pdbName=" H" x3="49.099686" y3="-25.590822" z3="-9.541182" aromatic="false" /></atomArray><bondArray><bond id="bond1" sourceAtom="moleculeEnvironment0/compound5/atom0" targetAtom="moleculeEnvironment0/compound5/atom2" aromatic="false" order="1" /><bond id="bond2" sourceAtom="moleculeEnvironment0/compound5/atom0" targetAtom="moleculeEnvironment0/compound5/atom1" aromatic="false" order="1" /><bond id="bond3" sourceAtom="moleculeEnvironment0/compound5/atom0" targetAtom="moleculeEnvironment0/compound5/atom7" aromatic="false" order="1" /><bond id="bond4" sourceAtom="moleculeEnvironment0/compound5/atom0" targetAtom="moleculeEnvironment0/compound5/atom21" aromatic="false" order="1" /><bond id="bond5" sourceAtom="moleculeEnvironment0/compound5/atom1" targetAtom="moleculeEnvironment0/compound5/atom0" aromatic="false" order="1" /><bond id="bond6" sourceAtom="moleculeEnvironment0/compound5/atom1" targetAtom="moleculeEnvironment0/compound5/atom5" aromatic="false" order="1" /><bond id="bond7" sourceAtom="moleculeEnvironment0/compound5/atom1" targetAtom="moleculeEnvironment0/compound5/atom6" aromatic="false" order="1" /><bond id="bond8" sourceAtom="moleculeEnvironment0/compound5/atom2" targetAtom="moleculeEnvironment0/compound5/atom3" aromatic="false" order="2" /><bond id="bond9" sourceAtom="moleculeEnvironment0/compound5/atom2" targetAtom="moleculeEnvironment0/compound5/atom0" aromatic="false" order="1" /><bond id="bond10" sourceAtom="moleculeEnvironment0/compound5/atom2" targetAtom="moleculeEnvironment0/compound5/atom4" aromatic="false" order="1" /><bond id="bond11" sourceAtom="moleculeEnvironment0/compound5/atom3" targetAtom="moleculeEnvironment0/compound5/atom2" aromatic="false" order="2" /><bond id="bond12" sourceAtom="moleculeEnvironment0/compound5/atom4" targetAtom="moleculeEnvironment0/compound5/atom2" aromatic="false" order="1" /><bond id="bond13" sourceAtom="moleculeEnvironment0/compound5/atom5" targetAtom="moleculeEnvironment0/compound5/atom1" aromatic="false" order="1" /><bond id="bond14" sourceAtom="moleculeEnvironment0/compound5/atom6" targetAtom="moleculeEnvironment0/compound5/atom1" aromatic="false" order="1" /><bond id="bond15" sourceAtom="moleculeEnvironment0/compound5/atom7" targetAtom="moleculeEnvironment0/compound5/atom0" aromatic="false" order="1" /><bond id="bond16" sourceAtom="moleculeEnvironment0/compound5/atom7" targetAtom="moleculeEnvironment0/compound5/atom8" aromatic="false" order="1" /><bond id="bond17" sourceAtom="moleculeEnvironment0/compound5/atom7" targetAtom="moleculeEnvironment0/compound5/atom19" aromatic="false" order="1" /><bond id="bond18" sourceAtom="moleculeEnvironment0/compound5/atom7" targetAtom="moleculeEnvironment0/compound5/atom20" aromatic="false" order="1" /><bond id="bond19" sourceAtom="moleculeEnvironment0/compound5/atom8" targetAtom="moleculeEnvironment0/compound5/atom7" aromatic="false" order="1" /><bond id="bond20" sourceAtom="moleculeEnvironment0/compound5/atom8" targetAtom="moleculeEnvironment0/compound5/atom9" aromatic="true" order="2" /><bond id="bond21" sourceAtom="moleculeEnvironment0/compound5/atom8" targetAtom="moleculeEnvironment0/compound5/atom13" aromatic="true" order="1" /><bond id="bond22" sourceAtom="moleculeEnvironment0/compound5/atom9" targetAtom="moleculeEnvironment0/compound5/atom8" aromatic="true" order="2" /><bond id="bond23" sourceAtom="moleculeEnvironment0/compound5/atom9" targetAtom="moleculeEnvironment0/compound5/atom10" aromatic="true" order="1" /><bond id="bond24" sourceAtom="moleculeEnvironment0/compound5/atom9" targetAtom="moleculeEnvironment0/compound5/atom18" aromatic="false" order="1" /><bond id="bond25" sourceAtom="moleculeEnvironment0/compound5/atom10" targetAtom="moleculeEnvironment0/compound5/atom9" aromatic="true" order="1" /><bond id="bond26" sourceAtom="moleculeEnvironment0/compound5/atom10" targetAtom="moleculeEnvironment0/compound5/atom11" aromatic="true" order="2" /><bond id="bond27" sourceAtom="moleculeEnvironment0/compound5/atom10" targetAtom="moleculeEnvironment0/compound5/atom17" aromatic="false" order="1" /><bond id="bond28" sourceAtom="moleculeEnvironment0/compound5/atom11" targetAtom="moleculeEnvironment0/compound5/atom10" aromatic="true" order="2" /><bond id="bond29" sourceAtom="moleculeEnvironment0/compound5/atom11" targetAtom="moleculeEnvironment0/compound5/atom12" aromatic="true" order="1" /><bond id="bond30" sourceAtom="moleculeEnvironment0/compound5/atom11" targetAtom="moleculeEnvironment0/compound5/atom16" aromatic="false" order="1" /><bond id="bond31" sourceAtom="moleculeEnvironment0/compound5/atom12" targetAtom="moleculeEnvironment0/compound5/atom11" aromatic="true" order="1" /><bond id="bond32" sourceAtom="moleculeEnvironment0/compound5/atom12" targetAtom="moleculeEnvironment0/compound5/atom13" aromatic="true" order="2" /><bond id="bond33" sourceAtom="moleculeEnvironment0/compound5/atom12" targetAtom="moleculeEnvironment0/compound5/atom15" aromatic="false" order="1" /><bond id="bond34" sourceAtom="moleculeEnvironment0/compound5/atom13" targetAtom="moleculeEnvironment0/compound5/atom12" aromatic="true" order="2" /><bond id="bond35" sourceAtom="moleculeEnvironment0/compound5/atom13" targetAtom="moleculeEnvironment0/compound5/atom8" aromatic="true" order="1" /><bond id="bond36" sourceAtom="moleculeEnvironment0/compound5/atom13" targetAtom="moleculeEnvironment0/compound5/atom14" aromatic="false" order="1" /><bond id="bond37" sourceAtom="moleculeEnvironment0/compound5/atom14" targetAtom="moleculeEnvironment0/compound5/atom13" aromatic="false" order="1" /><bond id="bond38" sourceAtom="moleculeEnvironment0/compound5/atom15" targetAtom="moleculeEnvironment0/compound5/atom12" aromatic="false" order="1" /><bond id="bond39" sourceAtom="moleculeEnvironment0/compound5/atom16" targetAtom="moleculeEnvironment0/compound5/atom11" aromatic="false" order="1" /><bond id="bond40" sourceAtom="moleculeEnvironment0/compound5/atom17" targetAtom="moleculeEnvironment0/compound5/atom10" aromatic="false" order="1" /><bond id="bond41" sourceAtom="moleculeEnvironment0/compound5/atom18" targetAtom="moleculeEnvironment0/compound5/atom9" aromatic="false" order="1" /><bond id="bond42" sourceAtom="moleculeEnvironment0/compound5/atom19" targetAtom="moleculeEnvironment0/compound5/atom7" aromatic="false" order="1" /><bond id="bond43" sourceAtom="moleculeEnvironment0/compound5/atom20" targetAtom="moleculeEnvironment0/compound5/atom7" aromatic="false" order="1" /><bond id="bond44" sourceAtom="moleculeEnvironment0/compound5/atom21" targetAtom="moleculeEnvironment0/compound5/atom0" aromatic="false" order="1" /></bondArray><alphaC id="atom0" /><amideNitrogen id="atom1" /><carboxylC id="atom2" /></aminoAcid><aminoAcid id="compound6" title="GLN_127_A" type="GLN" functionalCompoundID="127" chainID="A"><atomArray><atom id="atom0" elementType="C" pdbName="CA" chainId="A" x3="46.163" y3="-25.408" z3="-13.207" aromatic="false" serialNumber="604" /><atom id="atom1" elementType="N" pdbName="N" chainId="A" x3="45.64" y3="-26.155" z3="-12.071" aromatic="false" serialNumber="603" /><atom id="atom2" elementType="C" pdbName="C" chainId="A" x3="46.815" y3="-26.332" z3="-14.227" aromatic="false" serialNumber="605" /><atom id="atom3" elementType="O" pdbName="O" chainId="A" x3="46.439" y3="-26.316" z3="-15.403" aromatic="false" serialNumber="606" /><atom id="atom4" elementType="H" pdbName=" H" x3="47.58403" y3="-26.982525" z3="-13.930504" aromatic="false" /><atom id="atom5" elementType="H" pdbName=" H" x3="46.237003" y3="-26.948427" z3="-11.886166" aromatic="false" /><atom id="atom6" elementType="H" pdbName=" H" x3="44.70643" y3="-26.47791" z3="-12.281423" aromatic="false" /><atom id="atom7" elementType="C" pdbName="CB" chainId="A" x3="47.146" y3="-24.34" z3="-12.728" aromatic="false" serialNumber="607" /><atom id="atom8" elementType="C" pdbName="CG" chainId="A" x3="46.508" y3="-23.365" z3="-11.76" aromatic="false" serialNumber="608" /><atom id="atom9" elementType="C" pdbName="CD" chainId="A" x3="47.236" y3="-22.052" z3="-11.64" aromatic="false" serialNumber="609" /><atom id="atom10" elementType="O" pdbName="OE1" chainId="A" x3="46.606" y3="-20.998" z3="-11.624" aromatic="false" serialNumber="611" /><atom id="atom11" elementType="N" pdbName="NE2" chainId="A" x3="48.563" y3="-22.103" z3="-11.539" aromatic="false" serialNumber="610" /><atom id="atom12" elementType="H" pdbName=" H" x3="49.036945" y3="-22.99471" z3="-11.557174" aromatic="false" /><atom id="atom13" elementType="H" pdbName=" H" x3="49.0954" y3="-21.249968" z3="-11.444229" aromatic="false" /><atom id="atom14" elementType="H" pdbName=" H" x3="46.48026" y3="-23.79154" z3="-10.800941" aromatic="false" /><atom id="atom15" elementType="H" pdbName=" H" x3="45.530117" y3="-23.14828" z3="-12.075087" aromatic="false" /><atom id="atom16" elementType="H" pdbName=" H" x3="47.953587" y3="-24.80107" z3="-12.2404375" aromatic="false" /><atom id="atom17" elementType="H" pdbName=" H" x3="47.499996" y3="-23.795013" z3="-13.552727" aromatic="false" /><atom id="atom18" elementType="H" pdbName=" H" x3="45.369038" y3="-24.891338" z3="-13.659976" aromatic="false" /></atomArray><bondArray><bond id="bond1" sourceAtom="moleculeEnvironment0/compound6/atom0" targetAtom="moleculeEnvironment0/compound6/atom2" aromatic="false" order="1" /><bond id="bond2" sourceAtom="moleculeEnvironment0/compound6/atom0" targetAtom="moleculeEnvironment0/compound6/atom1" aromatic="false" order="1" /><bond id="bond3" sourceAtom="moleculeEnvironment0/compound6/atom0" targetAtom="moleculeEnvironment0/compound6/atom7" aromatic="false" order="1" /><bond id="bond4" sourceAtom="moleculeEnvironment0/compound6/atom0" targetAtom="moleculeEnvironment0/compound6/atom18" aromatic="false" order="1" /><bond id="bond5" sourceAtom="moleculeEnvironment0/compound6/atom1" targetAtom="moleculeEnvironment0/compound6/atom0" aromatic="false" order="1" /><bond id="bond6" sourceAtom="moleculeEnvironment0/compound6/atom1" targetAtom="moleculeEnvironment0/compound6/atom5" aromatic="false" order="1" /><bond id="bond7" sourceAtom="moleculeEnvironment0/compound6/atom1" targetAtom="moleculeEnvironment0/compound6/atom6" aromatic="false" order="1" /><bond id="bond8" sourceAtom="moleculeEnvironment0/compound6/atom2" targetAtom="moleculeEnvironment0/compound6/atom3" aromatic="false" order="2" /><bond id="bond9" sourceAtom="moleculeEnvironment0/compound6/atom2" targetAtom="moleculeEnvironment0/compound6/atom0" aromatic="false" order="1" /><bond id="bond10" sourceAtom="moleculeEnvironment0/compound6/atom2" targetAtom="moleculeEnvironment0/compound6/atom4" aromatic="false" order="1" /><bond id="bond11" sourceAtom="moleculeEnvironment0/compound6/atom3" targetAtom="moleculeEnvironment0/compound6/atom2" aromatic="false" order="2" /><bond id="bond12" sourceAtom="moleculeEnvironment0/compound6/atom4" targetAtom="moleculeEnvironment0/compound6/atom2" aromatic="false" order="1" /><bond id="bond13" sourceAtom="moleculeEnvironment0/compound6/atom5" targetAtom="moleculeEnvironment0/compound6/atom1" aromatic="false" order="1" /><bond id="bond14" sourceAtom="moleculeEnvironment0/compound6/atom6" targetAtom="moleculeEnvironment0/compound6/atom1" aromatic="false" order="1" /><bond id="bond15" sourceAtom="moleculeEnvironment0/compound6/atom7" targetAtom="moleculeEnvironment0/compound6/atom0" aromatic="false" order="1" /><bond id="bond16" sourceAtom="moleculeEnvironment0/compound6/atom7" targetAtom="moleculeEnvironment0/compound6/atom8" aromatic="false" order="1" /><bond id="bond17" sourceAtom="moleculeEnvironment0/compound6/atom7" targetAtom="moleculeEnvironment0/compound6/atom16" aromatic="false" order="1" /><bond id="bond18" sourceAtom="moleculeEnvironment0/compound6/atom7" targetAtom="moleculeEnvironment0/compound6/atom17" aromatic="false" order="1" /><bond id="bond19" sourceAtom="moleculeEnvironment0/compound6/atom8" targetAtom="moleculeEnvironment0/compound6/atom7" aromatic="false" order="1" /><bond id="bond20" sourceAtom="moleculeEnvironment0/compound6/atom8" targetAtom="moleculeEnvironment0/compound6/atom9" aromatic="false" order="1" /><bond id="bond21" sourceAtom="moleculeEnvironment0/compound6/atom8" targetAtom="moleculeEnvironment0/compound6/atom14" aromatic="false" order="1" /><bond id="bond22" sourceAtom="moleculeEnvironment0/compound6/atom8" targetAtom="moleculeEnvironment0/compound6/atom15" aromatic="false" order="1" /><bond id="bond23" sourceAtom="moleculeEnvironment0/compound6/atom9" targetAtom="moleculeEnvironment0/compound6/atom8" aromatic="false" order="1" /><bond id="bond24" sourceAtom="moleculeEnvironment0/compound6/atom9" targetAtom="moleculeEnvironment0/compound6/atom10" aromatic="false" order="2" /><bond id="bond25" sourceAtom="moleculeEnvironment0/compound6/atom9" targetAtom="moleculeEnvironment0/compound6/atom11" aromatic="false" order="1" /><bond id="bond26" sourceAtom="moleculeEnvironment0/compound6/atom10" targetAtom="moleculeEnvironment0/compound6/atom9" aromatic="false" order="2" /><bond id="bond27" sourceAtom="moleculeEnvironment0/compound6/atom11" targetAtom="moleculeEnvironment0/compound6/atom9" aromatic="false" order="1" /><bond id="bond28" sourceAtom="moleculeEnvironment0/compound6/atom11" targetAtom="moleculeEnvironment0/compound6/atom12" aromatic="false" order="1" /><bond id="bond29" sourceAtom="moleculeEnvironment0/compound6/atom11" targetAtom="moleculeEnvironment0/compound6/atom13" aromatic="false" order="1" /><bond id="bond30" sourceAtom="moleculeEnvironment0/compound6/atom12" targetAtom="moleculeEnvironment0/compound6/atom11" aromatic="false" order="1" /><bond id="bond31" sourceAtom="moleculeEnvironment0/compound6/atom13" targetAtom="moleculeEnvironment0/compound6/atom11" aromatic="false" order="1" /><bond id="bond32" sourceAtom="moleculeEnvironment0/compound6/atom14" targetAtom="moleculeEnvironment0/compound6/atom8" aromatic="false" order="1" /><bond id="bond33" sourceAtom="moleculeEnvironment0/compound6/atom15" targetAtom="moleculeEnvironment0/compound6/atom8" aromatic="false" order="1" /><bond id="bond34" sourceAtom="moleculeEnvironment0/compound6/atom16" targetAtom="moleculeEnvironment0/compound6/atom7" aromatic="false" order="1" /><bond id="bond35" sourceAtom="moleculeEnvironment0/compound6/atom17" targetAtom="moleculeEnvironment0/compound6/atom7" aromatic="false" order="1" /><bond id="bond36" sourceAtom="moleculeEnvironment0/compound6/atom18" targetAtom="moleculeEnvironment0/compound6/atom0" aromatic="false" order="1" /></bondArray><alphaC id="atom0" /><amideNitrogen id="atom1" /><carboxylC id="atom2" /></aminoAcid><aminoAcid id="compound7" title="THR_134_A" type="THR" functionalCompoundID="134" chainID="A"><atomArray><atom id="atom0" elementType="C" pdbName="CA" chainId="A" x3="54.105" y3="-20.654" z3="-14.865" aromatic="false" serialNumber="653" /><atom id="atom1" elementType="N" pdbName="N" chainId="A" x3="53.576" y3="-21.368" z3="-16.029" aromatic="false" serialNumber="652" /><atom id="atom2" elementType="C" pdbName="C" chainId="A" x3="53.354" y3="-21.06" z3="-13.599" aromatic="false" serialNumber="654" /><atom id="atom3" elementType="O" pdbName="O" chainId="A" x3="53.063" y3="-20.234" z3="-12.727" aromatic="false" serialNumber="655" /><atom id="atom4" shadow="true" reference="moleculeEnvironment0/compound8/atom1" /><atom id="atom5" elementType="H" pdbName=" H" x3="54.19121" y3="-22.134352" z3="-16.26207" aromatic="false" /><atom id="atom6" elementType="H" pdbName=" H" x3="53.515087" y3="-20.734644" z3="-16.813377" aromatic="false" /><atom id="atom7" elementType="C" pdbName="CB" chainId="A" x3="54.065" y3="-19.131" z3="-15.07" aromatic="false" serialNumber="656" /><atom id="atom8" elementType="O" pdbName="OG1" chainId="A" x3="54.344" y3="-18.825" z3="-16.441" aromatic="false" serialNumber="658" /><atom id="atom9" elementType="H" pdbName=" H" x3="53.90299" y3="-19.531454" z3="-17.047077" aromatic="false" /><atom id="atom10" elementType="C" pdbName="CG2" chainId="A" x3="55.109" y3="-18.421" z3="-14.186" aromatic="false" serialNumber="657" /><atom id="atom11" elementType="H" pdbName=" H" x3="55.159855" y3="-18.898556" z3="-13.252269" aromatic="false" /><atom id="atom12" elementType="H" pdbName=" H" x3="56.04891" y3="-18.462858" z3="-14.652179" aromatic="false" /><atom id="atom13" elementType="H" pdbName=" H" x3="54.82948" y3="-17.41789" z3="-14.05132" aromatic="false" /><atom id="atom14" elementType="H" pdbName=" H" x3="53.11221" y3="-18.768824" z3="-14.817956" aromatic="false" /><atom id="atom15" elementType="H" pdbName=" H" x3="55.123383" y3="-20.886007" z3="-14.757437" aromatic="false" /></atomArray><bondArray><bond id="bond1" sourceAtom="moleculeEnvironment0/compound7/atom0" targetAtom="moleculeEnvironment0/compound7/atom2" aromatic="false" order="1" /><bond id="bond2" sourceAtom="moleculeEnvironment0/compound7/atom0" targetAtom="moleculeEnvironment0/compound7/atom1" aromatic="false" order="1" /><bond id="bond3" sourceAtom="moleculeEnvironment0/compound7/atom0" targetAtom="moleculeEnvironment0/compound7/atom7" aromatic="false" order="1" /><bond id="bond4" sourceAtom="moleculeEnvironment0/compound7/atom0" targetAtom="moleculeEnvironment0/compound7/atom15" aromatic="false" order="1" /><bond id="bond5" sourceAtom="moleculeEnvironment0/compound7/atom1" targetAtom="moleculeEnvironment0/compound7/atom0" aromatic="false" order="1" /><bond id="bond6" sourceAtom="moleculeEnvironment0/compound7/atom1" targetAtom="moleculeEnvironment0/compound7/atom5" aromatic="false" order="1" /><bond id="bond7" sourceAtom="moleculeEnvironment0/compound7/atom1" targetAtom="moleculeEnvironment0/compound7/atom6" aromatic="false" order="1" /><bond id="bond8" sourceAtom="moleculeEnvironment0/compound7/atom2" targetAtom="moleculeEnvironment0/compound7/atom3" aromatic="false" order="2" /><bond id="bond9" sourceAtom="moleculeEnvironment0/compound7/atom2" targetAtom="moleculeEnvironment0/compound7/atom0" aromatic="false" order="1" /><bond id="bond10" sourceAtom="moleculeEnvironment0/compound7/atom2" targetAtom="moleculeEnvironment0/compound7/atom4" aromatic="false" order="1" /><bond id="bond11" sourceAtom="moleculeEnvironment0/compound7/atom3" targetAtom="moleculeEnvironment0/compound7/atom2" aromatic="false" order="2" /><bond id="bond12" sourceAtom="moleculeEnvironment0/compound7/atom4" targetAtom="moleculeEnvironment0/compound7/atom2" aromatic="false" order="1" /><bond id="bond13" sourceAtom="moleculeEnvironment0/compound7/atom5" targetAtom="moleculeEnvironment0/compound7/atom1" aromatic="false" order="1" /><bond id="bond14" sourceAtom="moleculeEnvironment0/compound7/atom6" targetAtom="moleculeEnvironment0/compound7/atom1" aromatic="false" order="1" /><bond id="bond15" sourceAtom="moleculeEnvironment0/compound7/atom7" targetAtom="moleculeEnvironment0/compound7/atom0" aromatic="false" order="1" /><bond id="bond16" sourceAtom="moleculeEnvironment0/compound7/atom7" targetAtom="moleculeEnvironment0/compound7/atom8" aromatic="false" order="1" /><bond id="bond17" sourceAtom="moleculeEnvironment0/compound7/atom7" targetAtom="moleculeEnvironment0/compound7/atom10" aromatic="false" order="1" /><bond id="bond18" sourceAtom="moleculeEnvironment0/compound7/atom7" targetAtom="moleculeEnvironment0/compound7/atom14" aromatic="false" order="1" /><bond id="bond19" sourceAtom="moleculeEnvironment0/compound7/atom8" targetAtom="moleculeEnvironment0/compound7/atom7" aromatic="false" order="1" /><bond id="bond20" sourceAtom="moleculeEnvironment0/compound7/atom8" targetAtom="moleculeEnvironment0/compound7/atom9" aromatic="false" order="1" /><bond id="bond21" sourceAtom="moleculeEnvironment0/compound7/atom9" targetAtom="moleculeEnvironment0/compound7/atom8" aromatic="false" order="1" /><bond id="bond22" sourceAtom="moleculeEnvironment0/compound7/atom10" targetAtom="moleculeEnvironment0/compound7/atom7" aromatic="false" order="1" /><bond id="bond23" sourceAtom="moleculeEnvironment0/compound7/atom10" targetAtom="moleculeEnvironment0/compound7/atom11" aromatic="false" order="1" /><bond id="bond24" sourceAtom="moleculeEnvironment0/compound7/atom10" targetAtom="moleculeEnvironment0/compound7/atom12" aromatic="false" order="1" /><bond id="bond25" sourceAtom="moleculeEnvironment0/compound7/atom10" targetAtom="moleculeEnvironment0/compound7/atom13" aromatic="false" order="1" /><bond id="bond26" sourceAtom="moleculeEnvironment0/compound7/atom11" targetAtom="moleculeEnvironment0/compound7/atom10" aromatic="false" order="1" /><bond id="bond27" sourceAtom="moleculeEnvironment0/compound7/atom12" targetAtom="moleculeEnvironment0/compound7/atom10" aromatic="false" order="1" /><bond id="bond28" sourceAtom="moleculeEnvironment0/compound7/atom13" targetAtom="moleculeEnvironment0/compound7/atom10" aromatic="false" order="1" /><bond id="bond29" sourceAtom="moleculeEnvironment0/compound7/atom14" targetAtom="moleculeEnvironment0/compound7/atom7" aromatic="false" order="1" /><bond id="bond30" sourceAtom="moleculeEnvironment0/compound7/atom15" targetAtom="moleculeEnvironment0/compound7/atom0" aromatic="false" order="1" /></bondArray><alphaC id="atom0" /><amideNitrogen id="atom1" /><carboxylC id="atom2" /></aminoAcid><aminoAcid id="compound8" title="THR_135_A" type="THR" functionalCompoundID="135" chainID="A"><atomArray><atom id="atom0" elementType="C" pdbName="CA" chainId="A" x3="52.531" y3="-22.881" z3="-12.237" aromatic="false" serialNumber="660" /><atom id="atom1" elementType="N" pdbName="N" chainId="A" x3="53.01" y3="-22.351" z3="-13.508" aromatic="false" serialNumber="659" /><atom id="atom2" elementType="C" pdbName="C" chainId="A" x3="53.649" y3="-22.976" z3="-11.223" aromatic="false" serialNumber="661" /><atom id="atom3" elementType="O" pdbName="O" chainId="A" x3="53.368" y3="-23.24" z3="-10.049" aromatic="false" serialNumber="662" /><atom id="atom4" shadow="true" reference="moleculeEnvironment0/compound9/atom1" /><atom id="atom5" shadow="true" reference="moleculeEnvironment0/compound7/atom2" /><atom id="atom6" elementType="H" pdbName=" H" x3="53.080772" y3="-22.956629" z3="-14.313174" aromatic="false" /><atom id="atom7" elementType="C" pdbName="CB" chainId="A" x3="51.905" y3="-24.275" z3="-12.381" aromatic="false" serialNumber="663" /><atom id="atom8" elementType="O" pdbName="OG1" chainId="A" x3="52.873" y3="-25.191" z3="-12.904" aromatic="false" serialNumber="665" /><atom id="atom9" elementType="H" pdbName=" H" x3="52.46041" y3="-25.715754" z3="-13.688413" aromatic="false" /><atom id="atom10" elementType="C" pdbName="CG2" chainId="A" x3="50.666" y3="-24.254" z3="-13.254" aromatic="false" serialNumber="664" /><atom id="atom11" elementType="H" pdbName=" H" x3="49.898415" y3="-23.735222" z3="-12.759848" aromatic="false" /><atom id="atom12" elementType="H" pdbName=" H" x3="50.355988" y3="-25.23876" z3="-13.445418" aromatic="false" /><atom id="atom13" elementType="H" pdbName=" H" x3="50.885345" y3="-23.77347" z3="-14.161457" aromatic="false" /><atom id="atom14" elementType="H" pdbName=" H" x3="51.581245" y3="-24.612108" z3="-11.440765" aromatic="false" /><atom id="atom15" elementType="H" pdbName=" H" x3="51.78045" y3="-22.24397" z3="-11.871799" aromatic="false" /></atomArray><bondArray><bond id="bond1" sourceAtom="moleculeEnvironment0/compound8/atom0" targetAtom="moleculeEnvironment0/compound8/atom2" aromatic="false" order="1" /><bond id="bond2" sourceAtom="moleculeEnvironment0/compound8/atom0" targetAtom="moleculeEnvironment0/compound8/atom1" aromatic="false" order="1" /><bond id="bond3" sourceAtom="moleculeEnvironment0/compound8/atom0" targetAtom="moleculeEnvironment0/compound8/atom7" aromatic="false" order="1" /><bond id="bond4" sourceAtom="moleculeEnvironment0/compound8/atom0" targetAtom="moleculeEnvironment0/compound8/atom15" aromatic="false" order="1" /><bond id="bond5" sourceAtom="moleculeEnvironment0/compound8/atom1" targetAtom="moleculeEnvironment0/compound8/atom0" aromatic="false" order="1" /><bond id="bond6" sourceAtom="moleculeEnvironment0/compound8/atom1" targetAtom="moleculeEnvironment0/compound8/atom5" aromatic="false" order="1" /><bond id="bond7" sourceAtom="moleculeEnvironment0/compound8/atom1" targetAtom="moleculeEnvironment0/compound8/atom6" aromatic="false" order="1" /><bond id="bond8" sourceAtom="moleculeEnvironment0/compound8/atom2" targetAtom="moleculeEnvironment0/compound8/atom3" aromatic="false" order="2" /><bond id="bond9" sourceAtom="moleculeEnvironment0/compound8/atom2" targetAtom="moleculeEnvironment0/compound8/atom0" aromatic="false" order="1" /><bond id="bond10" sourceAtom="moleculeEnvironment0/compound8/atom2" targetAtom="moleculeEnvironment0/compound8/atom4" aromatic="false" order="1" /><bond id="bond11" sourceAtom="moleculeEnvironment0/compound8/atom3" targetAtom="moleculeEnvironment0/compound8/atom2" aromatic="false" order="2" /><bond id="bond12" sourceAtom="moleculeEnvironment0/compound8/atom4" targetAtom="moleculeEnvironment0/compound8/atom2" aromatic="false" order="1" /><bond id="bond13" sourceAtom="moleculeEnvironment0/compound8/atom5" targetAtom="moleculeEnvironment0/compound8/atom1" aromatic="false" order="1" /><bond id="bond14" sourceAtom="moleculeEnvironment0/compound8/atom6" targetAtom="moleculeEnvironment0/compound8/atom1" aromatic="false" order="1" /><bond id="bond15" sourceAtom="moleculeEnvironment0/compound8/atom7" targetAtom="moleculeEnvironment0/compound8/atom0" aromatic="false" order="1" /><bond id="bond16" sourceAtom="moleculeEnvironment0/compound8/atom7" targetAtom="moleculeEnvironment0/compound8/atom8" aromatic="false" order="1" /><bond id="bond17" sourceAtom="moleculeEnvironment0/compound8/atom7" targetAtom="moleculeEnvironment0/compound8/atom10" aromatic="false" order="1" /><bond id="bond18" sourceAtom="moleculeEnvironment0/compound8/atom7" targetAtom="moleculeEnvironment0/compound8/atom14" aromatic="false" order="1" /><bond id="bond19" sourceAtom="moleculeEnvironment0/compound8/atom8" targetAtom="moleculeEnvironment0/compound8/atom7" aromatic="false" order="1" /><bond id="bond20" sourceAtom="moleculeEnvironment0/compound8/atom8" targetAtom="moleculeEnvironment0/compound8/atom9" aromatic="false" order="1" /><bond id="bond21" sourceAtom="moleculeEnvironment0/compound8/atom9" targetAtom="moleculeEnvironment0/compound8/atom8" aromatic="false" order="1" /><bond id="bond22" sourceAtom="moleculeEnvironment0/compound8/atom10" targetAtom="moleculeEnvironment0/compound8/atom7" aromatic="false" order="1" /><bond id="bond23" sourceAtom="moleculeEnvironment0/compound8/atom10" targetAtom="moleculeEnvironment0/compound8/atom11" aromatic="false" order="1" /><bond id="bond24" sourceAtom="moleculeEnvironment0/compound8/atom10" targetAtom="moleculeEnvironment0/compound8/atom12" aromatic="false" order="1" /><bond id="bond25" sourceAtom="moleculeEnvironment0/compound8/atom10" targetAtom="moleculeEnvironment0/compound8/atom13" aromatic="false" order="1" /><bond id="bond26" sourceAtom="moleculeEnvironment0/compound8/atom11" targetAtom="moleculeEnvironment0/compound8/atom10" aromatic="false" order="1" /><bond id="bond27" sourceAtom="moleculeEnvironment0/compound8/atom12" targetAtom="moleculeEnvironment0/compound8/atom10" aromatic="false" order="1" /><bond id="bond28" sourceAtom="moleculeEnvironment0/compound8/atom13" targetAtom="moleculeEnvironment0/compound8/atom10" aromatic="false" order="1" /><bond id="bond29" sourceAtom="moleculeEnvironment0/compound8/atom14" targetAtom="moleculeEnvironment0/compound8/atom7" aromatic="false" order="1" /><bond id="bond30" sourceAtom="moleculeEnvironment0/compound8/atom15" targetAtom="moleculeEnvironment0/compound8/atom0" aromatic="false" order="1" /></bondArray><alphaC id="atom0" /><amideNitrogen id="atom1" /><carboxylC id="atom2" /></aminoAcid><aminoAcid id="compound9" title="ASP_136_A" type="ASP" functionalCompoundID="136" chainID="A"><atomArray><atom id="atom0" elementType="C" pdbName="CA" chainId="A" x3="56.022" y3="-22.914" z3="-10.742" aromatic="false" serialNumber="667" /><atom id="atom1" elementType="N" pdbName="N" chainId="A" x3="54.899" y3="-22.769" z3="-11.652" aromatic="false" serialNumber="666" /><atom id="atom2" elementType="C" pdbName="C" chainId="A" x3="55.912" y3="-21.963" z3="-9.551" aromatic="false" serialNumber="668" /><atom id="atom3" elementType="O" pdbName="O" chainId="A" x3="56.421" y3="-22.284" z3="-8.467" aromatic="false" serialNumber="669" /><atom id="atom4" shadow="true" reference="moleculeEnvironment0/compound10/atom1" /><atom id="atom5" shadow="true" reference="moleculeEnvironment0/compound8/atom2" /><atom id="atom6" elementType="H" pdbName=" H" x3="55.05953" y3="-22.510437" z3="-12.615056" aromatic="false" /><atom id="atom7" elementType="C" pdbName="CB" chainId="A" x3="57.327" y3="-22.739" z3="-11.515" aromatic="false" serialNumber="670" /><atom id="atom8" elementType="C" pdbName="CG" chainId="A" x3="57.892" y3="-24.077" z3="-11.998" aromatic="false" serialNumber="671" /><atom id="atom9" elementType="O" pdbName="OD1" chainId="A" x3="57.117" y3="-25.061" z3="-12.098" aromatic="false" serialNumber="672" /><atom id="atom10" elementType="O" pdbName="OD2" chainId="A" x3="59.118" y3="-24.159" z3="-12.254" formalCharge="-1" aromatic="false" serialNumber="673" /><atom id="atom11" elementType="H" pdbName=" H" x3="57.15747" y3="-22.13256" z3="-12.355232" aromatic="false" /><atom id="atom12" elementType="H" pdbName=" H" x3="58.042988" y3="-22.28577" z3="-10.894963" aromatic="false" /><atom id="atom13" elementType="H" pdbName=" H" x3="56.041714" y3="-23.905651" z3="-10.397411" aromatic="false" /></atomArray><bondArray><bond id="bond1" sourceAtom="moleculeEnvironment0/compound9/atom0" targetAtom="moleculeEnvironment0/compound9/atom2" aromatic="false" order="1" /><bond id="bond2" sourceAtom="moleculeEnvironment0/compound9/atom0" targetAtom="moleculeEnvironment0/compound9/atom1" aromatic="false" order="1" /><bond id="bond3" sourceAtom="moleculeEnvironment0/compound9/atom0" targetAtom="moleculeEnvironment0/compound9/atom7" aromatic="false" order="1" /><bond id="bond4" sourceAtom="moleculeEnvironment0/compound9/atom0" targetAtom="moleculeEnvironment0/compound9/atom13" aromatic="false" order="1" /><bond id="bond5" sourceAtom="moleculeEnvironment0/compound9/atom1" targetAtom="moleculeEnvironment0/compound9/atom0" aromatic="false" order="1" /><bond id="bond6" sourceAtom="moleculeEnvironment0/compound9/atom1" targetAtom="moleculeEnvironment0/compound9/atom5" aromatic="false" order="1" /><bond id="bond7" sourceAtom="moleculeEnvironment0/compound9/atom1" targetAtom="moleculeEnvironment0/compound9/atom6" aromatic="false" order="1" /><bond id="bond8" sourceAtom="moleculeEnvironment0/compound9/atom2" targetAtom="moleculeEnvironment0/compound9/atom3" aromatic="false" order="2" /><bond id="bond9" sourceAtom="moleculeEnvironment0/compound9/atom2" targetAtom="moleculeEnvironment0/compound9/atom0" aromatic="false" order="1" /><bond id="bond10" sourceAtom="moleculeEnvironment0/compound9/atom2" targetAtom="moleculeEnvironment0/compound9/atom4" aromatic="false" order="1" /><bond id="bond11" sourceAtom="moleculeEnvironment0/compound9/atom3" targetAtom="moleculeEnvironment0/compound9/atom2" aromatic="false" order="2" /><bond id="bond12" sourceAtom="moleculeEnvironment0/compound9/atom4" targetAtom="moleculeEnvironment0/compound9/atom2" aromatic="false" order="1" /><bond id="bond13" sourceAtom="moleculeEnvironment0/compound9/atom5" targetAtom="moleculeEnvironment0/compound9/atom1" aromatic="false" order="1" /><bond id="bond14" sourceAtom="moleculeEnvironment0/compound9/atom6" targetAtom="moleculeEnvironment0/compound9/atom1" aromatic="false" order="1" /><bond id="bond15" sourceAtom="moleculeEnvironment0/compound9/atom7" targetAtom="moleculeEnvironment0/compound9/atom0" aromatic="false" order="1" /><bond id="bond16" sourceAtom="moleculeEnvironment0/compound9/atom7" targetAtom="moleculeEnvironment0/compound9/atom8" aromatic="false" order="1" /><bond id="bond17" sourceAtom="moleculeEnvironment0/compound9/atom7" targetAtom="moleculeEnvironment0/compound9/atom11" aromatic="false" order="1" /><bond id="bond18" sourceAtom="moleculeEnvironment0/compound9/atom7" targetAtom="moleculeEnvironment0/compound9/atom12" aromatic="false" order="1" /><bond id="bond19" sourceAtom="moleculeEnvironment0/compound9/atom8" targetAtom="moleculeEnvironment0/compound9/atom7" aromatic="false" order="1" /><bond id="bond20" sourceAtom="moleculeEnvironment0/compound9/atom8" targetAtom="moleculeEnvironment0/compound9/atom9" aromatic="false" order="2" /><bond id="bond21" sourceAtom="moleculeEnvironment0/compound9/atom8" targetAtom="moleculeEnvironment0/compound9/atom10" aromatic="false" order="1" /><bond id="bond22" sourceAtom="moleculeEnvironment0/compound9/atom9" targetAtom="moleculeEnvironment0/compound9/atom8" aromatic="false" order="2" /><bond id="bond23" sourceAtom="moleculeEnvironment0/compound9/atom10" targetAtom="moleculeEnvironment0/compound9/atom8" aromatic="false" order="1" /><bond id="bond24" sourceAtom="moleculeEnvironment0/compound9/atom11" targetAtom="moleculeEnvironment0/compound9/atom7" aromatic="false" order="1" /><bond id="bond25" sourceAtom="moleculeEnvironment0/compound9/atom12" targetAtom="moleculeEnvironment0/compound9/atom7" aromatic="false" order="1" /><bond id="bond26" sourceAtom="moleculeEnvironment0/compound9/atom13" targetAtom="moleculeEnvironment0/compound9/atom0" aromatic="false" order="1" /></bondArray><alphaC id="atom0" /><amideNitrogen id="atom1" /><carboxylC id="atom2" /></aminoAcid><aminoAcid id="compound10" title="ASP_137_A" type="ASP" functionalCompoundID="137" chainID="A"><atomArray><atom id="atom0" elementType="C" pdbName="CA" chainId="A" x3="54.919" y3="-19.953" z3="-8.58" aromatic="false" serialNumber="675" /><atom id="atom1" elementType="N" pdbName="N" chainId="A" x3="55.187" y3="-20.847" z3="-9.706" aromatic="false" serialNumber="674" /><atom id="atom2" elementType="C" pdbName="C" chainId="A" x3="54.196" y3="-20.673" z3="-7.44" aromatic="false" serialNumber="676" /><atom id="atom3" elementType="O" pdbName="O" chainId="A" x3="54.535" y3="-20.486" z3="-6.261" aromatic="false" serialNumber="677" /><atom id="atom4" shadow="true" reference="moleculeEnvironment0/compound11/atom1" /><atom id="atom5" shadow="true" reference="moleculeEnvironment0/compound9/atom2" /><atom id="atom6" elementType="H" pdbName=" H" x3="54.823105" y3="-20.628048" z3="-10.622374" aromatic="false" /><atom id="atom7" elementType="C" pdbName="CB" chainId="A" x3="54.103" y3="-18.751" z3="-9.061" aromatic="false" serialNumber="678" /><atom id="atom8" elementType="C" pdbName="CG" chainId="A" x3="54.982" y3="-17.606" z3="-9.594" aromatic="false" serialNumber="679" /><atom id="atom9" elementType="O" pdbName="OD1" chainId="A" x3="56.243" y3="-17.708" z3="-9.546" aromatic="false" serialNumber="680" /><atom id="atom10" elementType="O" pdbName="OD2" chainId="A" x3="54.394" y3="-16.591" z3="-10.045" formalCharge="-1" aromatic="false" serialNumber="681" /><atom id="atom11" elementType="H" pdbName=" H" x3="53.533672" y3="-18.372902" z3="-8.263876" aromatic="false" /><atom id="atom12" elementType="H" pdbName=" H" x3="53.46261" y3="-19.050753" z3="-9.837238" aromatic="false" /><atom id="atom13" elementType="H" pdbName=" H" x3="55.836098" y3="-19.578695" z3="-8.231683" aromatic="false" /></atomArray><bondArray><bond id="bond1" sourceAtom="moleculeEnvironment0/compound10/atom0" targetAtom="moleculeEnvironment0/compound10/atom2" aromatic="false" order="1" /><bond id="bond2" sourceAtom="moleculeEnvironment0/compound10/atom0" targetAtom="moleculeEnvironment0/compound10/atom1" aromatic="false" order="1" /><bond id="bond3" sourceAtom="moleculeEnvironment0/compound10/atom0" targetAtom="moleculeEnvironment0/compound10/atom7" aromatic="false" order="1" /><bond id="bond4" sourceAtom="moleculeEnvironment0/compound10/atom0" targetAtom="moleculeEnvironment0/compound10/atom13" aromatic="false" order="1" /><bond id="bond5" sourceAtom="moleculeEnvironment0/compound10/atom1" targetAtom="moleculeEnvironment0/compound10/atom0" aromatic="false" order="1" /><bond id="bond6" sourceAtom="moleculeEnvironment0/compound10/atom1" targetAtom="moleculeEnvironment0/compound10/atom5" aromatic="false" order="1" /><bond id="bond7" sourceAtom="moleculeEnvironment0/compound10/atom1" targetAtom="moleculeEnvironment0/compound10/atom6" aromatic="false" order="1" /><bond id="bond8" sourceAtom="moleculeEnvironment0/compound10/atom2" targetAtom="moleculeEnvironment0/compound10/atom3" aromatic="false" order="2" /><bond id="bond9" sourceAtom="moleculeEnvironment0/compound10/atom2" targetAtom="moleculeEnvironment0/compound10/atom0" aromatic="false" order="1" /><bond id="bond10" sourceAtom="moleculeEnvironment0/compound10/atom2" targetAtom="moleculeEnvironment0/compound10/atom4" aromatic="false" order="1" /><bond id="bond11" sourceAtom="moleculeEnvironment0/compound10/atom3" targetAtom="moleculeEnvironment0/compound10/atom2" aromatic="false" order="2" /><bond id="bond12" sourceAtom="moleculeEnvironment0/compound10/atom4" targetAtom="moleculeEnvironment0/compound10/atom2" aromatic="false" order="1" /><bond id="bond13" sourceAtom="moleculeEnvironment0/compound10/atom5" targetAtom="moleculeEnvironment0/compound10/atom1" aromatic="false" order="1" /><bond id="bond14" sourceAtom="moleculeEnvironment0/compound10/atom6" targetAtom="moleculeEnvironment0/compound10/atom1" aromatic="false" order="1" /><bond id="bond15" sourceAtom="moleculeEnvironment0/compound10/atom7" targetAtom="moleculeEnvironment0/compound10/atom0" aromatic="false" order="1" /><bond id="bond16" sourceAtom="moleculeEnvironment0/compound10/atom7" targetAtom="moleculeEnvironment0/compound10/atom8" aromatic="false" order="1" /><bond id="bond17" sourceAtom="moleculeEnvironment0/compound10/atom7" targetAtom="moleculeEnvironment0/compound10/atom11" aromatic="false" order="1" /><bond id="bond18" sourceAtom="moleculeEnvironment0/compound10/atom7" targetAtom="moleculeEnvironment0/compound10/atom12" aromatic="false" order="1" /><bond id="bond19" sourceAtom="moleculeEnvironment0/compound10/atom8" targetAtom="moleculeEnvironment0/compound10/atom7" aromatic="false" order="1" /><bond id="bond20" sourceAtom="moleculeEnvironment0/compound10/atom8" targetAtom="moleculeEnvironment0/compound10/atom9" aromatic="false" order="2" /><bond id="bond21" sourceAtom="moleculeEnvironment0/compound10/atom8" targetAtom="moleculeEnvironment0/compound10/atom10" aromatic="false" order="1" /><bond id="bond22" sourceAtom="moleculeEnvironment0/compound10/atom9" targetAtom="moleculeEnvironment0/compound10/atom8" aromatic="false" order="2" /><bond id="bond23" sourceAtom="moleculeEnvironment0/compound10/atom10" targetAtom="moleculeEnvironment0/compound10/atom8" aromatic="false" order="1" /><bond id="bond24" sourceAtom="moleculeEnvironment0/compound10/atom11" targetAtom="moleculeEnvironment0/compound10/atom7" aromatic="false" order="1" /><bond id="bond25" sourceAtom="moleculeEnvironment0/compound10/atom12" targetAtom="moleculeEnvironment0/compound10/atom7" aromatic="false" order="1" /><bond id="bond26" sourceAtom="moleculeEnvironment0/compound10/atom13" targetAtom="moleculeEnvironment0/compound10/atom0" aromatic="false" order="1" /></bondArray><alphaC id="atom0" /><amideNitrogen id="atom1" /><carboxylC id="atom2" /></aminoAcid><aminoAcid id="compound11" title="ASN_138_A" type="ASN" functionalCompoundID="138" chainID="A"><atomArray><atom id="atom0" elementType="C" pdbName="CA" chainId="A" x3="52.544" y3="-22.315" z3="-6.751" aromatic="false" serialNumber="683" /><atom id="atom1" elementType="N" pdbName="N" chainId="A" x3="53.187" y3="-21.488" z3="-7.766" aromatic="false" serialNumber="682" /><atom id="atom2" elementType="C" pdbName="C" chainId="A" x3="53.555" y3="-23.19" z3="-6.031" aromatic="false" serialNumber="684" /><atom id="atom3" elementType="O" pdbName="O" chainId="A" x3="53.478" y3="-23.357" z3="-4.811" aromatic="false" serialNumber="685" /><atom id="atom4" shadow="true" reference="moleculeEnvironment0/compound12/atom1" /><atom id="atom5" shadow="true" reference="moleculeEnvironment0/compound10/atom2" /><atom id="atom6" elementType="H" pdbName=" H" x3="52.870926" y3="-21.527868" z3="-8.724439" aromatic="false" /><atom id="atom7" elementType="C" pdbName="CB" chainId="A" x3="51.472" y3="-23.196" z3="-7.378" aromatic="false" serialNumber="686" /><atom id="atom8" elementType="C" pdbName="CG" chainId="A" x3="50.288" y3="-22.414" z3="-7.852" aromatic="false" serialNumber="687" /><atom id="atom9" elementType="O" pdbName="OD1" chainId="A" x3="50.363" y3="-21.198" z3="-8.003" aromatic="false" serialNumber="689" /><atom id="atom10" elementType="N" pdbName="ND2" chainId="A" x3="49.175" y3="-23.102" z3="-8.087" aromatic="false" serialNumber="688" /><atom id="atom11" elementType="H" pdbName=" H" x3="48.343475" y3="-22.624332" z3="-8.404021" aromatic="false" /><atom id="atom12" elementType="H" pdbName=" H" x3="49.160946" y3="-24.102362" z3="-7.948517" aromatic="false" /><atom id="atom13" elementType="H" pdbName=" H" x3="51.8749" y3="-23.702898" z3="-8.204574" aromatic="false" /><atom id="atom14" elementType="H" pdbName=" H" x3="51.134342" y3="-23.893963" z3="-6.669951" aromatic="false" /><atom id="atom15" elementType="H" pdbName=" H" x3="52.06996" y3="-21.684805" z3="-6.0577164" aromatic="false" /></atomArray><bondArray><bond id="bond1" sourceAtom="moleculeEnvironment0/compound11/atom0" targetAtom="moleculeEnvironment0/compound11/atom2" aromatic="false" order="1" /><bond id="bond2" sourceAtom="moleculeEnvironment0/compound11/atom0" targetAtom="moleculeEnvironment0/compound11/atom1" aromatic="false" order="1" /><bond id="bond3" sourceAtom="moleculeEnvironment0/compound11/atom0" targetAtom="moleculeEnvironment0/compound11/atom7" aromatic="false" order="1" /><bond id="bond4" sourceAtom="moleculeEnvironment0/compound11/atom0" targetAtom="moleculeEnvironment0/compound11/atom15" aromatic="false" order="1" /><bond id="bond5" sourceAtom="moleculeEnvironment0/compound11/atom1" targetAtom="moleculeEnvironment0/compound11/atom0" aromatic="false" order="1" /><bond id="bond6" sourceAtom="moleculeEnvironment0/compound11/atom1" targetAtom="moleculeEnvironment0/compound11/atom5" aromatic="false" order="1" /><bond id="bond7" sourceAtom="moleculeEnvironment0/compound11/atom1" targetAtom="moleculeEnvironment0/compound11/atom6" aromatic="false" order="1" /><bond id="bond8" sourceAtom="moleculeEnvironment0/compound11/atom2" targetAtom="moleculeEnvironment0/compound11/atom3" aromatic="false" order="2" /><bond id="bond9" sourceAtom="moleculeEnvironment0/compound11/atom2" targetAtom="moleculeEnvironment0/compound11/atom0" aromatic="false" order="1" /><bond id="bond10" sourceAtom="moleculeEnvironment0/compound11/atom2" targetAtom="moleculeEnvironment0/compound11/atom4" aromatic="false" order="1" /><bond id="bond11" sourceAtom="moleculeEnvironment0/compound11/atom3" targetAtom="moleculeEnvironment0/compound11/atom2" aromatic="false" order="2" /><bond id="bond12" sourceAtom="moleculeEnvironment0/compound11/atom4" targetAtom="moleculeEnvironment0/compound11/atom2" aromatic="false" order="1" /><bond id="bond13" sourceAtom="moleculeEnvironment0/compound11/atom5" targetAtom="moleculeEnvironment0/compound11/atom1" aromatic="false" order="1" /><bond id="bond14" sourceAtom="moleculeEnvironment0/compound11/atom6" targetAtom="moleculeEnvironment0/compound11/atom1" aromatic="false" order="1" /><bond id="bond15" sourceAtom="moleculeEnvironment0/compound11/atom7" targetAtom="moleculeEnvironment0/compound11/atom0" aromatic="false" order="1" /><bond id="bond16" sourceAtom="moleculeEnvironment0/compound11/atom7" targetAtom="moleculeEnvironment0/compound11/atom8" aromatic="false" order="1" /><bond id="bond17" sourceAtom="moleculeEnvironment0/compound11/atom7" targetAtom="moleculeEnvironment0/compound11/atom13" aromatic="false" order="1" /><bond id="bond18" sourceAtom="moleculeEnvironment0/compound11/atom7" targetAtom="moleculeEnvironment0/compound11/atom14" aromatic="false" order="1" /><bond id="bond19" sourceAtom="moleculeEnvironment0/compound11/atom8" targetAtom="moleculeEnvironment0/compound11/atom7" aromatic="false" order="1" /><bond id="bond20" sourceAtom="moleculeEnvironment0/compound11/atom8" targetAtom="moleculeEnvironment0/compound11/atom9" aromatic="false" order="2" /><bond id="bond21" sourceAtom="moleculeEnvironment0/compound11/atom8" targetAtom="moleculeEnvironment0/compound11/atom10" aromatic="false" order="1" /><bond id="bond22" sourceAtom="moleculeEnvironment0/compound11/atom9" targetAtom="moleculeEnvironment0/compound11/atom8" aromatic="false" order="2" /><bond id="bond23" sourceAtom="moleculeEnvironment0/compound11/atom10" targetAtom="moleculeEnvironment0/compound11/atom8" aromatic="false" order="1" /><bond id="bond24" sourceAtom="moleculeEnvironment0/compound11/atom10" targetAtom="moleculeEnvironment0/compound11/atom11" aromatic="false" order="1" /><bond id="bond25" sourceAtom="moleculeEnvironment0/compound11/atom10" targetAtom="moleculeEnvironment0/compound11/atom12" aromatic="false" order="1" /><bond id="bond26" sourceAtom="moleculeEnvironment0/compound11/atom11" targetAtom="moleculeEnvironment0/compound11/atom10" aromatic="false" order="1" /><bond id="bond27" sourceAtom="moleculeEnvironment0/compound11/atom12" targetAtom="moleculeEnvironment0/compound11/atom10" aromatic="false" order="1" /><bond id="bond28" sourceAtom="moleculeEnvironment0/compound11/atom13" targetAtom="moleculeEnvironment0/compound11/atom7" aromatic="false" order="1" /><bond id="bond29" sourceAtom="moleculeEnvironment0/compound11/atom14" targetAtom="moleculeEnvironment0/compound11/atom7" aromatic="false" order="1" /><bond id="bond30" sourceAtom="moleculeEnvironment0/compound11/atom15" targetAtom="moleculeEnvironment0/compound11/atom0" aromatic="false" order="1" /></bondArray><alphaC id="atom0" /><amideNitrogen id="atom1" /><carboxylC id="atom2" /></aminoAcid><aminoAcid id="compound12" title="LEU_139_A" type="LEU" functionalCompoundID="139" chainID="A"><atomArray><atom id="atom0" elementType="C" pdbName="CA" chainId="A" x3="55.44" y3="-24.691" z3="-6.14" aromatic="false" serialNumber="691" /><atom id="atom1" elementType="N" pdbName="N" chainId="A" x3="54.506" y3="-23.766" z3="-6.768" aromatic="false" serialNumber="690" /><atom id="atom2" elementType="C" pdbName="C" chainId="A" x3="56.319" y3="-23.958" z3="-5.147" aromatic="false" serialNumber="692" /><atom id="atom3" elementType="O" pdbName="O" chainId="A" x3="56.341" y3="-24.286" z3="-3.955" aromatic="false" serialNumber="693" /><atom id="atom4" shadow="true" reference="moleculeEnvironment0/compound13/atom1" /><atom id="atom5" shadow="true" reference="moleculeEnvironment0/compound11/atom2" /><atom id="atom6" elementType="H" pdbName=" H" x3="54.581196" y3="-23.564734" z3="-7.754883" aromatic="false" /><atom id="atom7" elementType="C" pdbName="CB" chainId="A" x3="56.287" y3="-25.395" z3="-7.196" aromatic="false" serialNumber="694" /><atom id="atom8" elementType="C" pdbName="CG" chainId="A" x3="55.452" y3="-26.266" z3="-8.138" aromatic="false" serialNumber="695" /><atom id="atom9" elementType="C" pdbName="CD1" chainId="A" x3="56.345" y3="-27.112" z3="-9.04" aromatic="false" serialNumber="696" /><atom id="atom10" elementType="H" pdbName=" H" x3="55.75086" y3="-27.633194" z3="-9.731268" aromatic="false" /><atom id="atom11" elementType="H" pdbName=" H" x3="56.884308" y3="-27.797314" z3="-8.455195" aromatic="false" /><atom id="atom12" elementType="H" pdbName=" H" x3="57.01454" y3="-26.48784" z3="-9.554433" aromatic="false" /><atom id="atom13" elementType="C" pdbName="CD2" chainId="A" x3="54.438" y3="-27.118" z3="-7.351" aromatic="false" serialNumber="697" /><atom id="atom14" elementType="H" pdbName=" H" x3="54.313774" y3="-26.714859" z3="-6.389467" aromatic="false" /><atom id="atom15" elementType="H" pdbName=" H" x3="54.79343" y3="-28.103031" z3="-7.2742896" aromatic="false" /><atom id="atom16" elementType="H" pdbName=" H" x3="53.515705" y3="-27.11679" z3="-7.8528633" aromatic="false" /><atom id="atom17" elementType="H" pdbName=" H" x3="54.85068" y3="-25.652105" z3="-8.7413645" aromatic="false" /><atom id="atom18" elementType="H" pdbName=" H" x3="56.99084" y3="-26.014881" z3="-6.7239265" aromatic="false" /><atom id="atom19" elementType="H" pdbName=" H" x3="56.786667" y3="-24.678492" z3="-7.778618" aromatic="false" /><atom id="atom20" elementType="H" pdbName=" H" x3="54.897984" y3="-25.439604" z3="-5.6416907" aromatic="false" /></atomArray><bondArray><bond id="bond1" sourceAtom="moleculeEnvironment0/compound12/atom0" targetAtom="moleculeEnvironment0/compound12/atom2" aromatic="false" order="1" /><bond id="bond2" sourceAtom="moleculeEnvironment0/compound12/atom0" targetAtom="moleculeEnvironment0/compound12/atom1" aromatic="false" order="1" /><bond id="bond3" sourceAtom="moleculeEnvironment0/compound12/atom0" targetAtom="moleculeEnvironment0/compound12/atom7" aromatic="false" order="1" /><bond id="bond4" sourceAtom="moleculeEnvironment0/compound12/atom0" targetAtom="moleculeEnvironment0/compound12/atom20" aromatic="false" order="1" /><bond id="bond5" sourceAtom="moleculeEnvironment0/compound12/atom1" targetAtom="moleculeEnvironment0/compound12/atom0" aromatic="false" order="1" /><bond id="bond6" sourceAtom="moleculeEnvironment0/compound12/atom1" targetAtom="moleculeEnvironment0/compound12/atom5" aromatic="false" order="1" /><bond id="bond7" sourceAtom="moleculeEnvironment0/compound12/atom1" targetAtom="moleculeEnvironment0/compound12/atom6" aromatic="false" order="1" /><bond id="bond8" sourceAtom="moleculeEnvironment0/compound12/atom2" targetAtom="moleculeEnvironment0/compound12/atom3" aromatic="false" order="2" /><bond id="bond9" sourceAtom="moleculeEnvironment0/compound12/atom2" targetAtom="moleculeEnvironment0/compound12/atom0" aromatic="false" order="1" /><bond id="bond10" sourceAtom="moleculeEnvironment0/compound12/atom2" targetAtom="moleculeEnvironment0/compound12/atom4" aromatic="false" order="1" /><bond id="bond11" sourceAtom="moleculeEnvironment0/compound12/atom3" targetAtom="moleculeEnvironment0/compound12/atom2" aromatic="false" order="2" /><bond id="bond12" sourceAtom="moleculeEnvironment0/compound12/atom4" targetAtom="moleculeEnvironment0/compound12/atom2" aromatic="false" order="1" /><bond id="bond13" sourceAtom="moleculeEnvironment0/compound12/atom5" targetAtom="moleculeEnvironment0/compound12/atom1" aromatic="false" order="1" /><bond id="bond14" sourceAtom="moleculeEnvironment0/compound12/atom6" targetAtom="moleculeEnvironment0/compound12/atom1" aromatic="false" order="1" /><bond id="bond15" sourceAtom="moleculeEnvironment0/compound12/atom7" targetAtom="moleculeEnvironment0/compound12/atom0" aromatic="false" order="1" /><bond id="bond16" sourceAtom="moleculeEnvironment0/compound12/atom7" targetAtom="moleculeEnvironment0/compound12/atom8" aromatic="false" order="1" /><bond id="bond17" sourceAtom="moleculeEnvironment0/compound12/atom7" targetAtom="moleculeEnvironment0/compound12/atom18" aromatic="false" order="1" /><bond id="bond18" sourceAtom="moleculeEnvironment0/compound12/atom7" targetAtom="moleculeEnvironment0/compound12/atom19" aromatic="false" order="1" /><bond id="bond19" sourceAtom="moleculeEnvironment0/compound12/atom8" targetAtom="moleculeEnvironment0/compound12/atom7" aromatic="false" order="1" /><bond id="bond20" sourceAtom="moleculeEnvironment0/compound12/atom8" targetAtom="moleculeEnvironment0/compound12/atom9" aromatic="false" order="1" /><bond id="bond21" sourceAtom="moleculeEnvironment0/compound12/atom8" targetAtom="moleculeEnvironment0/compound12/atom13" aromatic="false" order="1" /><bond id="bond22" sourceAtom="moleculeEnvironment0/compound12/atom8" targetAtom="moleculeEnvironment0/compound12/atom17" aromatic="false" order="1" /><bond id="bond23" sourceAtom="moleculeEnvironment0/compound12/atom9" targetAtom="moleculeEnvironment0/compound12/atom8" aromatic="false" order="1" /><bond id="bond24" sourceAtom="moleculeEnvironment0/compound12/atom9" targetAtom="moleculeEnvironment0/compound12/atom10" aromatic="false" order="1" /><bond id="bond25" sourceAtom="moleculeEnvironment0/compound12/atom9" targetAtom="moleculeEnvironment0/compound12/atom11" aromatic="false" order="1" /><bond id="bond26" sourceAtom="moleculeEnvironment0/compound12/atom9" targetAtom="moleculeEnvironment0/compound12/atom12" aromatic="false" order="1" /><bond id="bond27" sourceAtom="moleculeEnvironment0/compound12/atom10" targetAtom="moleculeEnvironment0/compound12/atom9" aromatic="false" order="1" /><bond id="bond28" sourceAtom="moleculeEnvironment0/compound12/atom11" targetAtom="moleculeEnvironment0/compound12/atom9" aromatic="false" order="1" /><bond id="bond29" sourceAtom="moleculeEnvironment0/compound12/atom12" targetAtom="moleculeEnvironment0/compound12/atom9" aromatic="false" order="1" /><bond id="bond30" sourceAtom="moleculeEnvironment0/compound12/atom13" targetAtom="moleculeEnvironment0/compound12/atom8" aromatic="false" order="1" /><bond id="bond31" sourceAtom="moleculeEnvironment0/compound12/atom13" targetAtom="moleculeEnvironment0/compound12/atom14" aromatic="false" order="1" /><bond id="bond32" sourceAtom="moleculeEnvironment0/compound12/atom13" targetAtom="moleculeEnvironment0/compound12/atom15" aromatic="false" order="1" /><bond id="bond33" sourceAtom="moleculeEnvironment0/compound12/atom13" targetAtom="moleculeEnvironment0/compound12/atom16" aromatic="false" order="1" /><bond id="bond34" sourceAtom="moleculeEnvironment0/compound12/atom14" targetAtom="moleculeEnvironment0/compound12/atom13" aromatic="false" order="1" /><bond id="bond35" sourceAtom="moleculeEnvironment0/compound12/atom15" targetAtom="moleculeEnvironment0/compound12/atom13" aromatic="false" order="1" /><bond id="bond36" sourceAtom="moleculeEnvironment0/compound12/atom16" targetAtom="moleculeEnvironment0/compound12/atom13" aromatic="false" order="1" /><bond id="bond37" sourceAtom="moleculeEnvironment0/compound12/atom17" targetAtom="moleculeEnvironment0/compound12/atom8" aromatic="false" order="1" /><bond id="bond38" sourceAtom="moleculeEnvironment0/compound12/atom18" targetAtom="moleculeEnvironment0/compound12/atom7" aromatic="false" order="1" /><bond id="bond39" sourceAtom="moleculeEnvironment0/compound12/atom19" targetAtom="moleculeEnvironment0/compound12/atom7" aromatic="false" order="1" /><bond id="bond40" sourceAtom="moleculeEnvironment0/compound12/atom20" targetAtom="moleculeEnvironment0/compound12/atom0" aromatic="false" order="1" /></bondArray><alphaC id="atom0" /><amideNitrogen id="atom1" /><carboxylC id="atom2" /></aminoAcid><aminoAcid id="compound13" title="TYR_140_A" type="TYR" functionalCompoundID="140" chainID="A"><atomArray><atom id="atom0" elementType="C" pdbName="CA" chainId="A" x3="57.82" y3="-22.071" z3="-4.775" aromatic="false" serialNumber="699" /><atom id="atom1" elementType="N" pdbName="N" chainId="A" x3="57.042" y3="-22.952" z3="-5.629" aromatic="false" serialNumber="698" /><atom id="atom2" elementType="C" pdbName="C" chainId="A" x3="57.075" y3="-21.727" z3="-3.488" aromatic="false" serialNumber="700" /><atom id="atom3" elementType="O" pdbName="O" chainId="A" x3="57.52" y3="-22.081" z3="-2.392" aromatic="false" serialNumber="701" /><atom id="atom4" shadow="true" reference="moleculeEnvironment0/compound14/atom1" /><atom id="atom5" shadow="true" reference="moleculeEnvironment0/compound12/atom2" /><atom id="atom6" elementType="H" pdbName=" H" x3="57.03734" y3="-22.811195" z3="-6.6291265" aromatic="false" /><atom id="atom7" elementType="C" pdbName="CB" chainId="A" x3="58.167" y3="-20.819" z3="-5.573" aromatic="false" serialNumber="702" /><atom id="atom8" elementType="C" pdbName="CG" chainId="A" x3="59.125" y3="-21.103" z3="-6.704" aromatic="true" serialNumber="703" /><atom id="atom9" elementType="C" pdbName="CD1" chainId="A" x3="60.264" y3="-21.869" z3="-6.484" aromatic="true" serialNumber="704" /><atom id="atom10" elementType="C" pdbName="CE1" chainId="A" x3="61.158" y3="-22.13" z3="-7.505" aromatic="true" serialNumber="706" /><atom id="atom11" elementType="C" pdbName="CZ" chainId="A" x3="60.915" y3="-21.631" z3="-8.764" aromatic="true" serialNumber="708" /><atom id="atom12" elementType="O" pdbName="OH" chainId="A" x3="61.816" y3="-21.906" z3="-9.761" aromatic="false" serialNumber="709" /><atom id="atom13" elementType="H" pdbName=" H" x3="61.369392" y3="-22.50187" z3="-10.472602" aromatic="false" /><atom id="atom14" elementType="C" pdbName="CE2" chainId="A" x3="59.781" y3="-20.876" z3="-9.022" aromatic="true" serialNumber="707" /><atom id="atom15" elementType="C" pdbName="CD2" chainId="A" x3="58.895" y3="-20.613" z3="-7.992" aromatic="true" serialNumber="705" /><atom id="atom16" elementType="H" pdbName=" H" x3="58.03539" y3="-20.037819" z3="-8.172932" aromatic="false" /><atom id="atom17" elementType="H" pdbName=" H" x3="59.60241" y3="-20.510914" z3="-9.990152" aromatic="false" /><atom id="atom18" elementType="H" pdbName=" H" x3="62.01584" y3="-22.705662" z3="-7.3173122" aromatic="false" /><atom id="atom19" elementType="H" pdbName=" H" x3="60.457066" y3="-22.260412" z3="-5.529001" aromatic="false" /><atom id="atom20" elementType="H" pdbName=" H" x3="57.290936" y3="-20.412704" z3="-5.9852304" aromatic="false" /><atom id="atom21" elementType="H" pdbName=" H" x3="58.615524" y3="-20.112713" z3="-4.9385834" aromatic="false" /><atom id="atom22" elementType="H" pdbName=" H" x3="58.72248" y3="-22.552938" z3="-4.538859" aromatic="false" /></atomArray><bondArray><bond id="bond1" sourceAtom="moleculeEnvironment0/compound13/atom0" targetAtom="moleculeEnvironment0/compound13/atom2" aromatic="false" order="1" /><bond id="bond2" sourceAtom="moleculeEnvironment0/compound13/atom0" targetAtom="moleculeEnvironment0/compound13/atom1" aromatic="false" order="1" /><bond id="bond3" sourceAtom="moleculeEnvironment0/compound13/atom0" targetAtom="moleculeEnvironment0/compound13/atom7" aromatic="false" order="1" /><bond id="bond4" sourceAtom="moleculeEnvironment0/compound13/atom0" targetAtom="moleculeEnvironment0/compound13/atom22" aromatic="false" order="1" /><bond id="bond5" sourceAtom="moleculeEnvironment0/compound13/atom1" targetAtom="moleculeEnvironment0/compound13/atom0" aromatic="false" order="1" /><bond id="bond6" sourceAtom="moleculeEnvironment0/compound13/atom1" targetAtom="moleculeEnvironment0/compound13/atom5" aromatic="false" order="1" /><bond id="bond7" sourceAtom="moleculeEnvironment0/compound13/atom1" targetAtom="moleculeEnvironment0/compound13/atom6" aromatic="false" order="1" /><bond id="bond8" sourceAtom="moleculeEnvironment0/compound13/atom2" targetAtom="moleculeEnvironment0/compound13/atom3" aromatic="false" order="2" /><bond id="bond9" sourceAtom="moleculeEnvironment0/compound13/atom2" targetAtom="moleculeEnvironment0/compound13/atom0" aromatic="false" order="1" /><bond id="bond10" sourceAtom="moleculeEnvironment0/compound13/atom2" targetAtom="moleculeEnvironment0/compound13/atom4" aromatic="false" order="1" /><bond id="bond11" sourceAtom="moleculeEnvironment0/compound13/atom3" targetAtom="moleculeEnvironment0/compound13/atom2" aromatic="false" order="2" /><bond id="bond12" sourceAtom="moleculeEnvironment0/compound13/atom4" targetAtom="moleculeEnvironment0/compound13/atom2" aromatic="false" order="1" /><bond id="bond13" sourceAtom="moleculeEnvironment0/compound13/atom5" targetAtom="moleculeEnvironment0/compound13/atom1" aromatic="false" order="1" /><bond id="bond14" sourceAtom="moleculeEnvironment0/compound13/atom6" targetAtom="moleculeEnvironment0/compound13/atom1" aromatic="false" order="1" /><bond id="bond15" sourceAtom="moleculeEnvironment0/compound13/atom7" targetAtom="moleculeEnvironment0/compound13/atom0" aromatic="false" order="1" /><bond id="bond16" sourceAtom="moleculeEnvironment0/compound13/atom7" targetAtom="moleculeEnvironment0/compound13/atom8" aromatic="false" order="1" /><bond id="bond17" sourceAtom="moleculeEnvironment0/compound13/atom7" targetAtom="moleculeEnvironment0/compound13/atom20" aromatic="false" order="1" /><bond id="bond18" sourceAtom="moleculeEnvironment0/compound13/atom7" targetAtom="moleculeEnvironment0/compound13/atom21" aromatic="false" order="1" /><bond id="bond19" sourceAtom="moleculeEnvironment0/compound13/atom8" targetAtom="moleculeEnvironment0/compound13/atom7" aromatic="false" order="1" /><bond id="bond20" sourceAtom="moleculeEnvironment0/compound13/atom8" targetAtom="moleculeEnvironment0/compound13/atom9" aromatic="true" order="1" /><bond id="bond21" sourceAtom="moleculeEnvironment0/compound13/atom8" targetAtom="moleculeEnvironment0/compound13/atom15" aromatic="true" order="2" /><bond id="bond22" sourceAtom="moleculeEnvironment0/compound13/atom9" targetAtom="moleculeEnvironment0/compound13/atom8" aromatic="true" order="1" /><bond id="bond23" sourceAtom="moleculeEnvironment0/compound13/atom9" targetAtom="moleculeEnvironment0/compound13/atom10" aromatic="true" order="2" /><bond id="bond24" sourceAtom="moleculeEnvironment0/compound13/atom9" targetAtom="moleculeEnvironment0/compound13/atom19" aromatic="false" order="1" /><bond id="bond25" sourceAtom="moleculeEnvironment0/compound13/atom10" targetAtom="moleculeEnvironment0/compound13/atom9" aromatic="true" order="2" /><bond id="bond26" sourceAtom="moleculeEnvironment0/compound13/atom10" targetAtom="moleculeEnvironment0/compound13/atom11" aromatic="true" order="1" /><bond id="bond27" sourceAtom="moleculeEnvironment0/compound13/atom10" targetAtom="moleculeEnvironment0/compound13/atom18" aromatic="false" order="1" /><bond id="bond28" sourceAtom="moleculeEnvironment0/compound13/atom11" targetAtom="moleculeEnvironment0/compound13/atom10" aromatic="true" order="1" /><bond id="bond29" sourceAtom="moleculeEnvironment0/compound13/atom11" targetAtom="moleculeEnvironment0/compound13/atom12" aromatic="false" order="1" /><bond id="bond30" sourceAtom="moleculeEnvironment0/compound13/atom11" targetAtom="moleculeEnvironment0/compound13/atom14" aromatic="true" order="2" /><bond id="bond31" sourceAtom="moleculeEnvironment0/compound13/atom12" targetAtom="moleculeEnvironment0/compound13/atom11" aromatic="false" order="1" /><bond id="bond32" sourceAtom="moleculeEnvironment0/compound13/atom12" targetAtom="moleculeEnvironment0/compound13/atom13" aromatic="false" order="1" /><bond id="bond33" sourceAtom="moleculeEnvironment0/compound13/atom13" targetAtom="moleculeEnvironment0/compound13/atom12" aromatic="false" order="1" /><bond id="bond34" sourceAtom="moleculeEnvironment0/compound13/atom14" targetAtom="moleculeEnvironment0/compound13/atom11" aromatic="true" order="2" /><bond id="bond35" sourceAtom="moleculeEnvironment0/compound13/atom14" targetAtom="moleculeEnvironment0/compound13/atom15" aromatic="true" order="1" /><bond id="bond36" sourceAtom="moleculeEnvironment0/compound13/atom14" targetAtom="moleculeEnvironment0/compound13/atom17" aromatic="false" order="1" /><bond id="bond37" sourceAtom="moleculeEnvironment0/compound13/atom15" targetAtom="moleculeEnvironment0/compound13/atom14" aromatic="true" order="1" /><bond id="bond38" sourceAtom="moleculeEnvironment0/compound13/atom15" targetAtom="moleculeEnvironment0/compound13/atom8" aromatic="true" order="2" /><bond id="bond39" sourceAtom="moleculeEnvironment0/compound13/atom15" targetAtom="moleculeEnvironment0/compound13/atom16" aromatic="false" order="1" /><bond id="bond40" sourceAtom="moleculeEnvironment0/compound13/atom16" targetAtom="moleculeEnvironment0/compound13/atom15" aromatic="false" order="1" /><bond id="bond41" sourceAtom="moleculeEnvironment0/compound13/atom17" targetAtom="moleculeEnvironment0/compound13/atom14" aromatic="false" order="1" /><bond id="bond42" sourceAtom="moleculeEnvironment0/compound13/atom18" targetAtom="moleculeEnvironment0/compound13/atom10" aromatic="false" order="1" /><bond id="bond43" sourceAtom="moleculeEnvironment0/compound13/atom19" targetAtom="moleculeEnvironment0/compound13/atom9" aromatic="false" order="1" /><bond id="bond44" sourceAtom="moleculeEnvironment0/compound13/atom20" targetAtom="moleculeEnvironment0/compound13/atom7" aromatic="false" order="1" /><bond id="bond45" sourceAtom="moleculeEnvironment0/compound13/atom21" targetAtom="moleculeEnvironment0/compound13/atom7" aromatic="false" order="1" /><bond id="bond46" sourceAtom="moleculeEnvironment0/compound13/atom22" targetAtom="moleculeEnvironment0/compound13/atom0" aromatic="false" order="1" /></bondArray><alphaC id="atom0" /><amideNitrogen id="atom1" /><carboxylC id="atom2" /></aminoAcid><aminoAcid id="compound14" title="LEU_141_A" type="LEU" functionalCompoundID="141" chainID="A"><atomArray><atom id="atom0" elementType="C" pdbName="CA" chainId="A" x3="55.116" y3="-20.727" z3="-2.43" aromatic="false" serialNumber="711" /><atom id="atom1" elementType="N" pdbName="N" chainId="A" x3="55.901" y3="-21.101" z3="-3.609" aromatic="false" serialNumber="710" /><atom id="atom2" elementType="C" pdbName="C" chainId="A" x3="55.01" y3="-21.864" z3="-1.411" aromatic="false" serialNumber="712" /><atom id="atom3" elementType="O" pdbName="O" chainId="A" x3="55.226" y3="-21.665" z3="-0.21" aromatic="false" serialNumber="713" /><atom id="atom4" shadow="true" reference="moleculeEnvironment0/compound15/atom1" /><atom id="atom5" shadow="true" reference="moleculeEnvironment0/compound13/atom2" /><atom id="atom6" elementType="H" pdbName=" H" x3="55.556793" y3="-20.885994" z3="-4.5338745" aromatic="false" /><atom id="atom7" elementType="C" pdbName="CB" chainId="A" x3="53.721" y3="-20.28" z3="-2.857" aromatic="false" serialNumber="714" /><atom id="atom8" elementType="C" pdbName="CG" chainId="A" x3="53.332" y3="-18.812" z3="-2.731" aromatic="false" serialNumber="715" /><atom id="atom9" elementType="C" pdbName="CD1" chainId="A" x3="54.338" y3="-17.891" z3="-3.428" aromatic="false" serialNumber="716" /><atom id="atom10" elementType="H" pdbName=" H" x3="54.541332" y3="-18.259127" z3="-4.390102" aromatic="false" /><atom id="atom11" elementType="H" pdbName=" H" x3="53.935074" y3="-16.924147" z3="-3.5011225" aromatic="false" /><atom id="atom12" elementType="H" pdbName=" H" x3="55.227222" y3="-17.858368" z3="-2.8705802" aromatic="false" /><atom id="atom13" elementType="C" pdbName="CD2" chainId="A" x3="51.954" y3="-18.659" z3="-3.336" aromatic="false" serialNumber="717" /><atom id="atom14" elementType="H" pdbName=" H" x3="51.773666" y3="-19.451477" z3="-4.000801" aromatic="false" /><atom id="atom15" elementType="H" pdbName=" H" x3="51.898632" y3="-17.74766" z3="-3.8545494" aromatic="false" /><atom id="atom16" elementType="H" pdbName=" H" x3="51.233204" y3="-18.671663" z3="-2.572588" aromatic="false" /><atom id="atom17" elementType="H" pdbName=" H" x3="53.292362" y3="-18.546305" z3="-1.7159461" aromatic="false" /><atom id="atom18" elementType="H" pdbName=" H" x3="53.579548" y3="-20.49845" z3="-3.8742375" aromatic="false" /><atom id="atom19" elementType="H" pdbName=" H" x3="53.000725" y3="-20.78811" z3="-2.2864542" aromatic="false" /><atom id="atom20" elementType="H" pdbName=" H" x3="55.580048" y3="-19.898155" z3="-1.9825833" aromatic="false" /></atomArray><bondArray><bond id="bond1" sourceAtom="moleculeEnvironment0/compound14/atom0" targetAtom="moleculeEnvironment0/compound14/atom2" aromatic="false" order="1" /><bond id="bond2" sourceAtom="moleculeEnvironment0/compound14/atom0" targetAtom="moleculeEnvironment0/compound14/atom1" aromatic="false" order="1" /><bond id="bond3" sourceAtom="moleculeEnvironment0/compound14/atom0" targetAtom="moleculeEnvironment0/compound14/atom7" aromatic="false" order="1" /><bond id="bond4" sourceAtom="moleculeEnvironment0/compound14/atom0" targetAtom="moleculeEnvironment0/compound14/atom20" aromatic="false" order="1" /><bond id="bond5" sourceAtom="moleculeEnvironment0/compound14/atom1" targetAtom="moleculeEnvironment0/compound14/atom0" aromatic="false" order="1" /><bond id="bond6" sourceAtom="moleculeEnvironment0/compound14/atom1" targetAtom="moleculeEnvironment0/compound14/atom5" aromatic="false" order="1" /><bond id="bond7" sourceAtom="moleculeEnvironment0/compound14/atom1" targetAtom="moleculeEnvironment0/compound14/atom6" aromatic="false" order="1" /><bond id="bond8" sourceAtom="moleculeEnvironment0/compound14/atom2" targetAtom="moleculeEnvironment0/compound14/atom3" aromatic="false" order="2" /><bond id="bond9" sourceAtom="moleculeEnvironment0/compound14/atom2" targetAtom="moleculeEnvironment0/compound14/atom0" aromatic="false" order="1" /><bond id="bond10" sourceAtom="moleculeEnvironment0/compound14/atom2" targetAtom="moleculeEnvironment0/compound14/atom4" aromatic="false" order="1" /><bond id="bond11" sourceAtom="moleculeEnvironment0/compound14/atom3" targetAtom="moleculeEnvironment0/compound14/atom2" aromatic="false" order="2" /><bond id="bond12" sourceAtom="moleculeEnvironment0/compound14/atom4" targetAtom="moleculeEnvironment0/compound14/atom2" aromatic="false" order="1" /><bond id="bond13" sourceAtom="moleculeEnvironment0/compound14/atom5" targetAtom="moleculeEnvironment0/compound14/atom1" aromatic="false" order="1" /><bond id="bond14" sourceAtom="moleculeEnvironment0/compound14/atom6" targetAtom="moleculeEnvironment0/compound14/atom1" aromatic="false" order="1" /><bond id="bond15" sourceAtom="moleculeEnvironment0/compound14/atom7" targetAtom="moleculeEnvironment0/compound14/atom0" aromatic="false" order="1" /><bond id="bond16" sourceAtom="moleculeEnvironment0/compound14/atom7" targetAtom="moleculeEnvironment0/compound14/atom8" aromatic="false" order="1" /><bond id="bond17" sourceAtom="moleculeEnvironment0/compound14/atom7" targetAtom="moleculeEnvironment0/compound14/atom18" aromatic="false" order="1" /><bond id="bond18" sourceAtom="moleculeEnvironment0/compound14/atom7" targetAtom="moleculeEnvironment0/compound14/atom19" aromatic="false" order="1" /><bond id="bond19" sourceAtom="moleculeEnvironment0/compound14/atom8" targetAtom="moleculeEnvironment0/compound14/atom7" aromatic="false" order="1" /><bond id="bond20" sourceAtom="moleculeEnvironment0/compound14/atom8" targetAtom="moleculeEnvironment0/compound14/atom9" aromatic="false" order="1" /><bond id="bond21" sourceAtom="moleculeEnvironment0/compound14/atom8" targetAtom="moleculeEnvironment0/compound14/atom13" aromatic="false" order="1" /><bond id="bond22" sourceAtom="moleculeEnvironment0/compound14/atom8" targetAtom="moleculeEnvironment0/compound14/atom17" aromatic="false" order="1" /><bond id="bond23" sourceAtom="moleculeEnvironment0/compound14/atom9" targetAtom="moleculeEnvironment0/compound14/atom8" aromatic="false" order="1" /><bond id="bond24" sourceAtom="moleculeEnvironment0/compound14/atom9" targetAtom="moleculeEnvironment0/compound14/atom10" aromatic="false" order="1" /><bond id="bond25" sourceAtom="moleculeEnvironment0/compound14/atom9" targetAtom="moleculeEnvironment0/compound14/atom11" aromatic="false" order="1" /><bond id="bond26" sourceAtom="moleculeEnvironment0/compound14/atom9" targetAtom="moleculeEnvironment0/compound14/atom12" aromatic="false" order="1" /><bond id="bond27" sourceAtom="moleculeEnvironment0/compound14/atom10" targetAtom="moleculeEnvironment0/compound14/atom9" aromatic="false" order="1" /><bond id="bond28" sourceAtom="moleculeEnvironment0/compound14/atom11" targetAtom="moleculeEnvironment0/compound14/atom9" aromatic="false" order="1" /><bond id="bond29" sourceAtom="moleculeEnvironment0/compound14/atom12" targetAtom="moleculeEnvironment0/compound14/atom9" aromatic="false" order="1" /><bond id="bond30" sourceAtom="moleculeEnvironment0/compound14/atom13" targetAtom="moleculeEnvironment0/compound14/atom8" aromatic="false" order="1" /><bond id="bond31" sourceAtom="moleculeEnvironment0/compound14/atom13" targetAtom="moleculeEnvironment0/compound14/atom14" aromatic="false" order="1" /><bond id="bond32" sourceAtom="moleculeEnvironment0/compound14/atom13" targetAtom="moleculeEnvironment0/compound14/atom15" aromatic="false" order="1" /><bond id="bond33" sourceAtom="moleculeEnvironment0/compound14/atom13" targetAtom="moleculeEnvironment0/compound14/atom16" aromatic="false" order="1" /><bond id="bond34" sourceAtom="moleculeEnvironment0/compound14/atom14" targetAtom="moleculeEnvironment0/compound14/atom13" aromatic="false" order="1" /><bond id="bond35" sourceAtom="moleculeEnvironment0/compound14/atom15" targetAtom="moleculeEnvironment0/compound14/atom13" aromatic="false" order="1" /><bond id="bond36" sourceAtom="moleculeEnvironment0/compound14/atom16" targetAtom="moleculeEnvironment0/compound14/atom13" aromatic="false" order="1" /><bond id="bond37" sourceAtom="moleculeEnvironment0/compound14/atom17" targetAtom="moleculeEnvironment0/compound14/atom8" aromatic="false" order="1" /><bond id="bond38" sourceAtom="moleculeEnvironment0/compound14/atom18" targetAtom="moleculeEnvironment0/compound14/atom7" aromatic="false" order="1" /><bond id="bond39" sourceAtom="moleculeEnvironment0/compound14/atom19" targetAtom="moleculeEnvironment0/compound14/atom7" aromatic="false" order="1" /><bond id="bond40" sourceAtom="moleculeEnvironment0/compound14/atom20" targetAtom="moleculeEnvironment0/compound14/atom0" aromatic="false" order="1" /></bondArray><alphaC id="atom0" /><amideNitrogen id="atom1" /><carboxylC id="atom2" /></aminoAcid><aminoAcid id="compound15" title="ALA_142_A" type="ALA" functionalCompoundID="142" chainID="A"><atomArray><atom id="atom0" elementType="C" pdbName="CA" chainId="A" x3="54.513" y3="-24.145" z3="-0.899" aromatic="false" serialNumber="719" /><atom id="atom1" elementType="N" pdbName="N" chainId="A" x3="54.673" y3="-23.069" z3="-1.863" aromatic="false" serialNumber="718" /><atom id="atom2" elementType="C" pdbName="C" chainId="A" x3="55.861" y3="-24.587" z3="-0.354" aromatic="false" serialNumber="720" /><atom id="atom3" elementType="O" pdbName="O" chainId="A" x3="56.034" y3="-24.721" z3="0.864" aromatic="false" serialNumber="721" /><atom id="atom4" elementType="H" pdbName=" H" x3="56.649258" y3="-24.77915" z3="-1.0205069" aromatic="false" /><atom id="atom5" shadow="true" reference="moleculeEnvironment0/compound14/atom2" /><atom id="atom6" elementType="H" pdbName=" H" x3="54.528805" y3="-23.24672" z3="-2.8467293" aromatic="false" /><atom id="atom7" elementType="C" pdbName="CB" chainId="A" x3="53.762" y3="-25.3" z3="-1.531" aromatic="false" serialNumber="722" /><atom id="atom8" elementType="H" pdbName=" H" x3="52.740845" y3="-25.062891" z3="-1.5902985" aromatic="false" /><atom id="atom9" elementType="H" pdbName=" H" x3="54.13721" y3="-25.475313" z3="-2.495875" aromatic="false" /><atom id="atom10" elementType="H" pdbName=" H" x3="53.887707" y3="-26.1619" z3="-0.9446345" aromatic="false" /><atom id="atom11" elementType="H" pdbName=" H" x3="53.91067" y3="-23.80466" z3="-0.10914469" aromatic="false" /></atomArray><bondArray><bond id="bond1" sourceAtom="moleculeEnvironment0/compound15/atom0" targetAtom="moleculeEnvironment0/compound15/atom2" aromatic="false" order="1" /><bond id="bond2" sourceAtom="moleculeEnvironment0/compound15/atom0" targetAtom="moleculeEnvironment0/compound15/atom1" aromatic="false" order="1" /><bond id="bond3" sourceAtom="moleculeEnvironment0/compound15/atom0" targetAtom="moleculeEnvironment0/compound15/atom7" aromatic="false" order="1" /><bond id="bond4" sourceAtom="moleculeEnvironment0/compound15/atom0" targetAtom="moleculeEnvironment0/compound15/atom11" aromatic="false" order="1" /><bond id="bond5" sourceAtom="moleculeEnvironment0/compound15/atom1" targetAtom="moleculeEnvironment0/compound15/atom0" aromatic="false" order="1" /><bond id="bond6" sourceAtom="moleculeEnvironment0/compound15/atom1" targetAtom="moleculeEnvironment0/compound15/atom5" aromatic="false" order="1" /><bond id="bond7" sourceAtom="moleculeEnvironment0/compound15/atom1" targetAtom="moleculeEnvironment0/compound15/atom6" aromatic="false" order="1" /><bond id="bond8" sourceAtom="moleculeEnvironment0/compound15/atom2" targetAtom="moleculeEnvironment0/compound15/atom3" aromatic="false" order="2" /><bond id="bond9" sourceAtom="moleculeEnvironment0/compound15/atom2" targetAtom="moleculeEnvironment0/compound15/atom0" aromatic="false" order="1" /><bond id="bond10" sourceAtom="moleculeEnvironment0/compound15/atom2" targetAtom="moleculeEnvironment0/compound15/atom4" aromatic="false" order="1" /><bond id="bond11" sourceAtom="moleculeEnvironment0/compound15/atom3" targetAtom="moleculeEnvironment0/compound15/atom2" aromatic="false" order="2" /><bond id="bond12" sourceAtom="moleculeEnvironment0/compound15/atom4" targetAtom="moleculeEnvironment0/compound15/atom2" aromatic="false" order="1" /><bond id="bond13" sourceAtom="moleculeEnvironment0/compound15/atom5" targetAtom="moleculeEnvironment0/compound15/atom1" aromatic="false" order="1" /><bond id="bond14" sourceAtom="moleculeEnvironment0/compound15/atom6" targetAtom="moleculeEnvironment0/compound15/atom1" aromatic="false" order="1" /><bond id="bond15" sourceAtom="moleculeEnvironment0/compound15/atom7" targetAtom="moleculeEnvironment0/compound15/atom0" aromatic="false" order="1" /><bond id="bond16" sourceAtom="moleculeEnvironment0/compound15/atom7" targetAtom="moleculeEnvironment0/compound15/atom8" aromatic="false" order="1" /><bond id="bond17" sourceAtom="moleculeEnvironment0/compound15/atom7" targetAtom="moleculeEnvironment0/compound15/atom9" aromatic="false" order="1" /><bond id="bond18" sourceAtom="moleculeEnvironment0/compound15/atom7" targetAtom="moleculeEnvironment0/compound15/atom10" aromatic="false" order="1" /><bond id="bond19" sourceAtom="moleculeEnvironment0/compound15/atom8" targetAtom="moleculeEnvironment0/compound15/atom7" aromatic="false" order="1" /><bond id="bond20" sourceAtom="moleculeEnvironment0/compound15/atom9" targetAtom="moleculeEnvironment0/compound15/atom7" aromatic="false" order="1" /><bond id="bond21" sourceAtom="moleculeEnvironment0/compound15/atom10" targetAtom="moleculeEnvironment0/compound15/atom7" aromatic="false" order="1" /><bond id="bond22" sourceAtom="moleculeEnvironment0/compound15/atom11" targetAtom="moleculeEnvironment0/compound15/atom0" aromatic="false" order="1" /></bondArray><alphaC id="atom0" /><amideNitrogen id="atom1" /><carboxylC id="atom2" /></aminoAcid><aminoAcid id="compound16" title="LEU_145_A" type="LEU" functionalCompoundID="145" chainID="A"><atomArray><atom id="atom0" elementType="C" pdbName="CA" chainId="A" x3="55.91" y3="-22.238" z3="3.396" aromatic="false" serialNumber="737" /><atom id="atom1" elementType="N" pdbName="N" chainId="A" x3="56.741" y3="-22.128" z3="2.196" aromatic="false" serialNumber="736" /><atom id="atom2" elementType="C" pdbName="C" chainId="A" x3="56.372" y3="-23.383" z3="4.288" aromatic="false" serialNumber="738" /><atom id="atom3" elementType="O" pdbName="O" chainId="A" x3="56.806" y3="-23.174" z3="5.431" aromatic="false" serialNumber="739" /><atom id="atom4" elementType="H" pdbName=" H" x3="56.317757" y3="-24.364265" z3="3.918306" aromatic="false" /><atom id="atom5" elementType="H" pdbName=" H" x3="57.690754" y3="-22.389357" z3="2.4190748" aromatic="false" /><atom id="atom6" elementType="H" pdbName=" H" x3="56.72385" y3="-21.17541" z3="1.8607728" aromatic="false" /><atom id="atom7" elementType="C" pdbName="CB" chainId="A" x3="54.446" y3="-22.437" z3="3.006" aromatic="false" serialNumber="740" /><atom id="atom8" elementType="C" pdbName="CG" chainId="A" x3="53.64" y3="-21.167" z3="2.775" aromatic="false" serialNumber="741" /><atom id="atom9" elementType="C" pdbName="CD1" chainId="A" x3="52.169" y3="-21.503" z3="2.612" aromatic="false" serialNumber="742" /><atom id="atom10" elementType="H" pdbName=" H" x3="51.741528" y3="-21.670536" z3="3.5562985" aromatic="false" /><atom id="atom11" elementType="H" pdbName=" H" x3="52.070515" y3="-22.367865" z3="2.024796" aromatic="false" /><atom id="atom12" elementType="H" pdbName=" H" x3="51.677242" y3="-20.703064" z3="2.1421335" aromatic="false" /><atom id="atom13" elementType="C" pdbName="CD2" chainId="A" x3="53.847" y3="-20.263" z3="3.953" aromatic="false" serialNumber="743" /><atom id="atom14" elementType="H" pdbName=" H" x3="54.817265" y3="-19.862928" z3="3.9209344" aromatic="false" /><atom id="atom15" elementType="H" pdbName=" H" x3="53.14538" y3="-19.482418" z3="3.9227185" aromatic="false" /><atom id="atom16" elementType="H" pdbName=" H" x3="53.72333" y3="-20.81054" z3="4.8403606" aromatic="false" /><atom id="atom17" elementType="H" pdbName=" H" x3="53.98198" y3="-20.68881" z3="1.9050078" aromatic="false" /><atom id="atom18" elementType="H" pdbName=" H" x3="53.949577" y3="-22.963531" z3="3.7668095" aromatic="false" /><atom id="atom19" elementType="H" pdbName=" H" x3="54.393406" y3="-22.983084" z3="2.1107192" aromatic="false" /><atom id="atom20" elementType="H" pdbName=" H" x3="55.97016" y3="-21.334288" z3="3.9272075" aromatic="false" /></atomArray><bondArray><bond id="bond1" sourceAtom="moleculeEnvironment0/compound16/atom0" targetAtom="moleculeEnvironment0/compound16/atom2" aromatic="false" order="1" /><bond id="bond2" sourceAtom="moleculeEnvironment0/compound16/atom0" targetAtom="moleculeEnvironment0/compound16/atom1" aromatic="false" order="1" /><bond id="bond3" sourceAtom="moleculeEnvironment0/compound16/atom0" targetAtom="moleculeEnvironment0/compound16/atom7" aromatic="false" order="1" /><bond id="bond4" sourceAtom="moleculeEnvironment0/compound16/atom0" targetAtom="moleculeEnvironment0/compound16/atom20" aromatic="false" order="1" /><bond id="bond5" sourceAtom="moleculeEnvironment0/compound16/atom1" targetAtom="moleculeEnvironment0/compound16/atom0" aromatic="false" order="1" /><bond id="bond6" sourceAtom="moleculeEnvironment0/compound16/atom1" targetAtom="moleculeEnvironment0/compound16/atom5" aromatic="false" order="1" /><bond id="bond7" sourceAtom="moleculeEnvironment0/compound16/atom1" targetAtom="moleculeEnvironment0/compound16/atom6" aromatic="false" order="1" /><bond id="bond8" sourceAtom="moleculeEnvironment0/compound16/atom2" targetAtom="moleculeEnvironment0/compound16/atom3" aromatic="false" order="2" /><bond id="bond9" sourceAtom="moleculeEnvironment0/compound16/atom2" targetAtom="moleculeEnvironment0/compound16/atom0" aromatic="false" order="1" /><bond id="bond10" sourceAtom="moleculeEnvironment0/compound16/atom2" targetAtom="moleculeEnvironment0/compound16/atom4" aromatic="false" order="1" /><bond id="bond11" sourceAtom="moleculeEnvironment0/compound16/atom3" targetAtom="moleculeEnvironment0/compound16/atom2" aromatic="false" order="2" /><bond id="bond12" sourceAtom="moleculeEnvironment0/compound16/atom4" targetAtom="moleculeEnvironment0/compound16/atom2" aromatic="false" order="1" /><bond id="bond13" sourceAtom="moleculeEnvironment0/compound16/atom5" targetAtom="moleculeEnvironment0/compound16/atom1" aromatic="false" order="1" /><bond id="bond14" sourceAtom="moleculeEnvironment0/compound16/atom6" targetAtom="moleculeEnvironment0/compound16/atom1" aromatic="false" order="1" /><bond id="bond15" sourceAtom="moleculeEnvironment0/compound16/atom7" targetAtom="moleculeEnvironment0/compound16/atom0" aromatic="false" order="1" /><bond id="bond16" sourceAtom="moleculeEnvironment0/compound16/atom7" targetAtom="moleculeEnvironment0/compound16/atom8" aromatic="false" order="1" /><bond id="bond17" sourceAtom="moleculeEnvironment0/compound16/atom7" targetAtom="moleculeEnvironment0/compound16/atom18" aromatic="false" order="1" /><bond id="bond18" sourceAtom="moleculeEnvironment0/compound16/atom7" targetAtom="moleculeEnvironment0/compound16/atom19" aromatic="false" order="1" /><bond id="bond19" sourceAtom="moleculeEnvironment0/compound16/atom8" targetAtom="moleculeEnvironment0/compound16/atom7" aromatic="false" order="1" /><bond id="bond20" sourceAtom="moleculeEnvironment0/compound16/atom8" targetAtom="moleculeEnvironment0/compound16/atom9" aromatic="false" order="1" /><bond id="bond21" sourceAtom="moleculeEnvironment0/compound16/atom8" targetAtom="moleculeEnvironment0/compound16/atom13" aromatic="false" order="1" /><bond id="bond22" sourceAtom="moleculeEnvironment0/compound16/atom8" targetAtom="moleculeEnvironment0/compound16/atom17" aromatic="false" order="1" /><bond id="bond23" sourceAtom="moleculeEnvironment0/compound16/atom9" targetAtom="moleculeEnvironment0/compound16/atom8" aromatic="false" order="1" /><bond id="bond24" sourceAtom="moleculeEnvironment0/compound16/atom9" targetAtom="moleculeEnvironment0/compound16/atom10" aromatic="false" order="1" /><bond id="bond25" sourceAtom="moleculeEnvironment0/compound16/atom9" targetAtom="moleculeEnvironment0/compound16/atom11" aromatic="false" order="1" /><bond id="bond26" sourceAtom="moleculeEnvironment0/compound16/atom9" targetAtom="moleculeEnvironment0/compound16/atom12" aromatic="false" order="1" /><bond id="bond27" sourceAtom="moleculeEnvironment0/compound16/atom10" targetAtom="moleculeEnvironment0/compound16/atom9" aromatic="false" order="1" /><bond id="bond28" sourceAtom="moleculeEnvironment0/compound16/atom11" targetAtom="moleculeEnvironment0/compound16/atom9" aromatic="false" order="1" /><bond id="bond29" sourceAtom="moleculeEnvironment0/compound16/atom12" targetAtom="moleculeEnvironment0/compound16/atom9" aromatic="false" order="1" /><bond id="bond30" sourceAtom="moleculeEnvironment0/compound16/atom13" targetAtom="moleculeEnvironment0/compound16/atom8" aromatic="false" order="1" /><bond id="bond31" sourceAtom="moleculeEnvironment0/compound16/atom13" targetAtom="moleculeEnvironment0/compound16/atom14" aromatic="false" order="1" /><bond id="bond32" sourceAtom="moleculeEnvironment0/compound16/atom13" targetAtom="moleculeEnvironment0/compound16/atom15" aromatic="false" order="1" /><bond id="bond33" sourceAtom="moleculeEnvironment0/compound16/atom13" targetAtom="moleculeEnvironment0/compound16/atom16" aromatic="false" order="1" /><bond id="bond34" sourceAtom="moleculeEnvironment0/compound16/atom14" targetAtom="moleculeEnvironment0/compound16/atom13" aromatic="false" order="1" /><bond id="bond35" sourceAtom="moleculeEnvironment0/compound16/atom15" targetAtom="moleculeEnvironment0/compound16/atom13" aromatic="false" order="1" /><bond id="bond36" sourceAtom="moleculeEnvironment0/compound16/atom16" targetAtom="moleculeEnvironment0/compound16/atom13" aromatic="false" order="1" /><bond id="bond37" sourceAtom="moleculeEnvironment0/compound16/atom17" targetAtom="moleculeEnvironment0/compound16/atom8" aromatic="false" order="1" /><bond id="bond38" sourceAtom="moleculeEnvironment0/compound16/atom18" targetAtom="moleculeEnvironment0/compound16/atom7" aromatic="false" order="1" /><bond id="bond39" sourceAtom="moleculeEnvironment0/compound16/atom19" targetAtom="moleculeEnvironment0/compound16/atom7" aromatic="false" order="1" /><bond id="bond40" sourceAtom="moleculeEnvironment0/compound16/atom20" targetAtom="moleculeEnvironment0/compound16/atom0" aromatic="false" order="1" /></bondArray><alphaC id="atom0" /><amideNitrogen id="atom1" /><carboxylC id="atom2" /></aminoAcid><aminoAcid id="compound17" title="ILE_304_A" type="ILE" functionalCompoundID="304" chainID="A"><atomArray><atom id="atom0" elementType="C" pdbName="CA" chainId="A" x3="43.551" y3="-13.668" z3="9.01" aromatic="false" serialNumber="1944" /><atom id="atom1" elementType="N" pdbName="N" chainId="A" x3="43.016" y3="-13.517" z3="10.368" aromatic="false" serialNumber="1943" /><atom id="atom2" elementType="C" pdbName="C" chainId="A" x3="42.712" y3="-14.645" z3="8.191" aromatic="false" serialNumber="1945" /><atom id="atom3" elementType="O" pdbName="O" chainId="A" x3="42.378" y3="-14.375" z3="7.035" aromatic="false" serialNumber="1946" /><atom id="atom4" elementType="H" pdbName=" H" x3="42.419037" y3="-15.556115" z3="8.622905" aromatic="false" /><atom id="atom5" elementType="H" pdbName=" H" x3="42.500053" y3="-14.347634" z3="10.62088" aromatic="false" /><atom id="atom6" elementType="H" pdbName=" H" x3="42.40158" y3="-12.716047" z3="10.400665" aromatic="false" /><atom id="atom7" elementType="C" pdbName="CB" chainId="A" x3="45.017" y3="-14.12" z3="9.049" aromatic="false" serialNumber="1947" /><atom id="atom8" elementType="C" pdbName="CG2" chainId="A" x3="45.512" y3="-14.326" z3="7.652" aromatic="false" serialNumber="1949" /><atom id="atom9" elementType="H" pdbName=" H" x3="45.536884" y3="-13.404121" z3="7.1499844" aromatic="false" /><atom id="atom10" elementType="H" pdbName=" H" x3="44.86802" y3="-14.98292" z3="7.1457934" aromatic="false" /><atom id="atom11" elementType="H" pdbName=" H" x3="46.478447" y3="-14.735511" z3="7.6799383" aromatic="false" /><atom id="atom12" elementType="C" pdbName="CG1" chainId="A" x3="45.887" y3="-13.113" z3="9.796" aromatic="false" serialNumber="1948" /><atom id="atom13" elementType="C" pdbName="CD1" chainId="A" x3="47.36" y3="-13.538" z3="9.914" aromatic="false" serialNumber="1950" /><atom id="atom14" elementType="H" pdbName=" H" x3="47.489964" y3="-14.112499" z3="10.78323" aromatic="false" /><atom id="atom15" elementType="H" pdbName=" H" x3="47.628067" y3="-14.108362" z3="9.0741625" aromatic="false" /><atom id="atom16" elementType="H" pdbName=" H" x3="47.967842" y3="-12.68336" z3="9.965186" aromatic="false" /><atom id="atom17" elementType="H" pdbName=" H" x3="45.51844" y3="-12.987536" z3="10.7711525" aromatic="false" /><atom id="atom18" elementType="H" pdbName=" H" x3="45.86651" y3="-12.191632" z3="9.292847" aromatic="false" /><atom id="atom19" elementType="H" pdbName=" H" x3="45.091427" y3="-15.020782" z3="9.583369" aromatic="false" /><atom id="atom20" elementType="H" pdbName=" H" x3="43.548607" y3="-12.727632" z3="8.54288" aromatic="false" /></atomArray><bondArray><bond id="bond1" sourceAtom="moleculeEnvironment0/compound17/atom0" targetAtom="moleculeEnvironment0/compound17/atom2" aromatic="false" order="1" /><bond id="bond2" sourceAtom="moleculeEnvironment0/compound17/atom0" targetAtom="moleculeEnvironment0/compound17/atom1" aromatic="false" order="1" /><bond id="bond3" sourceAtom="moleculeEnvironment0/compound17/atom0" targetAtom="moleculeEnvironment0/compound17/atom7" aromatic="false" order="1" /><bond id="bond4" sourceAtom="moleculeEnvironment0/compound17/atom0" targetAtom="moleculeEnvironment0/compound17/atom20" aromatic="false" order="1" /><bond id="bond5" sourceAtom="moleculeEnvironment0/compound17/atom1" targetAtom="moleculeEnvironment0/compound17/atom0" aromatic="false" order="1" /><bond id="bond6" sourceAtom="moleculeEnvironment0/compound17/atom1" targetAtom="moleculeEnvironment0/compound17/atom5" aromatic="false" order="1" /><bond id="bond7" sourceAtom="moleculeEnvironment0/compound17/atom1" targetAtom="moleculeEnvironment0/compound17/atom6" aromatic="false" order="1" /><bond id="bond8" sourceAtom="moleculeEnvironment0/compound17/atom2" targetAtom="moleculeEnvironment0/compound17/atom3" aromatic="false" order="2" /><bond id="bond9" sourceAtom="moleculeEnvironment0/compound17/atom2" targetAtom="moleculeEnvironment0/compound17/atom0" aromatic="false" order="1" /><bond id="bond10" sourceAtom="moleculeEnvironment0/compound17/atom2" targetAtom="moleculeEnvironment0/compound17/atom4" aromatic="false" order="1" /><bond id="bond11" sourceAtom="moleculeEnvironment0/compound17/atom3" targetAtom="moleculeEnvironment0/compound17/atom2" aromatic="false" order="2" /><bond id="bond12" sourceAtom="moleculeEnvironment0/compound17/atom4" targetAtom="moleculeEnvironment0/compound17/atom2" aromatic="false" order="1" /><bond id="bond13" sourceAtom="moleculeEnvironment0/compound17/atom5" targetAtom="moleculeEnvironment0/compound17/atom1" aromatic="false" order="1" /><bond id="bond14" sourceAtom="moleculeEnvironment0/compound17/atom6" targetAtom="moleculeEnvironment0/compound17/atom1" aromatic="false" order="1" /><bond id="bond15" sourceAtom="moleculeEnvironment0/compound17/atom7" targetAtom="moleculeEnvironment0/compound17/atom0" aromatic="false" order="1" /><bond id="bond16" sourceAtom="moleculeEnvironment0/compound17/atom7" targetAtom="moleculeEnvironment0/compound17/atom8" aromatic="false" order="1" /><bond id="bond17" sourceAtom="moleculeEnvironment0/compound17/atom7" targetAtom="moleculeEnvironment0/compound17/atom12" aromatic="false" order="1" /><bond id="bond18" sourceAtom="moleculeEnvironment0/compound17/atom7" targetAtom="moleculeEnvironment0/compound17/atom19" aromatic="false" order="1" /><bond id="bond19" sourceAtom="moleculeEnvironment0/compound17/atom8" targetAtom="moleculeEnvironment0/compound17/atom7" aromatic="false" order="1" /><bond id="bond20" sourceAtom="moleculeEnvironment0/compound17/atom8" targetAtom="moleculeEnvironment0/compound17/atom9" aromatic="false" order="1" /><bond id="bond21" sourceAtom="moleculeEnvironment0/compound17/atom8" targetAtom="moleculeEnvironment0/compound17/atom10" aromatic="false" order="1" /><bond id="bond22" sourceAtom="moleculeEnvironment0/compound17/atom8" targetAtom="moleculeEnvironment0/compound17/atom11" aromatic="false" order="1" /><bond id="bond23" sourceAtom="moleculeEnvironment0/compound17/atom9" targetAtom="moleculeEnvironment0/compound17/atom8" aromatic="false" order="1" /><bond id="bond24" sourceAtom="moleculeEnvironment0/compound17/atom10" targetAtom="moleculeEnvironment0/compound17/atom8" aromatic="false" order="1" /><bond id="bond25" sourceAtom="moleculeEnvironment0/compound17/atom11" targetAtom="moleculeEnvironment0/compound17/atom8" aromatic="false" order="1" /><bond id="bond26" sourceAtom="moleculeEnvironment0/compound17/atom12" targetAtom="moleculeEnvironment0/compound17/atom7" aromatic="false" order="1" /><bond id="bond27" sourceAtom="moleculeEnvironment0/compound17/atom12" targetAtom="moleculeEnvironment0/compound17/atom13" aromatic="false" order="1" /><bond id="bond28" sourceAtom="moleculeEnvironment0/compound17/atom12" targetAtom="moleculeEnvironment0/compound17/atom17" aromatic="false" order="1" /><bond id="bond29" sourceAtom="moleculeEnvironment0/compound17/atom12" targetAtom="moleculeEnvironment0/compound17/atom18" aromatic="false" order="1" /><bond id="bond30" sourceAtom="moleculeEnvironment0/compound17/atom13" targetAtom="moleculeEnvironment0/compound17/atom12" aromatic="false" order="1" /><bond id="bond31" sourceAtom="moleculeEnvironment0/compound17/atom13" targetAtom="moleculeEnvironment0/compound17/atom14" aromatic="false" order="1" /><bond id="bond32" sourceAtom="moleculeEnvironment0/compound17/atom13" targetAtom="moleculeEnvironment0/compound17/atom15" aromatic="false" order="1" /><bond id="bond33" sourceAtom="moleculeEnvironment0/compound17/atom13" targetAtom="moleculeEnvironment0/compound17/atom16" aromatic="false" order="1" /><bond id="bond34" sourceAtom="moleculeEnvironment0/compound17/atom14" targetAtom="moleculeEnvironment0/compound17/atom13" aromatic="false" order="1" /><bond id="bond35" sourceAtom="moleculeEnvironment0/compound17/atom15" targetAtom="moleculeEnvironment0/compound17/atom13" aromatic="false" order="1" /><bond id="bond36" sourceAtom="moleculeEnvironment0/compound17/atom16" targetAtom="moleculeEnvironment0/compound17/atom13" aromatic="false" order="1" /><bond id="bond37" sourceAtom="moleculeEnvironment0/compound17/atom17" targetAtom="moleculeEnvironment0/compound17/atom12" aromatic="false" order="1" /><bond id="bond38" sourceAtom="moleculeEnvironment0/compound17/atom18" targetAtom="moleculeEnvironment0/compound17/atom12" aromatic="false" order="1" /><bond id="bond39" sourceAtom="moleculeEnvironment0/compound17/atom19" targetAtom="moleculeEnvironment0/compound17/atom7" aromatic="false" order="1" /><bond id="bond40" sourceAtom="moleculeEnvironment0/compound17/atom20" targetAtom="moleculeEnvironment0/compound17/atom0" aromatic="false" order="1" /></bondArray><alphaC id="atom0" /><amideNitrogen id="atom1" /><carboxylC id="atom2" /></aminoAcid><aminoAcid id="compound18" title="VAL_331_A" type="VAL" functionalCompoundID="331" chainID="A"><atomArray><atom id="atom0" elementType="C" pdbName="CA" chainId="A" x3="42.261" y3="-20.878" z3="-8.524" aromatic="false" serialNumber="2147" /><atom id="atom1" elementType="N" pdbName="N" chainId="A" x3="40.82" y3="-21.013" z3="-8.73" aromatic="false" serialNumber="2146" /><atom id="atom2" elementType="C" pdbName="C" chainId="A" x3="42.607" y3="-19.48" z3="-8.029" aromatic="false" serialNumber="2148" /><atom id="atom3" elementType="O" pdbName="O" chainId="A" x3="43.63" y3="-19.291" z3="-7.356" aromatic="false" serialNumber="2149" /><atom id="atom4" shadow="true" reference="moleculeEnvironment0/compound19/atom1" /><atom id="atom5" elementType="H" pdbName=" H" x3="40.648163" y3="-21.500353" z3="-9.59779" aromatic="false" /><atom id="atom6" elementType="H" pdbName=" H" x3="40.418064" y3="-21.535776" z3="-7.964981" aromatic="false" /><atom id="atom7" elementType="C" pdbName="CB" chainId="A" x3="43.085" y3="-21.224" z3="-9.773" aromatic="false" serialNumber="2150" /><atom id="atom8" elementType="C" pdbName="CG1" chainId="A" x3="43.162" y3="-20.065" z3="-10.679" aromatic="false" serialNumber="2151" /><atom id="atom9" elementType="H" pdbName=" H" x3="44.01736" y3="-19.499779" z3="-10.452326" aromatic="false" /><atom id="atom10" elementType="H" pdbName=" H" x3="43.217262" y3="-20.400408" z3="-11.672453" aromatic="false" /><atom id="atom11" elementType="H" pdbName=" H" x3="42.30626" y3="-19.468706" z3="-10.557999" aromatic="false" /><atom id="atom12" elementType="C" pdbName="CG2" chainId="A" x3="44.489" y3="-21.616" z3="-9.341" aromatic="false" serialNumber="2152" /><atom id="atom13" elementType="H" pdbName=" H" x3="44.946793" y3="-22.174139" z3="-10.103501" aromatic="false" /><atom id="atom14" elementType="H" pdbName=" H" x3="44.43732" y3="-22.194748" z3="-8.466427" aromatic="false" /><atom id="atom15" elementType="H" pdbName=" H" x3="45.052525" y3="-20.749834" z3="-9.154721" aromatic="false" /><atom id="atom16" elementType="H" pdbName=" H" x3="42.632008" y3="-22.023731" z3="-10.280674" aromatic="false" /><atom id="atom17" elementType="H" pdbName=" H" x3="42.569553" y3="-21.587112" z3="-7.8137474" aromatic="false" /></atomArray><bondArray><bond id="bond1" sourceAtom="moleculeEnvironment0/compound18/atom0" targetAtom="moleculeEnvironment0/compound18/atom2" aromatic="false" order="1" /><bond id="bond2" sourceAtom="moleculeEnvironment0/compound18/atom0" targetAtom="moleculeEnvironment0/compound18/atom1" aromatic="false" order="1" /><bond id="bond3" sourceAtom="moleculeEnvironment0/compound18/atom0" targetAtom="moleculeEnvironment0/compound18/atom7" aromatic="false" order="1" /><bond id="bond4" sourceAtom="moleculeEnvironment0/compound18/atom0" targetAtom="moleculeEnvironment0/compound18/atom17" aromatic="false" order="1" /><bond id="bond5" sourceAtom="moleculeEnvironment0/compound18/atom1" targetAtom="moleculeEnvironment0/compound18/atom0" aromatic="false" order="1" /><bond id="bond6" sourceAtom="moleculeEnvironment0/compound18/atom1" targetAtom="moleculeEnvironment0/compound18/atom5" aromatic="false" order="1" /><bond id="bond7" sourceAtom="moleculeEnvironment0/compound18/atom1" targetAtom="moleculeEnvironment0/compound18/atom6" aromatic="false" order="1" /><bond id="bond8" sourceAtom="moleculeEnvironment0/compound18/atom2" targetAtom="moleculeEnvironment0/compound18/atom3" aromatic="false" order="2" /><bond id="bond9" sourceAtom="moleculeEnvironment0/compound18/atom2" targetAtom="moleculeEnvironment0/compound18/atom0" aromatic="false" order="1" /><bond id="bond10" sourceAtom="moleculeEnvironment0/compound18/atom2" targetAtom="moleculeEnvironment0/compound18/atom4" aromatic="false" order="1" /><bond id="bond11" sourceAtom="moleculeEnvironment0/compound18/atom3" targetAtom="moleculeEnvironment0/compound18/atom2" aromatic="false" order="2" /><bond id="bond12" sourceAtom="moleculeEnvironment0/compound18/atom4" targetAtom="moleculeEnvironment0/compound18/atom2" aromatic="false" order="1" /><bond id="bond13" sourceAtom="moleculeEnvironment0/compound18/atom5" targetAtom="moleculeEnvironment0/compound18/atom1" aromatic="false" order="1" /><bond id="bond14" sourceAtom="moleculeEnvironment0/compound18/atom6" targetAtom="moleculeEnvironment0/compound18/atom1" aromatic="false" order="1" /><bond id="bond15" sourceAtom="moleculeEnvironment0/compound18/atom7" targetAtom="moleculeEnvironment0/compound18/atom0" aromatic="false" order="1" /><bond id="bond16" sourceAtom="moleculeEnvironment0/compound18/atom7" targetAtom="moleculeEnvironment0/compound18/atom8" aromatic="false" order="1" /><bond id="bond17" sourceAtom="moleculeEnvironment0/compound18/atom7" targetAtom="moleculeEnvironment0/compound18/atom12" aromatic="false" order="1" /><bond id="bond18" sourceAtom="moleculeEnvironment0/compound18/atom7" targetAtom="moleculeEnvironment0/compound18/atom16" aromatic="false" order="1" /><bond id="bond19" sourceAtom="moleculeEnvironment0/compound18/atom8" targetAtom="moleculeEnvironment0/compound18/atom7" aromatic="false" order="1" /><bond id="bond20" sourceAtom="moleculeEnvironment0/compound18/atom8" targetAtom="moleculeEnvironment0/compound18/atom9" aromatic="false" order="1" /><bond id="bond21" sourceAtom="moleculeEnvironment0/compound18/atom8" targetAtom="moleculeEnvironment0/compound18/atom10" aromatic="false" order="1" /><bond id="bond22" sourceAtom="moleculeEnvironment0/compound18/atom8" targetAtom="moleculeEnvironment0/compound18/atom11" aromatic="false" order="1" /><bond id="bond23" sourceAtom="moleculeEnvironment0/compound18/atom9" targetAtom="moleculeEnvironment0/compound18/atom8" aromatic="false" order="1" /><bond id="bond24" sourceAtom="moleculeEnvironment0/compound18/atom10" targetAtom="moleculeEnvironment0/compound18/atom8" aromatic="false" order="1" /><bond id="bond25" sourceAtom="moleculeEnvironment0/compound18/atom11" targetAtom="moleculeEnvironment0/compound18/atom8" aromatic="false" order="1" /><bond id="bond26" sourceAtom="moleculeEnvironment0/compound18/atom12" targetAtom="moleculeEnvironment0/compound18/atom7" aromatic="false" order="1" /><bond id="bond27" sourceAtom="moleculeEnvironment0/compound18/atom12" targetAtom="moleculeEnvironment0/compound18/atom13" aromatic="false" order="1" /><bond id="bond28" sourceAtom="moleculeEnvironment0/compound18/atom12" targetAtom="moleculeEnvironment0/compound18/atom14" aromatic="false" order="1" /><bond id="bond29" sourceAtom="moleculeEnvironment0/compound18/atom12" targetAtom="moleculeEnvironment0/compound18/atom15" aromatic="false" order="1" /><bond id="bond30" sourceAtom="moleculeEnvironment0/compound18/atom13" targetAtom="moleculeEnvironment0/compound18/atom12" aromatic="false" order="1" /><bond id="bond31" sourceAtom="moleculeEnvironment0/compound18/atom14" targetAtom="moleculeEnvironment0/compound18/atom12" aromatic="false" order="1" /><bond id="bond32" sourceAtom="moleculeEnvironment0/compound18/atom15" targetAtom="moleculeEnvironment0/compound18/atom12" aromatic="false" order="1" /><bond id="bond33" sourceAtom="moleculeEnvironment0/compound18/atom16" targetAtom="moleculeEnvironment0/compound18/atom7" aromatic="false" order="1" /><bond id="bond34" sourceAtom="moleculeEnvironment0/compound18/atom17" targetAtom="moleculeEnvironment0/compound18/atom0" aromatic="false" order="1" /></bondArray><alphaC id="atom0" /><amideNitrogen id="atom1" /><carboxylC id="atom2" /></aminoAcid><aminoAcid id="compound19" title="PHE_332_A" type="PHE" functionalCompoundID="332" chainID="A"><atomArray><atom id="atom0" elementType="C" pdbName="CA" chainId="A" x3="42.028" y3="-17.153" z3="-7.774" aromatic="false" serialNumber="2154" /><atom id="atom1" elementType="N" pdbName="N" chainId="A" x3="41.776" y3="-18.478" z3="-8.329" aromatic="false" serialNumber="2153" /><atom id="atom2" elementType="C" pdbName="C" chainId="A" x3="41.663" y3="-17.122" z3="-6.301" aromatic="false" serialNumber="2155" /><atom id="atom3" elementType="O" pdbName="O" chainId="A" x3="42.431" y3="-16.625" z3="-5.476" aromatic="false" serialNumber="2156" /><atom id="atom4" shadow="true" reference="moleculeEnvironment0/compound20/atom1" /><atom id="atom5" shadow="true" reference="moleculeEnvironment0/compound18/atom2" /><atom id="atom6" elementType="H" pdbName=" H" x3="40.980568" y3="-18.629753" z3="-8.932623" aromatic="false" /><atom id="atom7" elementType="C" pdbName="CB" chainId="A" x3="41.249" y3="-16.074" z3="-8.53" aromatic="false" serialNumber="2157" /><atom id="atom8" elementType="C" pdbName="CG" chainId="A" x3="41.732" y3="-15.831" z3="-9.926" aromatic="true" serialNumber="2158" /><atom id="atom9" elementType="C" pdbName="CD1" chainId="A" x3="43.035" y3="-16.14" z3="-10.3" aromatic="true" serialNumber="2159" /><atom id="atom10" elementType="C" pdbName="CE1" chainId="A" x3="43.473" y3="-15.924" z3="-11.629" aromatic="true" serialNumber="2161" /><atom id="atom11" elementType="C" pdbName="CZ" chainId="A" x3="42.603" y3="-15.393" z3="-12.574" aromatic="true" serialNumber="2163" /><atom id="atom12" elementType="C" pdbName="CE2" chainId="A" x3="41.299" y3="-15.078" z3="-12.201" aromatic="true" serialNumber="2162" /><atom id="atom13" elementType="C" pdbName="CD2" chainId="A" x3="40.871" y3="-15.301" z3="-10.881" aromatic="true" serialNumber="2160" /><atom id="atom14" elementType="H" pdbName=" H" x3="39.88634" y3="-15.066619" z3="-10.601683" aromatic="false" /><atom id="atom15" elementType="H" pdbName=" H" x3="40.63443" y3="-14.673477" z3="-12.906132" aromatic="false" /><atom id="atom16" elementType="H" pdbName=" H" x3="42.93125" y3="-15.232963" z3="-13.558451" aromatic="false" /><atom id="atom17" elementType="H" pdbName=" H" x3="44.45751" y3="-16.165112" z3="-11.903045" aromatic="false" /><atom id="atom18" elementType="H" pdbName=" H" x3="43.703556" y3="-16.537119" z3="-9.594428" aromatic="false" /><atom id="atom19" elementType="H" pdbName=" H" x3="40.239414" y3="-16.354296" z3="-8.598346" aromatic="false" /><atom id="atom20" elementType="H" pdbName=" H" x3="41.32496" y3="-15.162005" z3="-8.015222" aromatic="false" /><atom id="atom21" elementType="H" pdbName=" H" x3="43.045853" y3="-16.921404" z3="-7.887316" aromatic="false" /></atomArray><bondArray><bond id="bond1" sourceAtom="moleculeEnvironment0/compound19/atom0" targetAtom="moleculeEnvironment0/compound19/atom2" aromatic="false" order="1" /><bond id="bond2" sourceAtom="moleculeEnvironment0/compound19/atom0" targetAtom="moleculeEnvironment0/compound19/atom1" aromatic="false" order="1" /><bond id="bond3" sourceAtom="moleculeEnvironment0/compound19/atom0" targetAtom="moleculeEnvironment0/compound19/atom7" aromatic="false" order="1" /><bond id="bond4" sourceAtom="moleculeEnvironment0/compound19/atom0" targetAtom="moleculeEnvironment0/compound19/atom21" aromatic="false" order="1" /><bond id="bond5" sourceAtom="moleculeEnvironment0/compound19/atom1" targetAtom="moleculeEnvironment0/compound19/atom0" aromatic="false" order="1" /><bond id="bond6" sourceAtom="moleculeEnvironment0/compound19/atom1" targetAtom="moleculeEnvironment0/compound19/atom5" aromatic="false" order="1" /><bond id="bond7" sourceAtom="moleculeEnvironment0/compound19/atom1" targetAtom="moleculeEnvironment0/compound19/atom6" aromatic="false" order="1" /><bond id="bond8" sourceAtom="moleculeEnvironment0/compound19/atom2" targetAtom="moleculeEnvironment0/compound19/atom3" aromatic="false" order="2" /><bond id="bond9" sourceAtom="moleculeEnvironment0/compound19/atom2" targetAtom="moleculeEnvironment0/compound19/atom0" aromatic="false" order="1" /><bond id="bond10" sourceAtom="moleculeEnvironment0/compound19/atom2" targetAtom="moleculeEnvironment0/compound19/atom4" aromatic="false" order="1" /><bond id="bond11" sourceAtom="moleculeEnvironment0/compound19/atom3" targetAtom="moleculeEnvironment0/compound19/atom2" aromatic="false" order="2" /><bond id="bond12" sourceAtom="moleculeEnvironment0/compound19/atom4" targetAtom="moleculeEnvironment0/compound19/atom2" aromatic="false" order="1" /><bond id="bond13" sourceAtom="moleculeEnvironment0/compound19/atom5" targetAtom="moleculeEnvironment0/compound19/atom1" aromatic="false" order="1" /><bond id="bond14" sourceAtom="moleculeEnvironment0/compound19/atom6" targetAtom="moleculeEnvironment0/compound19/atom1" aromatic="false" order="1" /><bond id="bond15" sourceAtom="moleculeEnvironment0/compound19/atom7" targetAtom="moleculeEnvironment0/compound19/atom0" aromatic="false" order="1" /><bond id="bond16" sourceAtom="moleculeEnvironment0/compound19/atom7" targetAtom="moleculeEnvironment0/compound19/atom8" aromatic="false" order="1" /><bond id="bond17" sourceAtom="moleculeEnvironment0/compound19/atom7" targetAtom="moleculeEnvironment0/compound19/atom19" aromatic="false" order="1" /><bond id="bond18" sourceAtom="moleculeEnvironment0/compound19/atom7" targetAtom="moleculeEnvironment0/compound19/atom20" aromatic="false" order="1" /><bond id="bond19" sourceAtom="moleculeEnvironment0/compound19/atom8" targetAtom="moleculeEnvironment0/compound19/atom7" aromatic="false" order="1" /><bond id="bond20" sourceAtom="moleculeEnvironment0/compound19/atom8" targetAtom="moleculeEnvironment0/compound19/atom9" aromatic="true" order="2" /><bond id="bond21" sourceAtom="moleculeEnvironment0/compound19/atom8" targetAtom="moleculeEnvironment0/compound19/atom13" aromatic="true" order="1" /><bond id="bond22" sourceAtom="moleculeEnvironment0/compound19/atom9" targetAtom="moleculeEnvironment0/compound19/atom8" aromatic="true" order="2" /><bond id="bond23" sourceAtom="moleculeEnvironment0/compound19/atom9" targetAtom="moleculeEnvironment0/compound19/atom10" aromatic="true" order="1" /><bond id="bond24" sourceAtom="moleculeEnvironment0/compound19/atom9" targetAtom="moleculeEnvironment0/compound19/atom18" aromatic="false" order="1" /><bond id="bond25" sourceAtom="moleculeEnvironment0/compound19/atom10" targetAtom="moleculeEnvironment0/compound19/atom9" aromatic="true" order="1" /><bond id="bond26" sourceAtom="moleculeEnvironment0/compound19/atom10" targetAtom="moleculeEnvironment0/compound19/atom11" aromatic="true" order="2" /><bond id="bond27" sourceAtom="moleculeEnvironment0/compound19/atom10" targetAtom="moleculeEnvironment0/compound19/atom17" aromatic="false" order="1" /><bond id="bond28" sourceAtom="moleculeEnvironment0/compound19/atom11" targetAtom="moleculeEnvironment0/compound19/atom10" aromatic="true" order="2" /><bond id="bond29" sourceAtom="moleculeEnvironment0/compound19/atom11" targetAtom="moleculeEnvironment0/compound19/atom12" aromatic="true" order="1" /><bond id="bond30" sourceAtom="moleculeEnvironment0/compound19/atom11" targetAtom="moleculeEnvironment0/compound19/atom16" aromatic="false" order="1" /><bond id="bond31" sourceAtom="moleculeEnvironment0/compound19/atom12" targetAtom="moleculeEnvironment0/compound19/atom11" aromatic="true" order="1" /><bond id="bond32" sourceAtom="moleculeEnvironment0/compound19/atom12" targetAtom="moleculeEnvironment0/compound19/atom13" aromatic="true" order="2" /><bond id="bond33" sourceAtom="moleculeEnvironment0/compound19/atom12" targetAtom="moleculeEnvironment0/compound19/atom15" aromatic="false" order="1" /><bond id="bond34" sourceAtom="moleculeEnvironment0/compound19/atom13" targetAtom="moleculeEnvironment0/compound19/atom12" aromatic="true" order="2" /><bond id="bond35" sourceAtom="moleculeEnvironment0/compound19/atom13" targetAtom="moleculeEnvironment0/compound19/atom8" aromatic="true" order="1" /><bond id="bond36" sourceAtom="moleculeEnvironment0/compound19/atom13" targetAtom="moleculeEnvironment0/compound19/atom14" aromatic="false" order="1" /><bond id="bond37" sourceAtom="moleculeEnvironment0/compound19/atom14" targetAtom="moleculeEnvironment0/compound19/atom13" aromatic="false" order="1" /><bond id="bond38" sourceAtom="moleculeEnvironment0/compound19/atom15" targetAtom="moleculeEnvironment0/compound19/atom12" aromatic="false" order="1" /><bond id="bond39" sourceAtom="moleculeEnvironment0/compound19/atom16" targetAtom="moleculeEnvironment0/compound19/atom11" aromatic="false" order="1" /><bond id="bond40" sourceAtom="moleculeEnvironment0/compound19/atom17" targetAtom="moleculeEnvironment0/compound19/atom10" aromatic="false" order="1" /><bond id="bond41" sourceAtom="moleculeEnvironment0/compound19/atom18" targetAtom="moleculeEnvironment0/compound19/atom9" aromatic="false" order="1" /><bond id="bond42" sourceAtom="moleculeEnvironment0/compound19/atom19" targetAtom="moleculeEnvironment0/compound19/atom7" aromatic="false" order="1" /><bond id="bond43" sourceAtom="moleculeEnvironment0/compound19/atom20" targetAtom="moleculeEnvironment0/compound19/atom7" aromatic="false" order="1" /><bond id="bond44" sourceAtom="moleculeEnvironment0/compound19/atom21" targetAtom="moleculeEnvironment0/compound19/atom0" aromatic="false" order="1" /></bondArray><alphaC id="atom0" /><amideNitrogen id="atom1" /><carboxylC id="atom2" /></aminoAcid><aminoAcid id="compound20" title="PHE_333_A" type="PHE" functionalCompoundID="333" chainID="A"><atomArray><atom id="atom0" elementType="C" pdbName="CA" chainId="A" x3="40.102" y3="-17.817" z3="-4.563" aromatic="false" serialNumber="2165" /><atom id="atom1" elementType="N" pdbName="N" chainId="A" x3="40.476" y3="-17.627" z3="-5.96" aromatic="false" serialNumber="2164" /><atom id="atom2" elementType="C" pdbName="C" chainId="A" x3="41.269" y3="-18.386" z3="-3.764" aromatic="false" serialNumber="2166" /><atom id="atom3" elementType="O" pdbName="O" chainId="A" x3="41.701" y3="-17.804" z3="-2.757" aromatic="false" serialNumber="2167" /><atom id="atom4" shadow="true" reference="moleculeEnvironment0/compound21/atom1" /><atom id="atom5" shadow="true" reference="moleculeEnvironment0/compound19/atom2" /><atom id="atom6" elementType="H" pdbName=" H" x3="39.830387" y3="-17.87964" z3="-6.6944785" aromatic="false" /><atom id="atom7" elementType="C" pdbName="CB" chainId="A" x3="38.889" y3="-18.743" z3="-4.516" aromatic="false" serialNumber="2168" /><atom id="atom8" elementType="C" pdbName="CG" chainId="A" x3="38.287" y3="-18.917" z3="-3.159" aromatic="true" serialNumber="2169" /><atom id="atom9" elementType="C" pdbName="CD1" chainId="A" x3="38.845" y3="-19.787" z3="-2.243" aromatic="true" serialNumber="2170" /><atom id="atom10" elementType="C" pdbName="CE1" chainId="A" x3="38.262" y3="-19.966" z3="-1.013" aromatic="true" serialNumber="2172" /><atom id="atom11" elementType="C" pdbName="CZ" chainId="A" x3="37.098" y3="-19.28" z3="-0.689" aromatic="true" serialNumber="2174" /><atom id="atom12" elementType="C" pdbName="CE2" chainId="A" x3="36.526" y3="-18.427" z3="-1.601" aromatic="true" serialNumber="2173" /><atom id="atom13" elementType="C" pdbName="CD2" chainId="A" x3="37.111" y3="-18.264" z3="-2.832" aromatic="true" serialNumber="2171" /><atom id="atom14" elementType="H" pdbName=" H" x3="36.666336" y3="-17.634865" z3="-3.545417" aromatic="false" /><atom id="atom15" elementType="H" pdbName=" H" x3="35.648438" y3="-17.90605" z3="-1.3540249" aromatic="false" /><atom id="atom16" elementType="H" pdbName=" H" x3="36.65502" y3="-19.413496" z3="0.25357676" aromatic="false" /><atom id="atom17" elementType="H" pdbName=" H" x3="38.695766" y3="-20.62148" z3="-0.31680202" aromatic="false" /><atom id="atom18" elementType="H" pdbName=" H" x3="39.719284" y3="-20.31535" z3="-2.4858587" aromatic="false" /><atom id="atom19" elementType="H" pdbName=" H" x3="39.16561" y3="-19.699358" z3="-4.849716" aromatic="false" /><atom id="atom20" elementType="H" pdbName=" H" x3="38.13281" y3="-18.361" z3="-5.136285" aromatic="false" /><atom id="atom21" elementType="H" pdbName=" H" x3="39.819935" y3="-16.88995" z3="-4.1586256" aromatic="false" /></atomArray><bondArray><bond id="bond1" sourceAtom="moleculeEnvironment0/compound20/atom0" targetAtom="moleculeEnvironment0/compound20/atom2" aromatic="false" order="1" /><bond id="bond2" sourceAtom="moleculeEnvironment0/compound20/atom0" targetAtom="moleculeEnvironment0/compound20/atom1" aromatic="false" order="1" /><bond id="bond3" sourceAtom="moleculeEnvironment0/compound20/atom0" targetAtom="moleculeEnvironment0/compound20/atom7" aromatic="false" order="1" /><bond id="bond4" sourceAtom="moleculeEnvironment0/compound20/atom0" targetAtom="moleculeEnvironment0/compound20/atom21" aromatic="false" order="1" /><bond id="bond5" sourceAtom="moleculeEnvironment0/compound20/atom1" targetAtom="moleculeEnvironment0/compound20/atom0" aromatic="false" order="1" /><bond id="bond6" sourceAtom="moleculeEnvironment0/compound20/atom1" targetAtom="moleculeEnvironment0/compound20/atom5" aromatic="false" order="1" /><bond id="bond7" sourceAtom="moleculeEnvironment0/compound20/atom1" targetAtom="moleculeEnvironment0/compound20/atom6" aromatic="false" order="1" /><bond id="bond8" sourceAtom="moleculeEnvironment0/compound20/atom2" targetAtom="moleculeEnvironment0/compound20/atom3" aromatic="false" order="2" /><bond id="bond9" sourceAtom="moleculeEnvironment0/compound20/atom2" targetAtom="moleculeEnvironment0/compound20/atom0" aromatic="false" order="1" /><bond id="bond10" sourceAtom="moleculeEnvironment0/compound20/atom2" targetAtom="moleculeEnvironment0/compound20/atom4" aromatic="false" order="1" /><bond id="bond11" sourceAtom="moleculeEnvironment0/compound20/atom3" targetAtom="moleculeEnvironment0/compound20/atom2" aromatic="false" order="2" /><bond id="bond12" sourceAtom="moleculeEnvironment0/compound20/atom4" targetAtom="moleculeEnvironment0/compound20/atom2" aromatic="false" order="1" /><bond id="bond13" sourceAtom="moleculeEnvironment0/compound20/atom5" targetAtom="moleculeEnvironment0/compound20/atom1" aromatic="false" order="1" /><bond id="bond14" sourceAtom="moleculeEnvironment0/compound20/atom6" targetAtom="moleculeEnvironment0/compound20/atom1" aromatic="false" order="1" /><bond id="bond15" sourceAtom="moleculeEnvironment0/compound20/atom7" targetAtom="moleculeEnvironment0/compound20/atom0" aromatic="false" order="1" /><bond id="bond16" sourceAtom="moleculeEnvironment0/compound20/atom7" targetAtom="moleculeEnvironment0/compound20/atom8" aromatic="false" order="1" /><bond id="bond17" sourceAtom="moleculeEnvironment0/compound20/atom7" targetAtom="moleculeEnvironment0/compound20/atom19" aromatic="false" order="1" /><bond id="bond18" sourceAtom="moleculeEnvironment0/compound20/atom7" targetAtom="moleculeEnvironment0/compound20/atom20" aromatic="false" order="1" /><bond id="bond19" sourceAtom="moleculeEnvironment0/compound20/atom8" targetAtom="moleculeEnvironment0/compound20/atom7" aromatic="false" order="1" /><bond id="bond20" sourceAtom="moleculeEnvironment0/compound20/atom8" targetAtom="moleculeEnvironment0/compound20/atom9" aromatic="true" order="2" /><bond id="bond21" sourceAtom="moleculeEnvironment0/compound20/atom8" targetAtom="moleculeEnvironment0/compound20/atom13" aromatic="true" order="1" /><bond id="bond22" sourceAtom="moleculeEnvironment0/compound20/atom9" targetAtom="moleculeEnvironment0/compound20/atom8" aromatic="true" order="2" /><bond id="bond23" sourceAtom="moleculeEnvironment0/compound20/atom9" targetAtom="moleculeEnvironment0/compound20/atom10" aromatic="true" order="1" /><bond id="bond24" sourceAtom="moleculeEnvironment0/compound20/atom9" targetAtom="moleculeEnvironment0/compound20/atom18" aromatic="false" order="1" /><bond id="bond25" sourceAtom="moleculeEnvironment0/compound20/atom10" targetAtom="moleculeEnvironment0/compound20/atom9" aromatic="true" order="1" /><bond id="bond26" sourceAtom="moleculeEnvironment0/compound20/atom10" targetAtom="moleculeEnvironment0/compound20/atom11" aromatic="true" order="2" /><bond id="bond27" sourceAtom="moleculeEnvironment0/compound20/atom10" targetAtom="moleculeEnvironment0/compound20/atom17" aromatic="false" order="1" /><bond id="bond28" sourceAtom="moleculeEnvironment0/compound20/atom11" targetAtom="moleculeEnvironment0/compound20/atom10" aromatic="true" order="2" /><bond id="bond29" sourceAtom="moleculeEnvironment0/compound20/atom11" targetAtom="moleculeEnvironment0/compound20/atom12" aromatic="true" order="1" /><bond id="bond30" sourceAtom="moleculeEnvironment0/compound20/atom11" targetAtom="moleculeEnvironment0/compound20/atom16" aromatic="false" order="1" /><bond id="bond31" sourceAtom="moleculeEnvironment0/compound20/atom12" targetAtom="moleculeEnvironment0/compound20/atom11" aromatic="true" order="1" /><bond id="bond32" sourceAtom="moleculeEnvironment0/compound20/atom12" targetAtom="moleculeEnvironment0/compound20/atom13" aromatic="true" order="2" /><bond id="bond33" sourceAtom="moleculeEnvironment0/compound20/atom12" targetAtom="moleculeEnvironment0/compound20/atom15" aromatic="false" order="1" /><bond id="bond34" sourceAtom="moleculeEnvironment0/compound20/atom13" targetAtom="moleculeEnvironment0/compound20/atom12" aromatic="true" order="2" /><bond id="bond35" sourceAtom="moleculeEnvironment0/compound20/atom13" targetAtom="moleculeEnvironment0/compound20/atom8" aromatic="true" order="1" /><bond id="bond36" sourceAtom="moleculeEnvironment0/compound20/atom13" targetAtom="moleculeEnvironment0/compound20/atom14" aromatic="false" order="1" /><bond id="bond37" sourceAtom="moleculeEnvironment0/compound20/atom14" targetAtom="moleculeEnvironment0/compound20/atom13" aromatic="false" order="1" /><bond id="bond38" sourceAtom="moleculeEnvironment0/compound20/atom15" targetAtom="moleculeEnvironment0/compound20/atom12" aromatic="false" order="1" /><bond id="bond39" sourceAtom="moleculeEnvironment0/compound20/atom16" targetAtom="moleculeEnvironment0/compound20/atom11" aromatic="false" order="1" /><bond id="bond40" sourceAtom="moleculeEnvironment0/compound20/atom17" targetAtom="moleculeEnvironment0/compound20/atom10" aromatic="false" order="1" /><bond id="bond41" sourceAtom="moleculeEnvironment0/compound20/atom18" targetAtom="moleculeEnvironment0/compound20/atom9" aromatic="false" order="1" /><bond id="bond42" sourceAtom="moleculeEnvironment0/compound20/atom19" targetAtom="moleculeEnvironment0/compound20/atom7" aromatic="false" order="1" /><bond id="bond43" sourceAtom="moleculeEnvironment0/compound20/atom20" targetAtom="moleculeEnvironment0/compound20/atom7" aromatic="false" order="1" /><bond id="bond44" sourceAtom="moleculeEnvironment0/compound20/atom21" targetAtom="moleculeEnvironment0/compound20/atom0" aromatic="false" order="1" /></bondArray><alphaC id="atom0" /><amideNitrogen id="atom1" /><carboxylC id="atom2" /></aminoAcid><aminoAcid id="compound21" title="MET_334_A" type="MET" functionalCompoundID="334" chainID="A"><atomArray><atom id="atom0" elementType="C" pdbName="CA" chainId="A" x3="42.988" y3="-20.101" z3="-3.593" aromatic="false" serialNumber="2176" /><atom id="atom1" elementType="N" pdbName="N" chainId="A" x3="41.828" y3="-19.502" z3="-4.247" aromatic="false" serialNumber="2175" /><atom id="atom2" elementType="C" pdbName="C" chainId="A" x3="44.162" y3="-19.126" z3="-3.518" aromatic="false" serialNumber="2177" /><atom id="atom3" elementType="O" pdbName="O" chainId="A" x3="44.69" y3="-18.877" z3="-2.43" aromatic="false" serialNumber="2178" /><atom id="atom4" shadow="true" reference="moleculeEnvironment0/compound22/atom1" /><atom id="atom5" shadow="true" reference="moleculeEnvironment0/compound20/atom2" /><atom id="atom6" elementType="H" pdbName=" H" x3="41.43775" y3="-19.930063" z3="-5.0743876" aromatic="false" /><atom id="atom7" elementType="C" pdbName="CB" chainId="A" x3="43.386" y3="-21.386" z3="-4.31" aromatic="false" serialNumber="2179" /><atom id="atom8" elementType="C" pdbName="CG" chainId="A" x3="42.374" y3="-22.517" z3="-4.131" aromatic="false" serialNumber="2180" /><atom id="atom9" elementType="S" pdbName="SD" chainId="A" x3="42.589" y3="-23.783" z3="-5.405" aromatic="false" serialNumber="2181" /><atom id="atom10" elementType="C" pdbName="CE" chainId="A" x3="43.24" y3="-25.157" z3="-4.479" aromatic="false" serialNumber="2182" /><atom id="atom11" elementType="H" pdbName=" H" x3="43.56358" y3="-25.904057" z3="-5.142101" aromatic="false" /><atom id="atom12" elementType="H" pdbName=" H" x3="42.49044" y3="-25.544441" z3="-3.8540606" aromatic="false" /><atom id="atom13" elementType="H" pdbName=" H" x3="44.049953" y3="-24.83291" z3="-3.8946676" aromatic="false" /><atom id="atom14" elementType="H" pdbName=" H" x3="41.40047" y3="-22.129858" z3="-4.2007604" aromatic="false" /><atom id="atom15" elementType="H" pdbName=" H" x3="42.507652" y3="-22.96036" z3="-3.1886253" aromatic="false" /><atom id="atom16" elementType="H" pdbName=" H" x3="44.307217" y3="-21.724241" z3="-3.936562" aromatic="false" /><atom id="atom17" elementType="H" pdbName=" H" x3="43.472866" y3="-21.199749" z3="-5.339692" aromatic="false" /><atom id="atom18" elementType="H" pdbName=" H" x3="42.70827" y3="-20.387333" z3="-2.6222954" aromatic="false" /></atomArray><bondArray><bond id="bond1" sourceAtom="moleculeEnvironment0/compound21/atom0" targetAtom="moleculeEnvironment0/compound21/atom2" aromatic="false" order="1" /><bond id="bond2" sourceAtom="moleculeEnvironment0/compound21/atom0" targetAtom="moleculeEnvironment0/compound21/atom1" aromatic="false" order="1" /><bond id="bond3" sourceAtom="moleculeEnvironment0/compound21/atom0" targetAtom="moleculeEnvironment0/compound21/atom7" aromatic="false" order="1" /><bond id="bond4" sourceAtom="moleculeEnvironment0/compound21/atom0" targetAtom="moleculeEnvironment0/compound21/atom18" aromatic="false" order="1" /><bond id="bond5" sourceAtom="moleculeEnvironment0/compound21/atom1" targetAtom="moleculeEnvironment0/compound21/atom0" aromatic="false" order="1" /><bond id="bond6" sourceAtom="moleculeEnvironment0/compound21/atom1" targetAtom="moleculeEnvironment0/compound21/atom5" aromatic="false" order="1" /><bond id="bond7" sourceAtom="moleculeEnvironment0/compound21/atom1" targetAtom="moleculeEnvironment0/compound21/atom6" aromatic="false" order="1" /><bond id="bond8" sourceAtom="moleculeEnvironment0/compound21/atom2" targetAtom="moleculeEnvironment0/compound21/atom3" aromatic="false" order="2" /><bond id="bond9" sourceAtom="moleculeEnvironment0/compound21/atom2" targetAtom="moleculeEnvironment0/compound21/atom0" aromatic="false" order="1" /><bond id="bond10" sourceAtom="moleculeEnvironment0/compound21/atom2" targetAtom="moleculeEnvironment0/compound21/atom4" aromatic="false" order="1" /><bond id="bond11" sourceAtom="moleculeEnvironment0/compound21/atom3" targetAtom="moleculeEnvironment0/compound21/atom2" aromatic="false" order="2" /><bond id="bond12" sourceAtom="moleculeEnvironment0/compound21/atom4" targetAtom="moleculeEnvironment0/compound21/atom2" aromatic="false" order="1" /><bond id="bond13" sourceAtom="moleculeEnvironment0/compound21/atom5" targetAtom="moleculeEnvironment0/compound21/atom1" aromatic="false" order="1" /><bond id="bond14" sourceAtom="moleculeEnvironment0/compound21/atom6" targetAtom="moleculeEnvironment0/compound21/atom1" aromatic="false" order="1" /><bond id="bond15" sourceAtom="moleculeEnvironment0/compound21/atom7" targetAtom="moleculeEnvironment0/compound21/atom0" aromatic="false" order="1" /><bond id="bond16" sourceAtom="moleculeEnvironment0/compound21/atom7" targetAtom="moleculeEnvironment0/compound21/atom8" aromatic="false" order="1" /><bond id="bond17" sourceAtom="moleculeEnvironment0/compound21/atom7" targetAtom="moleculeEnvironment0/compound21/atom16" aromatic="false" order="1" /><bond id="bond18" sourceAtom="moleculeEnvironment0/compound21/atom7" targetAtom="moleculeEnvironment0/compound21/atom17" aromatic="false" order="1" /><bond id="bond19" sourceAtom="moleculeEnvironment0/compound21/atom8" targetAtom="moleculeEnvironment0/compound21/atom7" aromatic="false" order="1" /><bond id="bond20" sourceAtom="moleculeEnvironment0/compound21/atom8" targetAtom="moleculeEnvironment0/compound21/atom9" aromatic="false" order="1" /><bond id="bond21" sourceAtom="moleculeEnvironment0/compound21/atom8" targetAtom="moleculeEnvironment0/compound21/atom14" aromatic="false" order="1" /><bond id="bond22" sourceAtom="moleculeEnvironment0/compound21/atom8" targetAtom="moleculeEnvironment0/compound21/atom15" aromatic="false" order="1" /><bond id="bond23" sourceAtom="moleculeEnvironment0/compound21/atom9" targetAtom="moleculeEnvironment0/compound21/atom8" aromatic="false" order="1" /><bond id="bond24" sourceAtom="moleculeEnvironment0/compound21/atom9" targetAtom="moleculeEnvironment0/compound21/atom10" aromatic="false" order="1" /><bond id="bond25" sourceAtom="moleculeEnvironment0/compound21/atom10" targetAtom="moleculeEnvironment0/compound21/atom9" aromatic="false" order="1" /><bond id="bond26" sourceAtom="moleculeEnvironment0/compound21/atom10" targetAtom="moleculeEnvironment0/compound21/atom11" aromatic="false" order="1" /><bond id="bond27" sourceAtom="moleculeEnvironment0/compound21/atom10" targetAtom="moleculeEnvironment0/compound21/atom12" aromatic="false" order="1" /><bond id="bond28" sourceAtom="moleculeEnvironment0/compound21/atom10" targetAtom="moleculeEnvironment0/compound21/atom13" aromatic="false" order="1" /><bond id="bond29" sourceAtom="moleculeEnvironment0/compound21/atom11" targetAtom="moleculeEnvironment0/compound21/atom10" aromatic="false" order="1" /><bond id="bond30" sourceAtom="moleculeEnvironment0/compound21/atom12" targetAtom="moleculeEnvironment0/compound21/atom10" aromatic="false" order="1" /><bond id="bond31" sourceAtom="moleculeEnvironment0/compound21/atom13" targetAtom="moleculeEnvironment0/compound21/atom10" aromatic="false" order="1" /><bond id="bond32" sourceAtom="moleculeEnvironment0/compound21/atom14" targetAtom="moleculeEnvironment0/compound21/atom8" aromatic="false" order="1" /><bond id="bond33" sourceAtom="moleculeEnvironment0/compound21/atom15" targetAtom="moleculeEnvironment0/compound21/atom8" aromatic="false" order="1" /><bond id="bond34" sourceAtom="moleculeEnvironment0/compound21/atom16" targetAtom="moleculeEnvironment0/compound21/atom7" aromatic="false" order="1" /><bond id="bond35" sourceAtom="moleculeEnvironment0/compound21/atom17" targetAtom="moleculeEnvironment0/compound21/atom7" aromatic="false" order="1" /><bond id="bond36" sourceAtom="moleculeEnvironment0/compound21/atom18" targetAtom="moleculeEnvironment0/compound21/atom0" aromatic="false" order="1" /></bondArray><alphaC id="atom0" /><amideNitrogen id="atom1" /><carboxylC id="atom2" /></aminoAcid><aminoAcid id="compound22" title="ALA_335_A" type="ALA" functionalCompoundID="335" chainID="A"><atomArray><atom id="atom0" elementType="C" pdbName="CA" chainId="A" x3="45.715" y3="-17.606" z3="-4.628" aromatic="false" serialNumber="2184" /><atom id="atom1" elementType="N" pdbName="N" chainId="A" x3="44.572" y3="-18.538" z3="-4.654" aromatic="false" serialNumber="2183" /><atom id="atom2" elementType="C" pdbName="C" chainId="A" x3="45.522" y3="-16.455" z3="-3.637" aromatic="false" serialNumber="2185" /><atom id="atom3" elementType="O" pdbName="O" chainId="A" x3="46.508" y3="-15.916" z3="-3.104" aromatic="false" serialNumber="2186" /><atom id="atom4" shadow="true" reference="moleculeEnvironment0/compound23/atom1" /><atom id="atom5" shadow="true" reference="moleculeEnvironment0/compound21/atom2" /><atom id="atom6" elementType="H" pdbName=" H" x3="44.099144" y3="-18.733042" z3="-5.5249" aromatic="false" /><atom id="atom7" elementType="C" pdbName="CB" chainId="A" x3="45.985" y3="-17.036" z3="-6.019" aromatic="false" serialNumber="2187" /><atom id="atom8" elementType="H" pdbName=" H" x3="47.0147" y3="-16.8654" z3="-6.133521" aromatic="false" /><atom id="atom9" elementType="H" pdbName=" H" x3="45.660503" y3="-17.719992" z3="-6.7465696" aromatic="false" /><atom id="atom10" elementType="H" pdbName=" H" x3="45.465416" y3="-16.130741" z3="-6.1331973" aromatic="false" /><atom id="atom11" elementType="H" pdbName=" H" x3="46.56996" y3="-18.155447" z3="-4.364075" aromatic="false" /></atomArray><bondArray><bond id="bond1" sourceAtom="moleculeEnvironment0/compound22/atom0" targetAtom="moleculeEnvironment0/compound22/atom2" aromatic="false" order="1" /><bond id="bond2" sourceAtom="moleculeEnvironment0/compound22/atom0" targetAtom="moleculeEnvironment0/compound22/atom1" aromatic="false" order="1" /><bond id="bond3" sourceAtom="moleculeEnvironment0/compound22/atom0" targetAtom="moleculeEnvironment0/compound22/atom7" aromatic="false" order="1" /><bond id="bond4" sourceAtom="moleculeEnvironment0/compound22/atom0" targetAtom="moleculeEnvironment0/compound22/atom11" aromatic="false" order="1" /><bond id="bond5" sourceAtom="moleculeEnvironment0/compound22/atom1" targetAtom="moleculeEnvironment0/compound22/atom0" aromatic="false" order="1" /><bond id="bond6" sourceAtom="moleculeEnvironment0/compound22/atom1" targetAtom="moleculeEnvironment0/compound22/atom5" aromatic="false" order="1" /><bond id="bond7" sourceAtom="moleculeEnvironment0/compound22/atom1" targetAtom="moleculeEnvironment0/compound22/atom6" aromatic="false" order="1" /><bond id="bond8" sourceAtom="moleculeEnvironment0/compound22/atom2" targetAtom="moleculeEnvironment0/compound22/atom3" aromatic="false" order="2" /><bond id="bond9" sourceAtom="moleculeEnvironment0/compound22/atom2" targetAtom="moleculeEnvironment0/compound22/atom0" aromatic="false" order="1" /><bond id="bond10" sourceAtom="moleculeEnvironment0/compound22/atom2" targetAtom="moleculeEnvironment0/compound22/atom4" aromatic="false" order="1" /><bond id="bond11" sourceAtom="moleculeEnvironment0/compound22/atom3" targetAtom="moleculeEnvironment0/compound22/atom2" aromatic="false" order="2" /><bond id="bond12" sourceAtom="moleculeEnvironment0/compound22/atom4" targetAtom="moleculeEnvironment0/compound22/atom2" aromatic="false" order="1" /><bond id="bond13" sourceAtom="moleculeEnvironment0/compound22/atom5" targetAtom="moleculeEnvironment0/compound22/atom1" aromatic="false" order="1" /><bond id="bond14" sourceAtom="moleculeEnvironment0/compound22/atom6" targetAtom="moleculeEnvironment0/compound22/atom1" aromatic="false" order="1" /><bond id="bond15" sourceAtom="moleculeEnvironment0/compound22/atom7" targetAtom="moleculeEnvironment0/compound22/atom0" aromatic="false" order="1" /><bond id="bond16" sourceAtom="moleculeEnvironment0/compound22/atom7" targetAtom="moleculeEnvironment0/compound22/atom8" aromatic="false" order="1" /><bond id="bond17" sourceAtom="moleculeEnvironment0/compound22/atom7" targetAtom="moleculeEnvironment0/compound22/atom9" aromatic="false" order="1" /><bond id="bond18" sourceAtom="moleculeEnvironment0/compound22/atom7" targetAtom="moleculeEnvironment0/compound22/atom10" aromatic="false" order="1" /><bond id="bond19" sourceAtom="moleculeEnvironment0/compound22/atom8" targetAtom="moleculeEnvironment0/compound22/atom7" aromatic="false" order="1" /><bond id="bond20" sourceAtom="moleculeEnvironment0/compound22/atom9" targetAtom="moleculeEnvironment0/compound22/atom7" aromatic="false" order="1" /><bond id="bond21" sourceAtom="moleculeEnvironment0/compound22/atom10" targetAtom="moleculeEnvironment0/compound22/atom7" aromatic="false" order="1" /><bond id="bond22" sourceAtom="moleculeEnvironment0/compound22/atom11" targetAtom="moleculeEnvironment0/compound22/atom0" aromatic="false" order="1" /></bondArray><alphaC id="atom0" /><amideNitrogen id="atom1" /><carboxylC id="atom2" /></aminoAcid><aminoAcid id="compound23" title="ILE_336_A" type="ILE" functionalCompoundID="336" chainID="A"><atomArray><atom id="atom0" elementType="C" pdbName="CA" chainId="A" x3="43.999" y3="-14.938" z3="-2.509" aromatic="false" serialNumber="2189" /><atom id="atom1" elementType="N" pdbName="N" chainId="A" x3="44.274" y3="-16.073" z3="-3.373" aromatic="false" serialNumber="2188" /><atom id="atom2" elementType="C" pdbName="C" chainId="A" x3="44.126" y3="-15.342" z3="-1.051" aromatic="false" serialNumber="2190" /><atom id="atom3" elementType="O" pdbName="O" chainId="A" x3="44.891" y3="-14.729" z3="-0.287" aromatic="false" serialNumber="2191" /><atom id="atom4" shadow="true" reference="moleculeEnvironment0/compound24/atom1" /><atom id="atom5" shadow="true" reference="moleculeEnvironment0/compound22/atom2" /><atom id="atom6" elementType="H" pdbName=" H" x3="43.510876" y3="-16.589357" z3="-3.786664" aromatic="false" /><atom id="atom7" elementType="C" pdbName="CB" chainId="A" x3="42.605" y3="-14.355" z3="-2.827" aromatic="false" serialNumber="2192" /><atom id="atom8" elementType="C" pdbName="CG2" chainId="A" x3="42.162" y3="-13.329" z3="-1.766" aromatic="false" serialNumber="2194" /><atom id="atom9" elementType="H" pdbName=" H" x3="42.879997" y3="-12.566097" z3="-1.6956125" aromatic="false" /><atom id="atom10" elementType="H" pdbName=" H" x3="41.23776" y3="-12.915256" z3="-2.0436583" aromatic="false" /><atom id="atom11" elementType="H" pdbName=" H" x3="42.066387" y3="-13.806553" z3="-0.83578396" aromatic="false" /><atom id="atom12" elementType="C" pdbName="CG1" chainId="A" x3="42.585" y3="-13.729" z3="-4.227" aromatic="false" serialNumber="2193" /><atom id="atom13" elementType="C" pdbName="CD1" chainId="A" x3="41.199" y3="-13.513" z3="-4.758" aromatic="false" serialNumber="2195" /><atom id="atom14" elementType="H" pdbName=" H" x3="41.095997" y3="-12.516483" z3="-5.0723968" aromatic="false" /><atom id="atom15" elementType="H" pdbName=" H" x3="40.49904" y3="-13.715628" z3="-4.0020256" aromatic="false" /><atom id="atom16" elementType="H" pdbName=" H" x3="41.03168" y3="-14.155675" z3="-5.57131" aromatic="false" /><atom id="atom17" elementType="H" pdbName=" H" x3="43.063152" y3="-12.794596" z3="-4.199447" aromatic="false" /><atom id="atom18" elementType="H" pdbName=" H" x3="43.087486" y3="-14.359597" z3="-4.899574" aromatic="false" /><atom id="atom19" elementType="H" pdbName=" H" x3="41.898357" y3="-15.131232" z3="-2.8519099" aromatic="false" /><atom id="atom20" elementType="H" pdbName=" H" x3="44.685123" y3="-14.171968" z3="-2.720969" aromatic="false" /></atomArray><bondArray><bond id="bond1" sourceAtom="moleculeEnvironment0/compound23/atom0" targetAtom="moleculeEnvironment0/compound23/atom2" aromatic="false" order="1" /><bond id="bond2" sourceAtom="moleculeEnvironment0/compound23/atom0" targetAtom="moleculeEnvironment0/compound23/atom1" aromatic="false" order="1" /><bond id="bond3" sourceAtom="moleculeEnvironment0/compound23/atom0" targetAtom="moleculeEnvironment0/compound23/atom7" aromatic="false" order="1" /><bond id="bond4" sourceAtom="moleculeEnvironment0/compound23/atom0" targetAtom="moleculeEnvironment0/compound23/atom20" aromatic="false" order="1" /><bond id="bond5" sourceAtom="moleculeEnvironment0/compound23/atom1" targetAtom="moleculeEnvironment0/compound23/atom0" aromatic="false" order="1" /><bond id="bond6" sourceAtom="moleculeEnvironment0/compound23/atom1" targetAtom="moleculeEnvironment0/compound23/atom5" aromatic="false" order="1" /><bond id="bond7" sourceAtom="moleculeEnvironment0/compound23/atom1" targetAtom="moleculeEnvironment0/compound23/atom6" aromatic="false" order="1" /><bond id="bond8" sourceAtom="moleculeEnvironment0/compound23/atom2" targetAtom="moleculeEnvironment0/compound23/atom3" aromatic="false" order="2" /><bond id="bond9" sourceAtom="moleculeEnvironment0/compound23/atom2" targetAtom="moleculeEnvironment0/compound23/atom0" aromatic="false" order="1" /><bond id="bond10" sourceAtom="moleculeEnvironment0/compound23/atom2" targetAtom="moleculeEnvironment0/compound23/atom4" aromatic="false" order="1" /><bond id="bond11" sourceAtom="moleculeEnvironment0/compound23/atom3" targetAtom="moleculeEnvironment0/compound23/atom2" aromatic="false" order="2" /><bond id="bond12" sourceAtom="moleculeEnvironment0/compound23/atom4" targetAtom="moleculeEnvironment0/compound23/atom2" aromatic="false" order="1" /><bond id="bond13" sourceAtom="moleculeEnvironment0/compound23/atom5" targetAtom="moleculeEnvironment0/compound23/atom1" aromatic="false" order="1" /><bond id="bond14" sourceAtom="moleculeEnvironment0/compound23/atom6" targetAtom="moleculeEnvironment0/compound23/atom1" aromatic="false" order="1" /><bond id="bond15" sourceAtom="moleculeEnvironment0/compound23/atom7" targetAtom="moleculeEnvironment0/compound23/atom0" aromatic="false" order="1" /><bond id="bond16" sourceAtom="moleculeEnvironment0/compound23/atom7" targetAtom="moleculeEnvironment0/compound23/atom8" aromatic="false" order="1" /><bond id="bond17" sourceAtom="moleculeEnvironment0/compound23/atom7" targetAtom="moleculeEnvironment0/compound23/atom12" aromatic="false" order="1" /><bond id="bond18" sourceAtom="moleculeEnvironment0/compound23/atom7" targetAtom="moleculeEnvironment0/compound23/atom19" aromatic="false" order="1" /><bond id="bond19" sourceAtom="moleculeEnvironment0/compound23/atom8" targetAtom="moleculeEnvironment0/compound23/atom7" aromatic="false" order="1" /><bond id="bond20" sourceAtom="moleculeEnvironment0/compound23/atom8" targetAtom="moleculeEnvironment0/compound23/atom9" aromatic="false" order="1" /><bond id="bond21" sourceAtom="moleculeEnvironment0/compound23/atom8" targetAtom="moleculeEnvironment0/compound23/atom10" aromatic="false" order="1" /><bond id="bond22" sourceAtom="moleculeEnvironment0/compound23/atom8" targetAtom="moleculeEnvironment0/compound23/atom11" aromatic="false" order="1" /><bond id="bond23" sourceAtom="moleculeEnvironment0/compound23/atom9" targetAtom="moleculeEnvironment0/compound23/atom8" aromatic="false" order="1" /><bond id="bond24" sourceAtom="moleculeEnvironment0/compound23/atom10" targetAtom="moleculeEnvironment0/compound23/atom8" aromatic="false" order="1" /><bond id="bond25" sourceAtom="moleculeEnvironment0/compound23/atom11" targetAtom="moleculeEnvironment0/compound23/atom8" aromatic="false" order="1" /><bond id="bond26" sourceAtom="moleculeEnvironment0/compound23/atom12" targetAtom="moleculeEnvironment0/compound23/atom7" aromatic="false" order="1" /><bond id="bond27" sourceAtom="moleculeEnvironment0/compound23/atom12" targetAtom="moleculeEnvironment0/compound23/atom13" aromatic="false" order="1" /><bond id="bond28" sourceAtom="moleculeEnvironment0/compound23/atom12" targetAtom="moleculeEnvironment0/compound23/atom17" aromatic="false" order="1" /><bond id="bond29" sourceAtom="moleculeEnvironment0/compound23/atom12" targetAtom="moleculeEnvironment0/compound23/atom18" aromatic="false" order="1" /><bond id="bond30" sourceAtom="moleculeEnvironment0/compound23/atom13" targetAtom="moleculeEnvironment0/compound23/atom12" aromatic="false" order="1" /><bond id="bond31" sourceAtom="moleculeEnvironment0/compound23/atom13" targetAtom="moleculeEnvironment0/compound23/atom14" aromatic="false" order="1" /><bond id="bond32" sourceAtom="moleculeEnvironment0/compound23/atom13" targetAtom="moleculeEnvironment0/compound23/atom15" aromatic="false" order="1" /><bond id="bond33" sourceAtom="moleculeEnvironment0/compound23/atom13" targetAtom="moleculeEnvironment0/compound23/atom16" aromatic="false" order="1" /><bond id="bond34" sourceAtom="moleculeEnvironment0/compound23/atom14" targetAtom="moleculeEnvironment0/compound23/atom13" aromatic="false" order="1" /><bond id="bond35" sourceAtom="moleculeEnvironment0/compound23/atom15" targetAtom="moleculeEnvironment0/compound23/atom13" aromatic="false" order="1" /><bond id="bond36" sourceAtom="moleculeEnvironment0/compound23/atom16" targetAtom="moleculeEnvironment0/compound23/atom13" aromatic="false" order="1" /><bond id="bond37" sourceAtom="moleculeEnvironment0/compound23/atom17" targetAtom="moleculeEnvironment0/compound23/atom12" aromatic="false" order="1" /><bond id="bond38" sourceAtom="moleculeEnvironment0/compound23/atom18" targetAtom="moleculeEnvironment0/compound23/atom12" aromatic="false" order="1" /><bond id="bond39" sourceAtom="moleculeEnvironment0/compound23/atom19" targetAtom="moleculeEnvironment0/compound23/atom7" aromatic="false" order="1" /><bond id="bond40" sourceAtom="moleculeEnvironment0/compound23/atom20" targetAtom="moleculeEnvironment0/compound23/atom0" aromatic="false" order="1" /></bondArray><alphaC id="atom0" /><amideNitrogen id="atom1" /><carboxylC id="atom2" /></aminoAcid><aminoAcid id="compound24" title="VAL_337_A" type="VAL" functionalCompoundID="337" chainID="A"><atomArray><atom id="atom0" elementType="C" pdbName="CA" chainId="A" x3="43.545" y3="-16.805" z3="0.754" aromatic="false" serialNumber="2197" /><atom id="atom1" elementType="N" pdbName="N" chainId="A" x3="43.397" y3="-16.389" z3="-0.639" aromatic="false" serialNumber="2196" /><atom id="atom2" elementType="C" pdbName="C" chainId="A" x3="45.002" y3="-17.153" z3="1.051" aromatic="false" serialNumber="2198" /><atom id="atom3" elementType="O" pdbName="O" chainId="A" x3="45.488" y3="-16.9" z3="2.161" aromatic="false" serialNumber="2199" /><atom id="atom4" shadow="true" reference="moleculeEnvironment0/compound25/atom1" /><atom id="atom5" shadow="true" reference="moleculeEnvironment0/compound23/atom2" /><atom id="atom6" elementType="H" pdbName=" H" x3="42.76422" y3="-16.88557" z3="-1.2498264" aromatic="false" /><atom id="atom7" elementType="C" pdbName="CB" chainId="A" x3="42.594" y3="-17.966" z3="1.128" aromatic="false" serialNumber="2200" /><atom id="atom8" elementType="C" pdbName="CG1" chainId="A" x3="41.195" y3="-17.739" z3="0.556" aromatic="false" serialNumber="2201" /><atom id="atom9" elementType="H" pdbName=" H" x3="40.479774" y3="-17.892225" z3="1.3093077" aromatic="false" /><atom id="atom10" elementType="H" pdbName=" H" x3="41.024822" y3="-18.413391" z3="-0.23059857" aromatic="false" /><atom id="atom11" elementType="H" pdbName=" H" x3="41.119286" y3="-16.755434" z3="0.19632372" aromatic="false" /><atom id="atom12" elementType="C" pdbName="CG2" chainId="A" x3="43.186" y3="-19.338" z3="0.751" aromatic="false" serialNumber="2202" /><atom id="atom13" elementType="H" pdbName=" H" x3="42.627842" y3="-19.756315" z3="-0.033838928" aromatic="false" /><atom id="atom14" elementType="H" pdbName=" H" x3="43.150265" y3="-19.975584" z3="1.5844924" aromatic="false" /><atom id="atom15" elementType="H" pdbName=" H" x3="44.183243" y3="-19.216888" z3="0.4454838" aromatic="false" /><atom id="atom16" elementType="H" pdbName=" H" x3="42.521618" y3="-18.0363" z3="2.1731408" aromatic="false" /><atom id="atom17" elementType="H" pdbName=" H" x3="43.237816" y3="-16.020433" z3="1.3805752" aromatic="false" /></atomArray><bondArray><bond id="bond1" sourceAtom="moleculeEnvironment0/compound24/atom0" targetAtom="moleculeEnvironment0/compound24/atom2" aromatic="false" order="1" /><bond id="bond2" sourceAtom="moleculeEnvironment0/compound24/atom0" targetAtom="moleculeEnvironment0/compound24/atom1" aromatic="false" order="1" /><bond id="bond3" sourceAtom="moleculeEnvironment0/compound24/atom0" targetAtom="moleculeEnvironment0/compound24/atom7" aromatic="false" order="1" /><bond id="bond4" sourceAtom="moleculeEnvironment0/compound24/atom0" targetAtom="moleculeEnvironment0/compound24/atom17" aromatic="false" order="1" /><bond id="bond5" sourceAtom="moleculeEnvironment0/compound24/atom1" targetAtom="moleculeEnvironment0/compound24/atom0" aromatic="false" order="1" /><bond id="bond6" sourceAtom="moleculeEnvironment0/compound24/atom1" targetAtom="moleculeEnvironment0/compound24/atom5" aromatic="false" order="1" /><bond id="bond7" sourceAtom="moleculeEnvironment0/compound24/atom1" targetAtom="moleculeEnvironment0/compound24/atom6" aromatic="false" order="1" /><bond id="bond8" sourceAtom="moleculeEnvironment0/compound24/atom2" targetAtom="moleculeEnvironment0/compound24/atom3" aromatic="false" order="2" /><bond id="bond9" sourceAtom="moleculeEnvironment0/compound24/atom2" targetAtom="moleculeEnvironment0/compound24/atom0" aromatic="false" order="1" /><bond id="bond10" sourceAtom="moleculeEnvironment0/compound24/atom2" targetAtom="moleculeEnvironment0/compound24/atom4" aromatic="false" order="1" /><bond id="bond11" sourceAtom="moleculeEnvironment0/compound24/atom3" targetAtom="moleculeEnvironment0/compound24/atom2" aromatic="false" order="2" /><bond id="bond12" sourceAtom="moleculeEnvironment0/compound24/atom4" targetAtom="moleculeEnvironment0/compound24/atom2" aromatic="false" order="1" /><bond id="bond13" sourceAtom="moleculeEnvironment0/compound24/atom5" targetAtom="moleculeEnvironment0/compound24/atom1" aromatic="false" order="1" /><bond id="bond14" sourceAtom="moleculeEnvironment0/compound24/atom6" targetAtom="moleculeEnvironment0/compound24/atom1" aromatic="false" order="1" /><bond id="bond15" sourceAtom="moleculeEnvironment0/compound24/atom7" targetAtom="moleculeEnvironment0/compound24/atom0" aromatic="false" order="1" /><bond id="bond16" sourceAtom="moleculeEnvironment0/compound24/atom7" targetAtom="moleculeEnvironment0/compound24/atom8" aromatic="false" order="1" /><bond id="bond17" sourceAtom="moleculeEnvironment0/compound24/atom7" targetAtom="moleculeEnvironment0/compound24/atom12" aromatic="false" order="1" /><bond id="bond18" sourceAtom="moleculeEnvironment0/compound24/atom7" targetAtom="moleculeEnvironment0/compound24/atom16" aromatic="false" order="1" /><bond id="bond19" sourceAtom="moleculeEnvironment0/compound24/atom8" targetAtom="moleculeEnvironment0/compound24/atom7" aromatic="false" order="1" /><bond id="bond20" sourceAtom="moleculeEnvironment0/compound24/atom8" targetAtom="moleculeEnvironment0/compound24/atom9" aromatic="false" order="1" /><bond id="bond21" sourceAtom="moleculeEnvironment0/compound24/atom8" targetAtom="moleculeEnvironment0/compound24/atom10" aromatic="false" order="1" /><bond id="bond22" sourceAtom="moleculeEnvironment0/compound24/atom8" targetAtom="moleculeEnvironment0/compound24/atom11" aromatic="false" order="1" /><bond id="bond23" sourceAtom="moleculeEnvironment0/compound24/atom9" targetAtom="moleculeEnvironment0/compound24/atom8" aromatic="false" order="1" /><bond id="bond24" sourceAtom="moleculeEnvironment0/compound24/atom10" targetAtom="moleculeEnvironment0/compound24/atom8" aromatic="false" order="1" /><bond id="bond25" sourceAtom="moleculeEnvironment0/compound24/atom11" targetAtom="moleculeEnvironment0/compound24/atom8" aromatic="false" order="1" /><bond id="bond26" sourceAtom="moleculeEnvironment0/compound24/atom12" targetAtom="moleculeEnvironment0/compound24/atom7" aromatic="false" order="1" /><bond id="bond27" sourceAtom="moleculeEnvironment0/compound24/atom12" targetAtom="moleculeEnvironment0/compound24/atom13" aromatic="false" order="1" /><bond id="bond28" sourceAtom="moleculeEnvironment0/compound24/atom12" targetAtom="moleculeEnvironment0/compound24/atom14" aromatic="false" order="1" /><bond id="bond29" sourceAtom="moleculeEnvironment0/compound24/atom12" targetAtom="moleculeEnvironment0/compound24/atom15" aromatic="false" order="1" /><bond id="bond30" sourceAtom="moleculeEnvironment0/compound24/atom13" targetAtom="moleculeEnvironment0/compound24/atom12" aromatic="false" order="1" /><bond id="bond31" sourceAtom="moleculeEnvironment0/compound24/atom14" targetAtom="moleculeEnvironment0/compound24/atom12" aromatic="false" order="1" /><bond id="bond32" sourceAtom="moleculeEnvironment0/compound24/atom15" targetAtom="moleculeEnvironment0/compound24/atom12" aromatic="false" order="1" /><bond id="bond33" sourceAtom="moleculeEnvironment0/compound24/atom16" targetAtom="moleculeEnvironment0/compound24/atom7" aromatic="false" order="1" /><bond id="bond34" sourceAtom="moleculeEnvironment0/compound24/atom17" targetAtom="moleculeEnvironment0/compound24/atom0" aromatic="false" order="1" /></bondArray><alphaC id="atom0" /><amideNitrogen id="atom1" /><carboxylC id="atom2" /></aminoAcid><aminoAcid id="compound25" title="VAL_338_A" type="VAL" functionalCompoundID="338" chainID="A"><atomArray><atom id="atom0" elementType="C" pdbName="CA" chainId="A" x3="47.155" y3="-17.919" z3="0.332" aromatic="false" serialNumber="2204" /><atom id="atom1" elementType="N" pdbName="N" chainId="A" x3="45.741" y3="-17.682" z3="0.071" aromatic="false" serialNumber="2203" /><atom id="atom2" elementType="C" pdbName="C" chainId="A" x3="47.903" y3="-16.597" z3="0.519" aromatic="false" serialNumber="2205" /><atom id="atom3" elementType="O" pdbName="O" chainId="A" x3="48.764" y3="-16.482" z3="1.398" aromatic="false" serialNumber="2206" /><atom id="atom4" shadow="true" reference="moleculeEnvironment0/compound26/atom1" /><atom id="atom5" shadow="true" reference="moleculeEnvironment0/compound24/atom2" /><atom id="atom6" elementType="H" pdbName=" H" x3="45.347416" y3="-17.916325" z3="-0.829158" aromatic="false" /><atom id="atom7" elementType="C" pdbName="CB" chainId="A" x3="47.782" y3="-18.782" z3="-0.773" aromatic="false" serialNumber="2207" /><atom id="atom8" elementType="C" pdbName="CG1" chainId="A" x3="49.29" y3="-18.733" z3="-0.678" aromatic="false" serialNumber="2208" /><atom id="atom9" elementType="H" pdbName=" H" x3="49.601933" y3="-19.226435" z3="0.1947673" aromatic="false" /><atom id="atom10" elementType="H" pdbName=" H" x3="49.709072" y3="-19.206238" z3="-1.5164056" aromatic="false" /><atom id="atom11" elementType="H" pdbName=" H" x3="49.60637" y3="-17.732294" z3="-0.6463798" aromatic="false" /><atom id="atom12" elementType="C" pdbName="CG2" chainId="A" x3="47.32" y3="-20.205" z3="-0.623" aromatic="false" serialNumber="2209" /><atom id="atom13" elementType="H" pdbName=" H" x3="46.610523" y3="-20.263123" z3="0.1488558" aromatic="false" /><atom id="atom14" elementType="H" pdbName=" H" x3="48.141014" y3="-20.816881" z3="-0.39053774" aromatic="false" /><atom id="atom15" elementType="H" pdbName=" H" x3="46.88584" y3="-20.528696" z3="-1.5225711" aromatic="false" /><atom id="atom16" elementType="H" pdbName=" H" x3="47.484024" y3="-18.41895" z3="-1.7120976" aromatic="false" /><atom id="atom17" elementType="H" pdbName=" H" x3="47.2456" y3="-18.498621" z3="1.2028219" aromatic="false" /></atomArray><bondArray><bond id="bond1" sourceAtom="moleculeEnvironment0/compound25/atom0" targetAtom="moleculeEnvironment0/compound25/atom2" aromatic="false" order="1" /><bond id="bond2" sourceAtom="moleculeEnvironment0/compound25/atom0" targetAtom="moleculeEnvironment0/compound25/atom1" aromatic="false" order="1" /><bond id="bond3" sourceAtom="moleculeEnvironment0/compound25/atom0" targetAtom="moleculeEnvironment0/compound25/atom7" aromatic="false" order="1" /><bond id="bond4" sourceAtom="moleculeEnvironment0/compound25/atom0" targetAtom="moleculeEnvironment0/compound25/atom17" aromatic="false" order="1" /><bond id="bond5" sourceAtom="moleculeEnvironment0/compound25/atom1" targetAtom="moleculeEnvironment0/compound25/atom0" aromatic="false" order="1" /><bond id="bond6" sourceAtom="moleculeEnvironment0/compound25/atom1" targetAtom="moleculeEnvironment0/compound25/atom5" aromatic="false" order="1" /><bond id="bond7" sourceAtom="moleculeEnvironment0/compound25/atom1" targetAtom="moleculeEnvironment0/compound25/atom6" aromatic="false" order="1" /><bond id="bond8" sourceAtom="moleculeEnvironment0/compound25/atom2" targetAtom="moleculeEnvironment0/compound25/atom3" aromatic="false" order="2" /><bond id="bond9" sourceAtom="moleculeEnvironment0/compound25/atom2" targetAtom="moleculeEnvironment0/compound25/atom0" aromatic="false" order="1" /><bond id="bond10" sourceAtom="moleculeEnvironment0/compound25/atom2" targetAtom="moleculeEnvironment0/compound25/atom4" aromatic="false" order="1" /><bond id="bond11" sourceAtom="moleculeEnvironment0/compound25/atom3" targetAtom="moleculeEnvironment0/compound25/atom2" aromatic="false" order="2" /><bond id="bond12" sourceAtom="moleculeEnvironment0/compound25/atom4" targetAtom="moleculeEnvironment0/compound25/atom2" aromatic="false" order="1" /><bond id="bond13" sourceAtom="moleculeEnvironment0/compound25/atom5" targetAtom="moleculeEnvironment0/compound25/atom1" aromatic="false" order="1" /><bond id="bond14" sourceAtom="moleculeEnvironment0/compound25/atom6" targetAtom="moleculeEnvironment0/compound25/atom1" aromatic="false" order="1" /><bond id="bond15" sourceAtom="moleculeEnvironment0/compound25/atom7" targetAtom="moleculeEnvironment0/compound25/atom0" aromatic="false" order="1" /><bond id="bond16" sourceAtom="moleculeEnvironment0/compound25/atom7" targetAtom="moleculeEnvironment0/compound25/atom8" aromatic="false" order="1" /><bond id="bond17" sourceAtom="moleculeEnvironment0/compound25/atom7" targetAtom="moleculeEnvironment0/compound25/atom12" aromatic="false" order="1" /><bond id="bond18" sourceAtom="moleculeEnvironment0/compound25/atom7" targetAtom="moleculeEnvironment0/compound25/atom16" aromatic="false" order="1" /><bond id="bond19" sourceAtom="moleculeEnvironment0/compound25/atom8" targetAtom="moleculeEnvironment0/compound25/atom7" aromatic="false" order="1" /><bond id="bond20" sourceAtom="moleculeEnvironment0/compound25/atom8" targetAtom="moleculeEnvironment0/compound25/atom9" aromatic="false" order="1" /><bond id="bond21" sourceAtom="moleculeEnvironment0/compound25/atom8" targetAtom="moleculeEnvironment0/compound25/atom10" aromatic="false" order="1" /><bond id="bond22" sourceAtom="moleculeEnvironment0/compound25/atom8" targetAtom="moleculeEnvironment0/compound25/atom11" aromatic="false" order="1" /><bond id="bond23" sourceAtom="moleculeEnvironment0/compound25/atom9" targetAtom="moleculeEnvironment0/compound25/atom8" aromatic="false" order="1" /><bond id="bond24" sourceAtom="moleculeEnvironment0/compound25/atom10" targetAtom="moleculeEnvironment0/compound25/atom8" aromatic="false" order="1" /><bond id="bond25" sourceAtom="moleculeEnvironment0/compound25/atom11" targetAtom="moleculeEnvironment0/compound25/atom8" aromatic="false" order="1" /><bond id="bond26" sourceAtom="moleculeEnvironment0/compound25/atom12" targetAtom="moleculeEnvironment0/compound25/atom7" aromatic="false" order="1" /><bond id="bond27" sourceAtom="moleculeEnvironment0/compound25/atom12" targetAtom="moleculeEnvironment0/compound25/atom13" aromatic="false" order="1" /><bond id="bond28" sourceAtom="moleculeEnvironment0/compound25/atom12" targetAtom="moleculeEnvironment0/compound25/atom14" aromatic="false" order="1" /><bond id="bond29" sourceAtom="moleculeEnvironment0/compound25/atom12" targetAtom="moleculeEnvironment0/compound25/atom15" aromatic="false" order="1" /><bond id="bond30" sourceAtom="moleculeEnvironment0/compound25/atom13" targetAtom="moleculeEnvironment0/compound25/atom12" aromatic="false" order="1" /><bond id="bond31" sourceAtom="moleculeEnvironment0/compound25/atom14" targetAtom="moleculeEnvironment0/compound25/atom12" aromatic="false" order="1" /><bond id="bond32" sourceAtom="moleculeEnvironment0/compound25/atom15" targetAtom="moleculeEnvironment0/compound25/atom12" aromatic="false" order="1" /><bond id="bond33" sourceAtom="moleculeEnvironment0/compound25/atom16" targetAtom="moleculeEnvironment0/compound25/atom7" aromatic="false" order="1" /><bond id="bond34" sourceAtom="moleculeEnvironment0/compound25/atom17" targetAtom="moleculeEnvironment0/compound25/atom0" aromatic="false" order="1" /></bondArray><alphaC id="atom0" /><amideNitrogen id="atom1" /><carboxylC id="atom2" /></aminoAcid><aminoAcid id="compound26" title="ALA_339_A" type="ALA" functionalCompoundID="339" chainID="A"><atomArray><atom id="atom0" elementType="C" pdbName="CA" chainId="A" x3="48.305" y3="-14.303" z3="-0.133" aromatic="false" serialNumber="2211" /><atom id="atom1" elementType="N" pdbName="N" chainId="A" x3="47.596" y3="-15.575" z3="-0.293" aromatic="false" serialNumber="2210" /><atom id="atom2" elementType="C" pdbName="C" chainId="A" x3="48.03" y3="-13.645" z3="1.21" aromatic="false" serialNumber="2212" /><atom id="atom3" elementType="O" pdbName="O" chainId="A" x3="48.844" y3="-12.835" z3="1.665" aromatic="false" serialNumber="2213" /><atom id="atom4" shadow="true" reference="moleculeEnvironment0/compound27/atom1" /><atom id="atom5" shadow="true" reference="moleculeEnvironment0/compound25/atom2" /><atom id="atom6" elementType="H" pdbName=" H" x3="46.887993" y3="-15.672218" z3="-1.0067054" aromatic="false" /><atom id="atom7" elementType="C" pdbName="CB" chainId="A" x3="47.949" y3="-13.324" z3="-1.247" aromatic="false" serialNumber="2214" /><atom id="atom8" elementType="H" pdbName=" H" x3="48.72053" y3="-12.619868" z3="-1.3539405" aromatic="false" /><atom id="atom9" elementType="H" pdbName=" H" x3="47.826645" y3="-13.848723" z3="-2.1482186" aromatic="false" /><atom id="atom10" elementType="H" pdbName=" H" x3="47.05474" y3="-12.829424" z3="-1.0057671" aromatic="false" /><atom id="atom11" elementType="H" pdbName=" H" x3="49.333443" y3="-14.493456" z3="-0.22538203" aromatic="false" /></atomArray><bondArray><bond id="bond1" sourceAtom="moleculeEnvironment0/compound26/atom0" targetAtom="moleculeEnvironment0/compound26/atom2" aromatic="false" order="1" /><bond id="bond2" sourceAtom="moleculeEnvironment0/compound26/atom0" targetAtom="moleculeEnvironment0/compound26/atom1" aromatic="false" order="1" /><bond id="bond3" sourceAtom="moleculeEnvironment0/compound26/atom0" targetAtom="moleculeEnvironment0/compound26/atom7" aromatic="false" order="1" /><bond id="bond4" sourceAtom="moleculeEnvironment0/compound26/atom0" targetAtom="moleculeEnvironment0/compound26/atom11" aromatic="false" order="1" /><bond id="bond5" sourceAtom="moleculeEnvironment0/compound26/atom1" targetAtom="moleculeEnvironment0/compound26/atom0" aromatic="false" order="1" /><bond id="bond6" sourceAtom="moleculeEnvironment0/compound26/atom1" targetAtom="moleculeEnvironment0/compound26/atom5" aromatic="false" order="1" /><bond id="bond7" sourceAtom="moleculeEnvironment0/compound26/atom1" targetAtom="moleculeEnvironment0/compound26/atom6" aromatic="false" order="1" /><bond id="bond8" sourceAtom="moleculeEnvironment0/compound26/atom2" targetAtom="moleculeEnvironment0/compound26/atom3" aromatic="false" order="2" /><bond id="bond9" sourceAtom="moleculeEnvironment0/compound26/atom2" targetAtom="moleculeEnvironment0/compound26/atom0" aromatic="false" order="1" /><bond id="bond10" sourceAtom="moleculeEnvironment0/compound26/atom2" targetAtom="moleculeEnvironment0/compound26/atom4" aromatic="false" order="1" /><bond id="bond11" sourceAtom="moleculeEnvironment0/compound26/atom3" targetAtom="moleculeEnvironment0/compound26/atom2" aromatic="false" order="2" /><bond id="bond12" sourceAtom="moleculeEnvironment0/compound26/atom4" targetAtom="moleculeEnvironment0/compound26/atom2" aromatic="false" order="1" /><bond id="bond13" sourceAtom="moleculeEnvironment0/compound26/atom5" targetAtom="moleculeEnvironment0/compound26/atom1" aromatic="false" order="1" /><bond id="bond14" sourceAtom="moleculeEnvironment0/compound26/atom6" targetAtom="moleculeEnvironment0/compound26/atom1" aromatic="false" order="1" /><bond id="bond15" sourceAtom="moleculeEnvironment0/compound26/atom7" targetAtom="moleculeEnvironment0/compound26/atom0" aromatic="false" order="1" /><bond id="bond16" sourceAtom="moleculeEnvironment0/compound26/atom7" targetAtom="moleculeEnvironment0/compound26/atom8" aromatic="false" order="1" /><bond id="bond17" sourceAtom="moleculeEnvironment0/compound26/atom7" targetAtom="moleculeEnvironment0/compound26/atom9" aromatic="false" order="1" /><bond id="bond18" sourceAtom="moleculeEnvironment0/compound26/atom7" targetAtom="moleculeEnvironment0/compound26/atom10" aromatic="false" order="1" /><bond id="bond19" sourceAtom="moleculeEnvironment0/compound26/atom8" targetAtom="moleculeEnvironment0/compound26/atom7" aromatic="false" order="1" /><bond id="bond20" sourceAtom="moleculeEnvironment0/compound26/atom9" targetAtom="moleculeEnvironment0/compound26/atom7" aromatic="false" order="1" /><bond id="bond21" sourceAtom="moleculeEnvironment0/compound26/atom10" targetAtom="moleculeEnvironment0/compound26/atom7" aromatic="false" order="1" /><bond id="bond22" sourceAtom="moleculeEnvironment0/compound26/atom11" targetAtom="moleculeEnvironment0/compound26/atom0" aromatic="false" order="1" /></bondArray><alphaC id="atom0" /><amideNitrogen id="atom1" /><carboxylC id="atom2" /></aminoAcid><aminoAcid id="compound27" title="TYR_340_A" type="TYR" functionalCompoundID="340" chainID="A"><atomArray><atom id="atom0" elementType="C" pdbName="CA" chainId="A" x3="46.756" y3="-13.41" z3="3.211" aromatic="false" serialNumber="2216" /><atom id="atom1" elementType="N" pdbName="N" chainId="A" x3="46.91" y3="-13.959" z3="1.861" aromatic="false" serialNumber="2215" /><atom id="atom2" elementType="C" pdbName="C" chainId="A" x3="47.626" y3="-14.1" z3="4.268" aromatic="false" serialNumber="2217" /><atom id="atom3" elementType="O" pdbName="O" chainId="A" x3="47.588" y3="-13.682" z3="5.428" aromatic="false" serialNumber="2218" /><atom id="atom4" shadow="true" reference="moleculeEnvironment0/compound28/atom1" /><atom id="atom5" shadow="true" reference="moleculeEnvironment0/compound26/atom2" /><atom id="atom6" elementType="H" pdbName=" H" x3="46.186428" y3="-14.543998" z3="1.4681627" aromatic="false" /><atom id="atom7" elementType="C" pdbName="CB" chainId="A" x3="45.301" y3="-13.495" z3="3.644" aromatic="false" serialNumber="2219" /><atom id="atom8" elementType="C" pdbName="CG" chainId="A" x3="44.534" y3="-12.219" z3="3.46" aromatic="true" serialNumber="2220" /><atom id="atom9" elementType="C" pdbName="CD1" chainId="A" x3="44.648" y3="-11.198" z3="4.372" aromatic="true" serialNumber="2221" /><atom id="atom10" elementType="C" pdbName="CE1" chainId="A" x3="43.941" y3="-10.027" z3="4.224" aromatic="true" serialNumber="2223" /><atom id="atom11" elementType="C" pdbName="CZ" chainId="A" x3="43.111" y3="-9.859" z3="3.147" aromatic="true" serialNumber="2225" /><atom id="atom12" elementType="O" pdbName="OH" chainId="A" x3="42.422" y3="-8.669" z3="3.026" aromatic="false" serialNumber="2226" /><atom id="atom13" elementType="H" pdbName=" H" x3="42.710777" y3="-8.027079" z3="3.7779615" aromatic="false" /><atom id="atom14" elementType="C" pdbName="CE2" chainId="A" x3="42.977" y3="-10.87" z3="2.216" aromatic="true" serialNumber="2224" /><atom id="atom15" elementType="C" pdbName="CD2" chainId="A" x3="43.687" y3="-12.042" z3="2.379" aromatic="true" serialNumber="2222" /><atom id="atom16" elementType="H" pdbName=" H" x3="43.58945" y3="-12.816856" z3="1.6771586" aromatic="false" /><atom id="atom17" elementType="H" pdbName=" H" x3="42.33867" y3="-10.743627" z3="1.3919494" aromatic="false" /><atom id="atom18" elementType="H" pdbName=" H" x3="44.037487" y3="-9.261843" z3="4.9365473" aromatic="false" /><atom id="atom19" elementType="H" pdbName=" H" x3="45.283787" y3="-11.303098" z3="5.200995" aromatic="false" /><atom id="atom20" elementType="H" pdbName=" H" x3="44.811264" y3="-14.234589" z3="3.0821586" aromatic="false" /><atom id="atom21" elementType="H" pdbName=" H" x3="45.25307" y3="-13.740967" z3="4.6636586" aromatic="false" /><atom id="atom22" elementType="H" pdbName=" H" x3="47.006863" y3="-12.3916" z3="3.161692" aromatic="false" /></atomArray><bondArray><bond id="bond1" sourceAtom="moleculeEnvironment0/compound27/atom0" targetAtom="moleculeEnvironment0/compound27/atom2" aromatic="false" order="1" /><bond id="bond2" sourceAtom="moleculeEnvironment0/compound27/atom0" targetAtom="moleculeEnvironment0/compound27/atom1" aromatic="false" order="1" /><bond id="bond3" sourceAtom="moleculeEnvironment0/compound27/atom0" targetAtom="moleculeEnvironment0/compound27/atom7" aromatic="false" order="1" /><bond id="bond4" sourceAtom="moleculeEnvironment0/compound27/atom0" targetAtom="moleculeEnvironment0/compound27/atom22" aromatic="false" order="1" /><bond id="bond5" sourceAtom="moleculeEnvironment0/compound27/atom1" targetAtom="moleculeEnvironment0/compound27/atom0" aromatic="false" order="1" /><bond id="bond6" sourceAtom="moleculeEnvironment0/compound27/atom1" targetAtom="moleculeEnvironment0/compound27/atom5" aromatic="false" order="1" /><bond id="bond7" sourceAtom="moleculeEnvironment0/compound27/atom1" targetAtom="moleculeEnvironment0/compound27/atom6" aromatic="false" order="1" /><bond id="bond8" sourceAtom="moleculeEnvironment0/compound27/atom2" targetAtom="moleculeEnvironment0/compound27/atom3" aromatic="false" order="2" /><bond id="bond9" sourceAtom="moleculeEnvironment0/compound27/atom2" targetAtom="moleculeEnvironment0/compound27/atom0" aromatic="false" order="1" /><bond id="bond10" sourceAtom="moleculeEnvironment0/compound27/atom2" targetAtom="moleculeEnvironment0/compound27/atom4" aromatic="false" order="1" /><bond id="bond11" sourceAtom="moleculeEnvironment0/compound27/atom3" targetAtom="moleculeEnvironment0/compound27/atom2" aromatic="false" order="2" /><bond id="bond12" sourceAtom="moleculeEnvironment0/compound27/atom4" targetAtom="moleculeEnvironment0/compound27/atom2" aromatic="false" order="1" /><bond id="bond13" sourceAtom="moleculeEnvironment0/compound27/atom5" targetAtom="moleculeEnvironment0/compound27/atom1" aromatic="false" order="1" /><bond id="bond14" sourceAtom="moleculeEnvironment0/compound27/atom6" targetAtom="moleculeEnvironment0/compound27/atom1" aromatic="false" order="1" /><bond id="bond15" sourceAtom="moleculeEnvironment0/compound27/atom7" targetAtom="moleculeEnvironment0/compound27/atom0" aromatic="false" order="1" /><bond id="bond16" sourceAtom="moleculeEnvironment0/compound27/atom7" targetAtom="moleculeEnvironment0/compound27/atom8" aromatic="false" order="1" /><bond id="bond17" sourceAtom="moleculeEnvironment0/compound27/atom7" targetAtom="moleculeEnvironment0/compound27/atom20" aromatic="false" order="1" /><bond id="bond18" sourceAtom="moleculeEnvironment0/compound27/atom7" targetAtom="moleculeEnvironment0/compound27/atom21" aromatic="false" order="1" /><bond id="bond19" sourceAtom="moleculeEnvironment0/compound27/atom8" targetAtom="moleculeEnvironment0/compound27/atom7" aromatic="false" order="1" /><bond id="bond20" sourceAtom="moleculeEnvironment0/compound27/atom8" targetAtom="moleculeEnvironment0/compound27/atom9" aromatic="true" order="1" /><bond id="bond21" sourceAtom="moleculeEnvironment0/compound27/atom8" targetAtom="moleculeEnvironment0/compound27/atom15" aromatic="true" order="2" /><bond id="bond22" sourceAtom="moleculeEnvironment0/compound27/atom9" targetAtom="moleculeEnvironment0/compound27/atom8" aromatic="true" order="1" /><bond id="bond23" sourceAtom="moleculeEnvironment0/compound27/atom9" targetAtom="moleculeEnvironment0/compound27/atom10" aromatic="true" order="2" /><bond id="bond24" sourceAtom="moleculeEnvironment0/compound27/atom9" targetAtom="moleculeEnvironment0/compound27/atom19" aromatic="false" order="1" /><bond id="bond25" sourceAtom="moleculeEnvironment0/compound27/atom10" targetAtom="moleculeEnvironment0/compound27/atom9" aromatic="true" order="2" /><bond id="bond26" sourceAtom="moleculeEnvironment0/compound27/atom10" targetAtom="moleculeEnvironment0/compound27/atom11" aromatic="true" order="1" /><bond id="bond27" sourceAtom="moleculeEnvironment0/compound27/atom10" targetAtom="moleculeEnvironment0/compound27/atom18" aromatic="false" order="1" /><bond id="bond28" sourceAtom="moleculeEnvironment0/compound27/atom11" targetAtom="moleculeEnvironment0/compound27/atom10" aromatic="true" order="1" /><bond id="bond29" sourceAtom="moleculeEnvironment0/compound27/atom11" targetAtom="moleculeEnvironment0/compound27/atom12" aromatic="false" order="1" /><bond id="bond30" sourceAtom="moleculeEnvironment0/compound27/atom11" targetAtom="moleculeEnvironment0/compound27/atom14" aromatic="true" order="2" /><bond id="bond31" sourceAtom="moleculeEnvironment0/compound27/atom12" targetAtom="moleculeEnvironment0/compound27/atom11" aromatic="false" order="1" /><bond id="bond32" sourceAtom="moleculeEnvironment0/compound27/atom12" targetAtom="moleculeEnvironment0/compound27/atom13" aromatic="false" order="1" /><bond id="bond33" sourceAtom="moleculeEnvironment0/compound27/atom13" targetAtom="moleculeEnvironment0/compound27/atom12" aromatic="false" order="1" /><bond id="bond34" sourceAtom="moleculeEnvironment0/compound27/atom14" targetAtom="moleculeEnvironment0/compound27/atom11" aromatic="true" order="2" /><bond id="bond35" sourceAtom="moleculeEnvironment0/compound27/atom14" targetAtom="moleculeEnvironment0/compound27/atom15" aromatic="true" order="1" /><bond id="bond36" sourceAtom="moleculeEnvironment0/compound27/atom14" targetAtom="moleculeEnvironment0/compound27/atom17" aromatic="false" order="1" /><bond id="bond37" sourceAtom="moleculeEnvironment0/compound27/atom15" targetAtom="moleculeEnvironment0/compound27/atom14" aromatic="true" order="1" /><bond id="bond38" sourceAtom="moleculeEnvironment0/compound27/atom15" targetAtom="moleculeEnvironment0/compound27/atom8" aromatic="true" order="2" /><bond id="bond39" sourceAtom="moleculeEnvironment0/compound27/atom15" targetAtom="moleculeEnvironment0/compound27/atom16" aromatic="false" order="1" /><bond id="bond40" sourceAtom="moleculeEnvironment0/compound27/atom16" targetAtom="moleculeEnvironment0/compound27/atom15" aromatic="false" order="1" /><bond id="bond41" sourceAtom="moleculeEnvironment0/compound27/atom17" targetAtom="moleculeEnvironment0/compound27/atom14" aromatic="false" order="1" /><bond id="bond42" sourceAtom="moleculeEnvironment0/compound27/atom18" targetAtom="moleculeEnvironment0/compound27/atom10" aromatic="false" order="1" /><bond id="bond43" sourceAtom="moleculeEnvironment0/compound27/atom19" targetAtom="moleculeEnvironment0/compound27/atom9" aromatic="false" order="1" /><bond id="bond44" sourceAtom="moleculeEnvironment0/compound27/atom20" targetAtom="moleculeEnvironment0/compound27/atom7" aromatic="false" order="1" /><bond id="bond45" sourceAtom="moleculeEnvironment0/compound27/atom21" targetAtom="moleculeEnvironment0/compound27/atom7" aromatic="false" order="1" /><bond id="bond46" sourceAtom="moleculeEnvironment0/compound27/atom22" targetAtom="moleculeEnvironment0/compound27/atom0" aromatic="false" order="1" /></bondArray><alphaC id="atom0" /><amideNitrogen id="atom1" /><carboxylC id="atom2" /></aminoAcid><aminoAcid id="compound28" title="VAL_341_A" type="VAL" functionalCompoundID="341" chainID="A"><atomArray><atom id="atom0" elementType="C" pdbName="CA" chainId="A" x3="49.241" y3="-15.858" z3="4.873" aromatic="false" serialNumber="2228" /><atom id="atom1" elementType="N" pdbName="N" chainId="A" x3="48.389" y3="-15.136" z3="3.924" aromatic="false" serialNumber="2227" /><atom id="atom2" elementType="C" pdbName="C" chainId="A" x3="50.651" y3="-15.276" z3="4.847" aromatic="false" serialNumber="2229" /><atom id="atom3" elementType="O" pdbName="O" chainId="A" x3="51.301" y3="-15.28" z3="3.791" aromatic="false" serialNumber="2230" /><atom id="atom4" shadow="true" reference="moleculeEnvironment0/compound29/atom1" /><atom id="atom5" shadow="true" reference="moleculeEnvironment0/compound27/atom2" /><atom id="atom6" elementType="H" pdbName=" H" x3="48.360928" y3="-15.418204" z3="2.9546328" aromatic="false" /><atom id="atom7" elementType="C" pdbName="CB" chainId="A" x3="49.29" y3="-17.358" z3="4.546" aromatic="false" serialNumber="2231" /><atom id="atom8" elementType="C" pdbName="CG1" chainId="A" x3="50.387" y3="-18.039" z3="5.363" aromatic="false" serialNumber="2232" /><atom id="atom9" elementType="H" pdbName=" H" x3="51.01777" y3="-17.309658" z3="5.7785654" aromatic="false" /><atom id="atom10" elementType="H" pdbName=" H" x3="50.946674" y3="-18.671362" z3="4.7389927" aromatic="false" /><atom id="atom11" elementType="H" pdbName=" H" x3="49.95041" y3="-18.603958" z3="6.132877" aromatic="false" /><atom id="atom12" elementType="C" pdbName="CG2" chainId="A" x3="47.937" y3="-18.003" z3="4.754" aromatic="false" serialNumber="2233" /><atom id="atom13" elementType="H" pdbName=" H" x3="47.62894" y3="-17.857643" z3="5.7472134" aromatic="false" /><atom id="atom14" elementType="H" pdbName=" H" x3="48.005554" y3="-19.031847" z3="4.555824" aromatic="false" /><atom id="atom15" elementType="H" pdbName=" H" x3="47.23769" y3="-17.567059" z3="4.103289" aromatic="false" /><atom id="atom16" elementType="H" pdbName=" H" x3="49.4919" y3="-17.486944" z3="3.523694" aromatic="false" /><atom id="atom17" elementType="H" pdbName=" H" x3="48.84144" y3="-15.7642765" z3="5.839471" aromatic="false" /></atomArray><bondArray><bond id="bond1" sourceAtom="moleculeEnvironment0/compound28/atom0" targetAtom="moleculeEnvironment0/compound28/atom2" aromatic="false" order="1" /><bond id="bond2" sourceAtom="moleculeEnvironment0/compound28/atom0" targetAtom="moleculeEnvironment0/compound28/atom1" aromatic="false" order="1" /><bond id="bond3" sourceAtom="moleculeEnvironment0/compound28/atom0" targetAtom="moleculeEnvironment0/compound28/atom7" aromatic="false" order="1" /><bond id="bond4" sourceAtom="moleculeEnvironment0/compound28/atom0" targetAtom="moleculeEnvironment0/compound28/atom17" aromatic="false" order="1" /><bond id="bond5" sourceAtom="moleculeEnvironment0/compound28/atom1" targetAtom="moleculeEnvironment0/compound28/atom0" aromatic="false" order="1" /><bond id="bond6" sourceAtom="moleculeEnvironment0/compound28/atom1" targetAtom="moleculeEnvironment0/compound28/atom5" aromatic="false" order="1" /><bond id="bond7" sourceAtom="moleculeEnvironment0/compound28/atom1" targetAtom="moleculeEnvironment0/compound28/atom6" aromatic="false" order="1" /><bond id="bond8" sourceAtom="moleculeEnvironment0/compound28/atom2" targetAtom="moleculeEnvironment0/compound28/atom3" aromatic="false" order="2" /><bond id="bond9" sourceAtom="moleculeEnvironment0/compound28/atom2" targetAtom="moleculeEnvironment0/compound28/atom0" aromatic="false" order="1" /><bond id="bond10" sourceAtom="moleculeEnvironment0/compound28/atom2" targetAtom="moleculeEnvironment0/compound28/atom4" aromatic="false" order="1" /><bond id="bond11" sourceAtom="moleculeEnvironment0/compound28/atom3" targetAtom="moleculeEnvironment0/compound28/atom2" aromatic="false" order="2" /><bond id="bond12" sourceAtom="moleculeEnvironment0/compound28/atom4" targetAtom="moleculeEnvironment0/compound28/atom2" aromatic="false" order="1" /><bond id="bond13" sourceAtom="moleculeEnvironment0/compound28/atom5" targetAtom="moleculeEnvironment0/compound28/atom1" aromatic="false" order="1" /><bond id="bond14" sourceAtom="moleculeEnvironment0/compound28/atom6" targetAtom="moleculeEnvironment0/compound28/atom1" aromatic="false" order="1" /><bond id="bond15" sourceAtom="moleculeEnvironment0/compound28/atom7" targetAtom="moleculeEnvironment0/compound28/atom0" aromatic="false" order="1" /><bond id="bond16" sourceAtom="moleculeEnvironment0/compound28/atom7" targetAtom="moleculeEnvironment0/compound28/atom8" aromatic="false" order="1" /><bond id="bond17" sourceAtom="moleculeEnvironment0/compound28/atom7" targetAtom="moleculeEnvironment0/compound28/atom12" aromatic="false" order="1" /><bond id="bond18" sourceAtom="moleculeEnvironment0/compound28/atom7" targetAtom="moleculeEnvironment0/compound28/atom16" aromatic="false" order="1" /><bond id="bond19" sourceAtom="moleculeEnvironment0/compound28/atom8" targetAtom="moleculeEnvironment0/compound28/atom7" aromatic="false" order="1" /><bond id="bond20" sourceAtom="moleculeEnvironment0/compound28/atom8" targetAtom="moleculeEnvironment0/compound28/atom9" aromatic="false" order="1" /><bond id="bond21" sourceAtom="moleculeEnvironment0/compound28/atom8" targetAtom="moleculeEnvironment0/compound28/atom10" aromatic="false" order="1" /><bond id="bond22" sourceAtom="moleculeEnvironment0/compound28/atom8" targetAtom="moleculeEnvironment0/compound28/atom11" aromatic="false" order="1" /><bond id="bond23" sourceAtom="moleculeEnvironment0/compound28/atom9" targetAtom="moleculeEnvironment0/compound28/atom8" aromatic="false" order="1" /><bond id="bond24" sourceAtom="moleculeEnvironment0/compound28/atom10" targetAtom="moleculeEnvironment0/compound28/atom8" aromatic="false" order="1" /><bond id="bond25" sourceAtom="moleculeEnvironment0/compound28/atom11" targetAtom="moleculeEnvironment0/compound28/atom8" aromatic="false" order="1" /><bond id="bond26" sourceAtom="moleculeEnvironment0/compound28/atom12" targetAtom="moleculeEnvironment0/compound28/atom7" aromatic="false" order="1" /><bond id="bond27" sourceAtom="moleculeEnvironment0/compound28/atom12" targetAtom="moleculeEnvironment0/compound28/atom13" aromatic="false" order="1" /><bond id="bond28" sourceAtom="moleculeEnvironment0/compound28/atom12" targetAtom="moleculeEnvironment0/compound28/atom14" aromatic="false" order="1" /><bond id="bond29" sourceAtom="moleculeEnvironment0/compound28/atom12" targetAtom="moleculeEnvironment0/compound28/atom15" aromatic="false" order="1" /><bond id="bond30" sourceAtom="moleculeEnvironment0/compound28/atom13" targetAtom="moleculeEnvironment0/compound28/atom12" aromatic="false" order="1" /><bond id="bond31" sourceAtom="moleculeEnvironment0/compound28/atom14" targetAtom="moleculeEnvironment0/compound28/atom12" aromatic="false" order="1" /><bond id="bond32" sourceAtom="moleculeEnvironment0/compound28/atom15" targetAtom="moleculeEnvironment0/compound28/atom12" aromatic="false" order="1" /><bond id="bond33" sourceAtom="moleculeEnvironment0/compound28/atom16" targetAtom="moleculeEnvironment0/compound28/atom7" aromatic="false" order="1" /><bond id="bond34" sourceAtom="moleculeEnvironment0/compound28/atom17" targetAtom="moleculeEnvironment0/compound28/atom0" aromatic="false" order="1" /></bondArray><alphaC id="atom0" /><amideNitrogen id="atom1" /><carboxylC id="atom2" /></aminoAcid><aminoAcid id="compound29" title="PRO_342_A" type="PRO" functionalCompoundID="342" chainID="A"><atomArray><atom id="atom0" elementType="C" pdbName="CA" chainId="A" x3="52.53" y3="-14.215" z3="5.939" aromatic="false" serialNumber="2235" /><atom id="atom1" elementType="N" pdbName="N" chainId="A" x3="51.176" y3="-14.788" z3="5.963" aromatic="false" serialNumber="2234" /><atom id="atom2" elementType="C" pdbName="C" chainId="A" x3="53.6" y3="-15.286" z3="6.067" aromatic="false" serialNumber="2236" /><atom id="atom3" elementType="O" pdbName="O" chainId="A" x3="53.805" y3="-15.823" z3="7.158" aromatic="false" serialNumber="2237" /><atom id="atom4" shadow="true" reference="moleculeEnvironment0/compound30/atom1" /><atom id="atom5" elementType="C" pdbName="CD" chainId="A" x3="50.487" y3="-14.581" z3="7.252" aromatic="false" serialNumber="2240" /><atom id="atom6" elementType="C" pdbName="CG" chainId="A" x3="51.516" y3="-13.889" z3="8.099" aromatic="false" serialNumber="2239" /><atom id="atom7" elementType="C" pdbName="CB" chainId="A" x3="52.524" y3="-13.265" z3="7.141" aromatic="false" serialNumber="2238" /><atom id="atom8" elementType="H" pdbName=" H" x3="52.20693" y3="-12.2986555" z3="6.879955" aromatic="false" /><atom id="atom9" elementType="H" pdbName=" H" x3="53.463177" y3="-13.211146" z3="7.607414" aromatic="false" /><atom id="atom10" elementType="H" pdbName=" H" x3="51.0499" y3="-13.151516" z3="8.683267" aromatic="false" /><atom id="atom11" elementType="H" pdbName=" H" x3="51.981724" y3="-14.590204" z3="8.726626" aromatic="false" /><atom id="atom12" elementType="H" pdbName=" H" x3="49.632748" y3="-13.989379" z3="7.101199" aromatic="false" /><atom id="atom13" elementType="H" pdbName=" H" x3="50.203373" y3="-15.510145" z3="7.65043" aromatic="false" /><atom id="atom14" shadow="true" reference="moleculeEnvironment0/compound28/atom2" /><atom id="atom15" elementType="H" pdbName=" H" x3="52.654423" y3="-13.702709" z3="5.0309377" aromatic="false" /></atomArray><bondArray><bond id="bond1" sourceAtom="moleculeEnvironment0/compound29/atom0" targetAtom="moleculeEnvironment0/compound29/atom2" aromatic="false" order="1" /><bond id="bond2" sourceAtom="moleculeEnvironment0/compound29/atom0" targetAtom="moleculeEnvironment0/compound29/atom1" aromatic="false" order="1" /><bond id="bond3" sourceAtom="moleculeEnvironment0/compound29/atom0" targetAtom="moleculeEnvironment0/compound29/atom7" aromatic="false" order="1" /><bond id="bond4" sourceAtom="moleculeEnvironment0/compound29/atom0" targetAtom="moleculeEnvironment0/compound29/atom15" aromatic="false" order="1" /><bond id="bond5" sourceAtom="moleculeEnvironment0/compound29/atom1" targetAtom="moleculeEnvironment0/compound29/atom0" aromatic="false" order="1" /><bond id="bond6" sourceAtom="moleculeEnvironment0/compound29/atom1" targetAtom="moleculeEnvironment0/compound29/atom5" aromatic="false" order="1" /><bond id="bond7" sourceAtom="moleculeEnvironment0/compound29/atom1" targetAtom="moleculeEnvironment0/compound29/atom14" aromatic="false" order="1" /><bond id="bond8" sourceAtom="moleculeEnvironment0/compound29/atom2" targetAtom="moleculeEnvironment0/compound29/atom3" aromatic="false" order="2" /><bond id="bond9" sourceAtom="moleculeEnvironment0/compound29/atom2" targetAtom="moleculeEnvironment0/compound29/atom0" aromatic="false" order="1" /><bond id="bond10" sourceAtom="moleculeEnvironment0/compound29/atom2" targetAtom="moleculeEnvironment0/compound29/atom4" aromatic="false" order="1" /><bond id="bond11" sourceAtom="moleculeEnvironment0/compound29/atom3" targetAtom="moleculeEnvironment0/compound29/atom2" aromatic="false" order="2" /><bond id="bond12" sourceAtom="moleculeEnvironment0/compound29/atom4" targetAtom="moleculeEnvironment0/compound29/atom2" aromatic="false" order="1" /><bond id="bond13" sourceAtom="moleculeEnvironment0/compound29/atom5" targetAtom="moleculeEnvironment0/compound29/atom1" aromatic="false" order="1" /><bond id="bond14" sourceAtom="moleculeEnvironment0/compound29/atom5" targetAtom="moleculeEnvironment0/compound29/atom6" aromatic="false" order="1" /><bond id="bond15" sourceAtom="moleculeEnvironment0/compound29/atom5" targetAtom="moleculeEnvironment0/compound29/atom12" aromatic="false" order="1" /><bond id="bond16" sourceAtom="moleculeEnvironment0/compound29/atom5" targetAtom="moleculeEnvironment0/compound29/atom13" aromatic="false" order="1" /><bond id="bond17" sourceAtom="moleculeEnvironment0/compound29/atom6" targetAtom="moleculeEnvironment0/compound29/atom5" aromatic="false" order="1" /><bond id="bond18" sourceAtom="moleculeEnvironment0/compound29/atom6" targetAtom="moleculeEnvironment0/compound29/atom7" aromatic="false" order="1" /><bond id="bond19" sourceAtom="moleculeEnvironment0/compound29/atom6" targetAtom="moleculeEnvironment0/compound29/atom10" aromatic="false" order="1" /><bond id="bond20" sourceAtom="moleculeEnvironment0/compound29/atom6" targetAtom="moleculeEnvironment0/compound29/atom11" aromatic="false" order="1" /><bond id="bond21" sourceAtom="moleculeEnvironment0/compound29/atom7" targetAtom="moleculeEnvironment0/compound29/atom6" aromatic="false" order="1" /><bond id="bond22" sourceAtom="moleculeEnvironment0/compound29/atom7" targetAtom="moleculeEnvironment0/compound29/atom0" aromatic="false" order="1" /><bond id="bond23" sourceAtom="moleculeEnvironment0/compound29/atom7" targetAtom="moleculeEnvironment0/compound29/atom8" aromatic="false" order="1" /><bond id="bond24" sourceAtom="moleculeEnvironment0/compound29/atom7" targetAtom="moleculeEnvironment0/compound29/atom9" aromatic="false" order="1" /><bond id="bond25" sourceAtom="moleculeEnvironment0/compound29/atom8" targetAtom="moleculeEnvironment0/compound29/atom7" aromatic="false" order="1" /><bond id="bond26" sourceAtom="moleculeEnvironment0/compound29/atom9" targetAtom="moleculeEnvironment0/compound29/atom7" aromatic="false" order="1" /><bond id="bond27" sourceAtom="moleculeEnvironment0/compound29/atom10" targetAtom="moleculeEnvironment0/compound29/atom6" aromatic="false" order="1" /><bond id="bond28" sourceAtom="moleculeEnvironment0/compound29/atom11" targetAtom="moleculeEnvironment0/compound29/atom6" aromatic="false" order="1" /><bond id="bond29" sourceAtom="moleculeEnvironment0/compound29/atom12" targetAtom="moleculeEnvironment0/compound29/atom5" aromatic="false" order="1" /><bond id="bond30" sourceAtom="moleculeEnvironment0/compound29/atom13" targetAtom="moleculeEnvironment0/compound29/atom5" aromatic="false" order="1" /><bond id="bond31" sourceAtom="moleculeEnvironment0/compound29/atom14" targetAtom="moleculeEnvironment0/compound29/atom1" aromatic="false" order="1" /><bond id="bond32" sourceAtom="moleculeEnvironment0/compound29/atom15" targetAtom="moleculeEnvironment0/compound29/atom0" aromatic="false" order="1" /></bondArray><alphaC id="atom0" /><amideNitrogen id="atom1" /><carboxylC id="atom2" /></aminoAcid><aminoAcid id="compound30" title="GLU_343_A" type="GLU" functionalCompoundID="343" chainID="A"><atomArray><atom id="atom0" elementType="C" pdbName="CA" chainId="A" x3="55.243" y3="-16.724" z3="5.0" aromatic="false" serialNumber="2242" /><atom id="atom1" elementType="N" pdbName="N" chainId="A" x3="54.284" y3="-15.617" z3="4.966" aromatic="false" serialNumber="2241" /><atom id="atom2" elementType="C" pdbName="C" chainId="A" x3="56.261" y3="-16.581" z3="6.126" aromatic="false" serialNumber="2243" /><atom id="atom3" elementType="O" pdbName="O" chainId="A" x3="56.765" y3="-17.59" z3="6.633" aromatic="false" serialNumber="2244" /><atom id="atom4" shadow="true" reference="moleculeEnvironment0/compound31/atom1" /><atom id="atom5" shadow="true" reference="moleculeEnvironment0/compound29/atom2" /><atom id="atom6" elementType="H" pdbName=" H" x3="54.137897" y3="-15.101543" z3="4.1098123" aromatic="false" /><atom id="atom7" elementType="C" pdbName="CB" chainId="A" x3="56.004" y3="-16.857" z3="3.669" aromatic="false" serialNumber="2245" /><atom id="atom8" elementType="C" pdbName="CG" chainId="A" x3="55.199" y3="-17.385" z3="2.491" aromatic="false" serialNumber="2246" /><atom id="atom9" elementType="C" pdbName="CD" chainId="A" x3="54.322" y3="-16.316" z3="1.9" aromatic="false" serialNumber="2247" /><atom id="atom10" elementType="O" pdbName="OE1" chainId="A" x3="53.104" y3="-16.543" z3="1.677" aromatic="false" serialNumber="2248" /><atom id="atom11" elementType="O" pdbName="OE2" chainId="A" x3="54.869" y3="-15.218" z3="1.698" formalCharge="-1" aromatic="false" serialNumber="2249" /><atom id="atom12" elementType="H" pdbName=" H" x3="54.58814" y3="-18.176687" z3="2.8112764" aromatic="false" /><atom id="atom13" elementType="H" pdbName=" H" x3="55.853786" y3="-17.727758" z3="1.7451624" aromatic="false" /><atom id="atom14" elementType="H" pdbName=" H" x3="56.810123" y3="-17.51859" z3="3.7913275" aromatic="false" /><atom id="atom15" elementType="H" pdbName=" H" x3="56.36524" y3="-15.915402" z3="3.3767667" aromatic="false" /><atom id="atom16" elementType="H" pdbName=" H" x3="54.702946" y3="-17.615393" z3="5.1275353" aromatic="false" /></atomArray><bondArray><bond id="bond1" sourceAtom="moleculeEnvironment0/compound30/atom0" targetAtom="moleculeEnvironment0/compound30/atom2" aromatic="false" order="1" /><bond id="bond2" sourceAtom="moleculeEnvironment0/compound30/atom0" targetAtom="moleculeEnvironment0/compound30/atom1" aromatic="false" order="1" /><bond id="bond3" sourceAtom="moleculeEnvironment0/compound30/atom0" targetAtom="moleculeEnvironment0/compound30/atom7" aromatic="false" order="1" /><bond id="bond4" sourceAtom="moleculeEnvironment0/compound30/atom0" targetAtom="moleculeEnvironment0/compound30/atom16" aromatic="false" order="1" /><bond id="bond5" sourceAtom="moleculeEnvironment0/compound30/atom1" targetAtom="moleculeEnvironment0/compound30/atom0" aromatic="false" order="1" /><bond id="bond6" sourceAtom="moleculeEnvironment0/compound30/atom1" targetAtom="moleculeEnvironment0/compound30/atom5" aromatic="false" order="1" /><bond id="bond7" sourceAtom="moleculeEnvironment0/compound30/atom1" targetAtom="moleculeEnvironment0/compound30/atom6" aromatic="false" order="1" /><bond id="bond8" sourceAtom="moleculeEnvironment0/compound30/atom2" targetAtom="moleculeEnvironment0/compound30/atom3" aromatic="false" order="2" /><bond id="bond9" sourceAtom="moleculeEnvironment0/compound30/atom2" targetAtom="moleculeEnvironment0/compound30/atom0" aromatic="false" order="1" /><bond id="bond10" sourceAtom="moleculeEnvironment0/compound30/atom2" targetAtom="moleculeEnvironment0/compound30/atom4" aromatic="false" order="1" /><bond id="bond11" sourceAtom="moleculeEnvironment0/compound30/atom3" targetAtom="moleculeEnvironment0/compound30/atom2" aromatic="false" order="2" /><bond id="bond12" sourceAtom="moleculeEnvironment0/compound30/atom4" targetAtom="moleculeEnvironment0/compound30/atom2" aromatic="false" order="1" /><bond id="bond13" sourceAtom="moleculeEnvironment0/compound30/atom5" targetAtom="moleculeEnvironment0/compound30/atom1" aromatic="false" order="1" /><bond id="bond14" sourceAtom="moleculeEnvironment0/compound30/atom6" targetAtom="moleculeEnvironment0/compound30/atom1" aromatic="false" order="1" /><bond id="bond15" sourceAtom="moleculeEnvironment0/compound30/atom7" targetAtom="moleculeEnvironment0/compound30/atom0" aromatic="false" order="1" /><bond id="bond16" sourceAtom="moleculeEnvironment0/compound30/atom7" targetAtom="moleculeEnvironment0/compound30/atom8" aromatic="false" order="1" /><bond id="bond17" sourceAtom="moleculeEnvironment0/compound30/atom7" targetAtom="moleculeEnvironment0/compound30/atom14" aromatic="false" order="1" /><bond id="bond18" sourceAtom="moleculeEnvironment0/compound30/atom7" targetAtom="moleculeEnvironment0/compound30/atom15" aromatic="false" order="1" /><bond id="bond19" sourceAtom="moleculeEnvironment0/compound30/atom8" targetAtom="moleculeEnvironment0/compound30/atom7" aromatic="false" order="1" /><bond id="bond20" sourceAtom="moleculeEnvironment0/compound30/atom8" targetAtom="moleculeEnvironment0/compound30/atom9" aromatic="false" order="1" /><bond id="bond21" sourceAtom="moleculeEnvironment0/compound30/atom8" targetAtom="moleculeEnvironment0/compound30/atom12" aromatic="false" order="1" /><bond id="bond22" sourceAtom="moleculeEnvironment0/compound30/atom8" targetAtom="moleculeEnvironment0/compound30/atom13" aromatic="false" order="1" /><bond id="bond23" sourceAtom="moleculeEnvironment0/compound30/atom9" targetAtom="moleculeEnvironment0/compound30/atom8" aromatic="false" order="1" /><bond id="bond24" sourceAtom="moleculeEnvironment0/compound30/atom9" targetAtom="moleculeEnvironment0/compound30/atom10" aromatic="false" order="2" /><bond id="bond25" sourceAtom="moleculeEnvironment0/compound30/atom9" targetAtom="moleculeEnvironment0/compound30/atom11" aromatic="false" order="1" /><bond id="bond26" sourceAtom="moleculeEnvironment0/compound30/atom10" targetAtom="moleculeEnvironment0/compound30/atom9" aromatic="false" order="2" /><bond id="bond27" sourceAtom="moleculeEnvironment0/compound30/atom11" targetAtom="moleculeEnvironment0/compound30/atom9" aromatic="false" order="1" /><bond id="bond28" sourceAtom="moleculeEnvironment0/compound30/atom12" targetAtom="moleculeEnvironment0/compound30/atom8" aromatic="false" order="1" /><bond id="bond29" sourceAtom="moleculeEnvironment0/compound30/atom13" targetAtom="moleculeEnvironment0/compound30/atom8" aromatic="false" order="1" /><bond id="bond30" sourceAtom="moleculeEnvironment0/compound30/atom14" targetAtom="moleculeEnvironment0/compound30/atom7" aromatic="false" order="1" /><bond id="bond31" sourceAtom="moleculeEnvironment0/compound30/atom15" targetAtom="moleculeEnvironment0/compound30/atom7" aromatic="false" order="1" /><bond id="bond32" sourceAtom="moleculeEnvironment0/compound30/atom16" targetAtom="moleculeEnvironment0/compound30/atom0" aromatic="false" order="1" /></bondArray><alphaC id="atom0" /><amideNitrogen id="atom1" /><carboxylC id="atom2" /></aminoAcid><aminoAcid id="compound31" title="GLY_344_A" type="GLY" functionalCompoundID="344" chainID="A"><atomArray><atom id="atom0" elementType="C" pdbName="CA" chainId="A" x3="57.694" y3="-15.172" z3="7.445" aromatic="false" serialNumber="2251" /><atom id="atom1" elementType="N" pdbName="N" chainId="A" x3="56.581" y3="-15.352" z3="6.533" aromatic="false" serialNumber="2250" /><atom id="atom2" elementType="C" pdbName="C" chainId="A" x3="57.367" y3="-14.918" z3="8.909" aromatic="false" serialNumber="2252" /><atom id="atom3" elementType="O" pdbName="O" chainId="A" x3="58.271" y3="-14.923" z3="9.744" aromatic="false" serialNumber="2253" /><atom id="atom4" elementType="H" pdbName=" H" x3="56.376648" y3="-14.739124" z3="9.208508" aromatic="false" /><atom id="atom5" shadow="true" reference="moleculeEnvironment0/compound30/atom2" /><atom id="atom6" elementType="H" pdbName=" H" x3="56.056396" y3="-14.550802" z3="6.212109" aromatic="false" /><atom id="atom7" elementType="H" pdbName=" H" x3="58.23861" y3="-14.36006" z3="7.0620456" aromatic="false" /><atom id="atom8" elementType="H" pdbName=" H" x3="58.26652" y3="-16.04818" z3="7.361164" aromatic="false" /></atomArray><bondArray><bond id="bond1" sourceAtom="moleculeEnvironment0/compound31/atom0" targetAtom="moleculeEnvironment0/compound31/atom2" aromatic="false" order="1" /><bond id="bond2" sourceAtom="moleculeEnvironment0/compound31/atom0" targetAtom="moleculeEnvironment0/compound31/atom1" aromatic="false" order="1" /><bond id="bond3" sourceAtom="moleculeEnvironment0/compound31/atom0" targetAtom="moleculeEnvironment0/compound31/atom7" aromatic="false" order="1" /><bond id="bond4" sourceAtom="moleculeEnvironment0/compound31/atom0" targetAtom="moleculeEnvironment0/compound31/atom8" aromatic="false" order="1" /><bond id="bond5" sourceAtom="moleculeEnvironment0/compound31/atom1" targetAtom="moleculeEnvironment0/compound31/atom0" aromatic="false" order="1" /><bond id="bond6" sourceAtom="moleculeEnvironment0/compound31/atom1" targetAtom="moleculeEnvironment0/compound31/atom5" aromatic="false" order="1" /><bond id="bond7" sourceAtom="moleculeEnvironment0/compound31/atom1" targetAtom="moleculeEnvironment0/compound31/atom6" aromatic="false" order="1" /><bond id="bond8" sourceAtom="moleculeEnvironment0/compound31/atom2" targetAtom="moleculeEnvironment0/compound31/atom3" aromatic="false" order="2" /><bond id="bond9" sourceAtom="moleculeEnvironment0/compound31/atom2" targetAtom="moleculeEnvironment0/compound31/atom0" aromatic="false" order="1" /><bond id="bond10" sourceAtom="moleculeEnvironment0/compound31/atom2" targetAtom="moleculeEnvironment0/compound31/atom4" aromatic="false" order="1" /><bond id="bond11" sourceAtom="moleculeEnvironment0/compound31/atom3" targetAtom="moleculeEnvironment0/compound31/atom2" aromatic="false" order="2" /><bond id="bond12" sourceAtom="moleculeEnvironment0/compound31/atom4" targetAtom="moleculeEnvironment0/compound31/atom2" aromatic="false" order="1" /><bond id="bond13" sourceAtom="moleculeEnvironment0/compound31/atom5" targetAtom="moleculeEnvironment0/compound31/atom1" aromatic="false" order="1" /><bond id="bond14" sourceAtom="moleculeEnvironment0/compound31/atom6" targetAtom="moleculeEnvironment0/compound31/atom1" aromatic="false" order="1" /><bond id="bond15" sourceAtom="moleculeEnvironment0/compound31/atom7" targetAtom="moleculeEnvironment0/compound31/atom0" aromatic="false" order="1" /><bond id="bond16" sourceAtom="moleculeEnvironment0/compound31/atom8" targetAtom="moleculeEnvironment0/compound31/atom0" aromatic="false" order="1" /></bondArray><alphaC id="atom0" /><amideNitrogen id="atom1" /><carboxylC id="atom2" /></aminoAcid><aminoAcid id="compound32" title="LYS_791_A" type="LYS" functionalCompoundID="791" chainID="A"><atomArray><atom id="atom0" elementType="C" pdbName="CA" chainId="A" x3="52.801" y3="-5.204" z3="3.462" aromatic="false" serialNumber="5646" /><atom id="atom1" elementType="N" pdbName="N" chainId="A" x3="52.27" y3="-4.96" z3="4.793" aromatic="false" serialNumber="5645" /><atom id="atom2" elementType="C" pdbName="C" chainId="A" x3="52.07" y3="-6.348" z3="2.748" aromatic="false" serialNumber="5647" /><atom id="atom3" elementType="O" pdbName="O" chainId="A" x3="52.311" y3="-6.577" z3="1.555" aromatic="false" serialNumber="5648" /><atom id="atom4" shadow="true" reference="moleculeEnvironment0/compound33/atom1" /><atom id="atom5" elementType="H" pdbName=" H" x3="53.026787" y3="-4.726618" z3="5.4198213" aromatic="false" /><atom id="atom6" elementType="H" pdbName=" H" x3="51.80108" y3="-5.7903247" z3="5.125828" aromatic="false" /><atom id="atom7" elementType="C" pdbName="CB" chainId="A" x3="54.275" y3="-5.489" z3="3.518" aromatic="false" serialNumber="5649" /><atom id="atom8" elementType="C" pdbName="CG" chainId="A" x3="54.675" y3="-6.72" z3="4.323" aromatic="false" serialNumber="5650" /><atom id="atom9" elementType="C" pdbName="CD" chainId="A" x3="56.193" y3="-6.781" z3="4.441" aromatic="false" serialNumber="5651" /><atom id="atom10" elementType="C" pdbName="CE" chainId="A" x3="56.658" y3="-8.078" z3="5.068" aromatic="false" serialNumber="5652" /><atom id="atom11" elementType="N" pdbName="NZ" chainId="A" x3="56.186" y3="-9.196" z3="4.211" formalCharge="+1" aromatic="false" serialNumber="5653" /><atom id="atom12" elementType="H" pdbName=" H" x3="56.499573" y3="-10.073826" z3="4.5998373" aromatic="false" /><atom id="atom13" elementType="H" pdbName=" H" x3="55.17683" y3="-9.186782" z3="4.1711574" aromatic="false" /><atom id="atom14" elementType="H" pdbName=" H" x3="56.56072" y3="-9.08745" z3="3.2793856" aromatic="false" /><atom id="atom15" elementType="H" pdbName=" H" x3="57.706394" y3="-8.082642" z3="5.125901" aromatic="false" /><atom id="atom16" elementType="H" pdbName=" H" x3="56.253773" y3="-8.164838" z3="6.0331736" aromatic="false" /><atom id="atom17" elementType="H" pdbName=" H" x3="56.529713" y3="-5.9868255" z3="5.0396743" aromatic="false" /><atom id="atom18" elementType="H" pdbName=" H" x3="56.621662" y3="-6.705191" z3="3.4854875" aromatic="false" /><atom id="atom19" elementType="H" pdbName=" H" x3="54.25205" y3="-6.663434" z3="5.282383" aromatic="false" /><atom id="atom20" elementType="H" pdbName=" H" x3="54.327377" y3="-7.583749" z3="3.837617" aromatic="false" /><atom id="atom21" elementType="H" pdbName=" H" x3="54.639473" y3="-5.640157" z3="2.5449572" aromatic="false" /><atom id="atom22" elementType="H" pdbName=" H" x3="54.772602" y3="-4.6744685" z3="3.9555323" aromatic="false" /><atom id="atom23" elementType="H" pdbName=" H" x3="52.69929" y3="-4.32092" z3="2.9031394" aromatic="false" /></atomArray><bondArray><bond id="bond1" sourceAtom="moleculeEnvironment0/compound32/atom0" targetAtom="moleculeEnvironment0/compound32/atom2" aromatic="false" order="1" /><bond id="bond2" sourceAtom="moleculeEnvironment0/compound32/atom0" targetAtom="moleculeEnvironment0/compound32/atom1" aromatic="false" order="1" /><bond id="bond3" sourceAtom="moleculeEnvironment0/compound32/atom0" targetAtom="moleculeEnvironment0/compound32/atom7" aromatic="false" order="1" /><bond id="bond4" sourceAtom="moleculeEnvironment0/compound32/atom0" targetAtom="moleculeEnvironment0/compound32/atom23" aromatic="false" order="1" /><bond id="bond5" sourceAtom="moleculeEnvironment0/compound32/atom1" targetAtom="moleculeEnvironment0/compound32/atom0" aromatic="false" order="1" /><bond id="bond6" sourceAtom="moleculeEnvironment0/compound32/atom1" targetAtom="moleculeEnvironment0/compound32/atom5" aromatic="false" order="1" /><bond id="bond7" sourceAtom="moleculeEnvironment0/compound32/atom1" targetAtom="moleculeEnvironment0/compound32/atom6" aromatic="false" order="1" /><bond id="bond8" sourceAtom="moleculeEnvironment0/compound32/atom2" targetAtom="moleculeEnvironment0/compound32/atom3" aromatic="false" order="2" /><bond id="bond9" sourceAtom="moleculeEnvironment0/compound32/atom2" targetAtom="moleculeEnvironment0/compound32/atom0" aromatic="false" order="1" /><bond id="bond10" sourceAtom="moleculeEnvironment0/compound32/atom2" targetAtom="moleculeEnvironment0/compound32/atom4" aromatic="false" order="1" /><bond id="bond11" sourceAtom="moleculeEnvironment0/compound32/atom3" targetAtom="moleculeEnvironment0/compound32/atom2" aromatic="false" order="2" /><bond id="bond12" sourceAtom="moleculeEnvironment0/compound32/atom4" targetAtom="moleculeEnvironment0/compound32/atom2" aromatic="false" order="1" /><bond id="bond13" sourceAtom="moleculeEnvironment0/compound32/atom5" targetAtom="moleculeEnvironment0/compound32/atom1" aromatic="false" order="1" /><bond id="bond14" sourceAtom="moleculeEnvironment0/compound32/atom6" targetAtom="moleculeEnvironment0/compound32/atom1" aromatic="false" order="1" /><bond id="bond15" sourceAtom="moleculeEnvironment0/compound32/atom7" targetAtom="moleculeEnvironment0/compound32/atom0" aromatic="false" order="1" /><bond id="bond16" sourceAtom="moleculeEnvironment0/compound32/atom7" targetAtom="moleculeEnvironment0/compound32/atom8" aromatic="false" order="1" /><bond id="bond17" sourceAtom="moleculeEnvironment0/compound32/atom7" targetAtom="moleculeEnvironment0/compound32/atom21" aromatic="false" order="1" /><bond id="bond18" sourceAtom="moleculeEnvironment0/compound32/atom7" targetAtom="moleculeEnvironment0/compound32/atom22" aromatic="false" order="1" /><bond id="bond19" sourceAtom="moleculeEnvironment0/compound32/atom8" targetAtom="moleculeEnvironment0/compound32/atom7" aromatic="false" order="1" /><bond id="bond20" sourceAtom="moleculeEnvironment0/compound32/atom8" targetAtom="moleculeEnvironment0/compound32/atom9" aromatic="false" order="1" /><bond id="bond21" sourceAtom="moleculeEnvironment0/compound32/atom8" targetAtom="moleculeEnvironment0/compound32/atom19" aromatic="false" order="1" /><bond id="bond22" sourceAtom="moleculeEnvironment0/compound32/atom8" targetAtom="moleculeEnvironment0/compound32/atom20" aromatic="false" order="1" /><bond id="bond23" sourceAtom="moleculeEnvironment0/compound32/atom9" targetAtom="moleculeEnvironment0/compound32/atom8" aromatic="false" order="1" /><bond id="bond24" sourceAtom="moleculeEnvironment0/compound32/atom9" targetAtom="moleculeEnvironment0/compound32/atom10" aromatic="false" order="1" /><bond id="bond25" sourceAtom="moleculeEnvironment0/compound32/atom9" targetAtom="moleculeEnvironment0/compound32/atom17" aromatic="false" order="1" /><bond id="bond26" sourceAtom="moleculeEnvironment0/compound32/atom9" targetAtom="moleculeEnvironment0/compound32/atom18" aromatic="false" order="1" /><bond id="bond27" sourceAtom="moleculeEnvironment0/compound32/atom10" targetAtom="moleculeEnvironment0/compound32/atom9" aromatic="false" order="1" /><bond id="bond28" sourceAtom="moleculeEnvironment0/compound32/atom10" targetAtom="moleculeEnvironment0/compound32/atom11" aromatic="false" order="1" /><bond id="bond29" sourceAtom="moleculeEnvironment0/compound32/atom10" targetAtom="moleculeEnvironment0/compound32/atom15" aromatic="false" order="1" /><bond id="bond30" sourceAtom="moleculeEnvironment0/compound32/atom10" targetAtom="moleculeEnvironment0/compound32/atom16" aromatic="false" order="1" /><bond id="bond31" sourceAtom="moleculeEnvironment0/compound32/atom11" targetAtom="moleculeEnvironment0/compound32/atom10" aromatic="false" order="1" /><bond id="bond32" sourceAtom="moleculeEnvironment0/compound32/atom11" targetAtom="moleculeEnvironment0/compound32/atom12" aromatic="false" order="1" /><bond id="bond33" sourceAtom="moleculeEnvironment0/compound32/atom11" targetAtom="moleculeEnvironment0/compound32/atom13" aromatic="false" order="1" /><bond id="bond34" sourceAtom="moleculeEnvironment0/compound32/atom11" targetAtom="moleculeEnvironment0/compound32/atom14" aromatic="false" order="1" /><bond id="bond35" sourceAtom="moleculeEnvironment0/compound32/atom12" targetAtom="moleculeEnvironment0/compound32/atom11" aromatic="false" order="1" /><bond id="bond36" sourceAtom="moleculeEnvironment0/compound32/atom13" targetAtom="moleculeEnvironment0/compound32/atom11" aromatic="false" order="1" /><bond id="bond37" sourceAtom="moleculeEnvironment0/compound32/atom14" targetAtom="moleculeEnvironment0/compound32/atom11" aromatic="false" order="1" /><bond id="bond38" sourceAtom="moleculeEnvironment0/compound32/atom15" targetAtom="moleculeEnvironment0/compound32/atom10" aromatic="false" order="1" /><bond id="bond39" sourceAtom="moleculeEnvironment0/compound32/atom16" targetAtom="moleculeEnvironment0/compound32/atom10" aromatic="false" order="1" /><bond id="bond40" sourceAtom="moleculeEnvironment0/compound32/atom17" targetAtom="moleculeEnvironment0/compound32/atom9" aromatic="false" order="1" /><bond id="bond41" sourceAtom="moleculeEnvironment0/compound32/atom18" targetAtom="moleculeEnvironment0/compound32/atom9" aromatic="false" order="1" /><bond id="bond42" sourceAtom="moleculeEnvironment0/compound32/atom19" targetAtom="moleculeEnvironment0/compound32/atom8" aromatic="false" order="1" /><bond id="bond43" sourceAtom="moleculeEnvironment0/compound32/atom20" targetAtom="moleculeEnvironment0/compound32/atom8" aromatic="false" order="1" /><bond id="bond44" sourceAtom="moleculeEnvironment0/compound32/atom21" targetAtom="moleculeEnvironment0/compound32/atom7" aromatic="false" order="1" /><bond id="bond45" sourceAtom="moleculeEnvironment0/compound32/atom22" targetAtom="moleculeEnvironment0/compound32/atom7" aromatic="false" order="1" /><bond id="bond46" sourceAtom="moleculeEnvironment0/compound32/atom23" targetAtom="moleculeEnvironment0/compound32/atom0" aromatic="false" order="1" /></bondArray><alphaC id="atom0" /><amideNitrogen id="atom1" /><carboxylC id="atom2" /></aminoAcid><aminoAcid id="compound33" title="ASN_792_A" type="ASN" functionalCompoundID="792" chainID="A"><atomArray><atom id="atom0" elementType="C" pdbName="CA" chainId="A" x3="50.438" y3="-8.046" z3="2.764" aromatic="false" serialNumber="5655" /><atom id="atom1" elementType="N" pdbName="N" chainId="A" x3="51.125" y3="-6.97" z3="3.406" aromatic="false" serialNumber="5654" /><atom id="atom2" elementType="C" pdbName="C" chainId="A" x3="49.435" y3="-7.521" z3="1.772" aromatic="false" serialNumber="5656" /><atom id="atom3" elementType="O" pdbName="O" chainId="A" x3="49.237" y3="-8.1" z3="0.736" aromatic="false" serialNumber="5657" /><atom id="atom4" shadow="true" reference="moleculeEnvironment0/compound34/atom1" /><atom id="atom5" shadow="true" reference="moleculeEnvironment0/compound32/atom2" /><atom id="atom6" elementType="H" pdbName=" H" x3="50.8778" y3="-6.70381" z3="4.3484097" aromatic="false" /><atom id="atom7" elementType="C" pdbName="CB" chainId="A" x3="49.774" y3="-8.91" z3="3.806" aromatic="false" serialNumber="5658" /><atom id="atom8" elementType="C" pdbName="CG" chainId="A" x3="50.71" y3="-9.927" z3="4.39" aromatic="false" serialNumber="5659" /><atom id="atom9" elementType="O" pdbName="OD1" chainId="A" x3="50.362" y3="-10.616" z3="5.318" aromatic="false" serialNumber="5661" /><atom id="atom10" elementType="N" pdbName="ND2" chainId="A" x3="51.891" y3="-10.029" z3="3.841" aromatic="false" serialNumber="5660" /><atom id="atom11" elementType="H" pdbName=" H" x3="52.554344" y3="-10.704973" z3="4.1919065" aromatic="false" /><atom id="atom12" elementType="H" pdbName=" H" x3="52.140736" y3="-9.431889" z3="3.0656383" aromatic="false" /><atom id="atom13" elementType="H" pdbName=" H" x3="48.967648" y3="-9.424053" z3="3.3723495" aromatic="false" /><atom id="atom14" elementType="H" pdbName=" H" x3="49.42307" y3="-8.305813" z3="4.589778" aromatic="false" /><atom id="atom15" elementType="H" pdbName=" H" x3="51.14007" y3="-8.647889" z3="2.2666814" aromatic="false" /></atomArray><bondArray><bond id="bond1" sourceAtom="moleculeEnvironment0/compound33/atom0" targetAtom="moleculeEnvironment0/compound33/atom2" aromatic="false" order="1" /><bond id="bond2" sourceAtom="moleculeEnvironment0/compound33/atom0" targetAtom="moleculeEnvironment0/compound33/atom1" aromatic="false" order="1" /><bond id="bond3" sourceAtom="moleculeEnvironment0/compound33/atom0" targetAtom="moleculeEnvironment0/compound33/atom7" aromatic="false" order="1" /><bond id="bond4" sourceAtom="moleculeEnvironment0/compound33/atom0" targetAtom="moleculeEnvironment0/compound33/atom15" aromatic="false" order="1" /><bond id="bond5" sourceAtom="moleculeEnvironment0/compound33/atom1" targetAtom="moleculeEnvironment0/compound33/atom0" aromatic="false" order="1" /><bond id="bond6" sourceAtom="moleculeEnvironment0/compound33/atom1" targetAtom="moleculeEnvironment0/compound33/atom5" aromatic="false" order="1" /><bond id="bond7" sourceAtom="moleculeEnvironment0/compound33/atom1" targetAtom="moleculeEnvironment0/compound33/atom6" aromatic="false" order="1" /><bond id="bond8" sourceAtom="moleculeEnvironment0/compound33/atom2" targetAtom="moleculeEnvironment0/compound33/atom3" aromatic="false" order="2" /><bond id="bond9" sourceAtom="moleculeEnvironment0/compound33/atom2" targetAtom="moleculeEnvironment0/compound33/atom0" aromatic="false" order="1" /><bond id="bond10" sourceAtom="moleculeEnvironment0/compound33/atom2" targetAtom="moleculeEnvironment0/compound33/atom4" aromatic="false" order="1" /><bond id="bond11" sourceAtom="moleculeEnvironment0/compound33/atom3" targetAtom="moleculeEnvironment0/compound33/atom2" aromatic="false" order="2" /><bond id="bond12" sourceAtom="moleculeEnvironment0/compound33/atom4" targetAtom="moleculeEnvironment0/compound33/atom2" aromatic="false" order="1" /><bond id="bond13" sourceAtom="moleculeEnvironment0/compound33/atom5" targetAtom="moleculeEnvironment0/compound33/atom1" aromatic="false" order="1" /><bond id="bond14" sourceAtom="moleculeEnvironment0/compound33/atom6" targetAtom="moleculeEnvironment0/compound33/atom1" aromatic="false" order="1" /><bond id="bond15" sourceAtom="moleculeEnvironment0/compound33/atom7" targetAtom="moleculeEnvironment0/compound33/atom0" aromatic="false" order="1" /><bond id="bond16" sourceAtom="moleculeEnvironment0/compound33/atom7" targetAtom="moleculeEnvironment0/compound33/atom8" aromatic="false" order="1" /><bond id="bond17" sourceAtom="moleculeEnvironment0/compound33/atom7" targetAtom="moleculeEnvironment0/compound33/atom13" aromatic="false" order="1" /><bond id="bond18" sourceAtom="moleculeEnvironment0/compound33/atom7" targetAtom="moleculeEnvironment0/compound33/atom14" aromatic="false" order="1" /><bond id="bond19" sourceAtom="moleculeEnvironment0/compound33/atom8" targetAtom="moleculeEnvironment0/compound33/atom7" aromatic="false" order="1" /><bond id="bond20" sourceAtom="moleculeEnvironment0/compound33/atom8" targetAtom="moleculeEnvironment0/compound33/atom9" aromatic="false" order="2" /><bond id="bond21" sourceAtom="moleculeEnvironment0/compound33/atom8" targetAtom="moleculeEnvironment0/compound33/atom10" aromatic="false" order="1" /><bond id="bond22" sourceAtom="moleculeEnvironment0/compound33/atom9" targetAtom="moleculeEnvironment0/compound33/atom8" aromatic="false" order="2" /><bond id="bond23" sourceAtom="moleculeEnvironment0/compound33/atom10" targetAtom="moleculeEnvironment0/compound33/atom8" aromatic="false" order="1" /><bond id="bond24" sourceAtom="moleculeEnvironment0/compound33/atom10" targetAtom="moleculeEnvironment0/compound33/atom11" aromatic="false" order="1" /><bond id="bond25" sourceAtom="moleculeEnvironment0/compound33/atom10" targetAtom="moleculeEnvironment0/compound33/atom12" aromatic="false" order="1" /><bond id="bond26" sourceAtom="moleculeEnvironment0/compound33/atom11" targetAtom="moleculeEnvironment0/compound33/atom10" aromatic="false" order="1" /><bond id="bond27" sourceAtom="moleculeEnvironment0/compound33/atom12" targetAtom="moleculeEnvironment0/compound33/atom10" aromatic="false" order="1" /><bond id="bond28" sourceAtom="moleculeEnvironment0/compound33/atom13" targetAtom="moleculeEnvironment0/compound33/atom7" aromatic="false" order="1" /><bond id="bond29" sourceAtom="moleculeEnvironment0/compound33/atom14" targetAtom="moleculeEnvironment0/compound33/atom7" aromatic="false" order="1" /><bond id="bond30" sourceAtom="moleculeEnvironment0/compound33/atom15" targetAtom="moleculeEnvironment0/compound33/atom0" aromatic="false" order="1" /></bondArray><alphaC id="atom0" /><amideNitrogen id="atom1" /><carboxylC id="atom2" /></aminoAcid><aminoAcid id="compound34" title="ILE_793_A" type="ILE" functionalCompoundID="793" chainID="A"><atomArray><atom id="atom0" elementType="C" pdbName="CA" chainId="A" x3="47.805" y3="-5.777" z3="1.233" aromatic="false" serialNumber="5663" /><atom id="atom1" elementType="N" pdbName="N" chainId="A" x3="48.825" y3="-6.398" z3="2.084" aromatic="false" serialNumber="5662" /><atom id="atom2" elementType="C" pdbName="C" chainId="A" x3="48.385" y3="-5.204" z3="-0.06" aromatic="false" serialNumber="5664" /><atom id="atom3" elementType="O" pdbName="O" chainId="A" x3="47.772" y3="-5.363" z3="-1.12" aromatic="false" serialNumber="5665" /><atom id="atom4" shadow="true" reference="moleculeEnvironment0/compound35/atom1" /><atom id="atom5" shadow="true" reference="moleculeEnvironment0/compound33/atom2" /><atom id="atom6" elementType="H" pdbName=" H" x3="49.08896" y3="-5.961991" z3="2.9559648" aromatic="false" /><atom id="atom7" elementType="C" pdbName="CB" chainId="A" x3="47.034" y3="-4.7" z3="2.003" aromatic="false" serialNumber="5666" /><atom id="atom8" elementType="C" pdbName="CG2" chainId="A" x3="46.323" y3="-3.778" z3="1.053" aromatic="false" serialNumber="5668" /><atom id="atom9" elementType="H" pdbName=" H" x3="46.883675" y3="-2.8983006" z3="0.9335261" aromatic="false" /><atom id="atom10" elementType="H" pdbName=" H" x3="46.21241" y3="-4.2516522" z3="0.122449815" aromatic="false" /><atom id="atom11" elementType="H" pdbName=" H" x3="45.376114" y3="-3.5398064" z3="1.439218" aromatic="false" /><atom id="atom12" elementType="C" pdbName="CG1" chainId="A" x3="46.046" y3="-5.354" z3="2.965" aromatic="false" serialNumber="5667" /><atom id="atom13" elementType="C" pdbName="CD1" chainId="A" x3="45.409" y3="-6.625" z3="2.421" aromatic="false" serialNumber="5669" /><atom id="atom14" elementType="H" pdbName=" H" x3="45.960285" y3="-6.967129" z3="1.5954502" aromatic="false" /><atom id="atom15" elementType="H" pdbName=" H" x3="44.422592" y3="-6.4224896" z3="2.1235294" aromatic="false" /><atom id="atom16" elementType="H" pdbName=" H" x3="45.40473" y3="-7.3620954" z3="3.1687784" aromatic="false" /><atom id="atom17" elementType="H" pdbName=" H" x3="46.541122" y3="-5.6097255" z3="3.854922" aromatic="false" /><atom id="atom18" elementType="H" pdbName=" H" x3="45.267918" y3="-4.6819196" z3="3.1780648" aromatic="false" /><atom id="atom19" elementType="H" pdbName=" H" x3="47.70388" y3="-4.1385183" z3="2.584806" aromatic="false" /><atom id="atom20" elementType="H" pdbName=" H" x3="47.08978" y3="-6.509937" z3="1.0011393" aromatic="false" /></atomArray><bondArray><bond id="bond1" sourceAtom="moleculeEnvironment0/compound34/atom0" targetAtom="moleculeEnvironment0/compound34/atom2" aromatic="false" order="1" /><bond id="bond2" sourceAtom="moleculeEnvironment0/compound34/atom0" targetAtom="moleculeEnvironment0/compound34/atom1" aromatic="false" order="1" /><bond id="bond3" sourceAtom="moleculeEnvironment0/compound34/atom0" targetAtom="moleculeEnvironment0/compound34/atom7" aromatic="false" order="1" /><bond id="bond4" sourceAtom="moleculeEnvironment0/compound34/atom0" targetAtom="moleculeEnvironment0/compound34/atom20" aromatic="false" order="1" /><bond id="bond5" sourceAtom="moleculeEnvironment0/compound34/atom1" targetAtom="moleculeEnvironment0/compound34/atom0" aromatic="false" order="1" /><bond id="bond6" sourceAtom="moleculeEnvironment0/compound34/atom1" targetAtom="moleculeEnvironment0/compound34/atom5" aromatic="false" order="1" /><bond id="bond7" sourceAtom="moleculeEnvironment0/compound34/atom1" targetAtom="moleculeEnvironment0/compound34/atom6" aromatic="false" order="1" /><bond id="bond8" sourceAtom="moleculeEnvironment0/compound34/atom2" targetAtom="moleculeEnvironment0/compound34/atom3" aromatic="false" order="2" /><bond id="bond9" sourceAtom="moleculeEnvironment0/compound34/atom2" targetAtom="moleculeEnvironment0/compound34/atom0" aromatic="false" order="1" /><bond id="bond10" sourceAtom="moleculeEnvironment0/compound34/atom2" targetAtom="moleculeEnvironment0/compound34/atom4" aromatic="false" order="1" /><bond id="bond11" sourceAtom="moleculeEnvironment0/compound34/atom3" targetAtom="moleculeEnvironment0/compound34/atom2" aromatic="false" order="2" /><bond id="bond12" sourceAtom="moleculeEnvironment0/compound34/atom4" targetAtom="moleculeEnvironment0/compound34/atom2" aromatic="false" order="1" /><bond id="bond13" sourceAtom="moleculeEnvironment0/compound34/atom5" targetAtom="moleculeEnvironment0/compound34/atom1" aromatic="false" order="1" /><bond id="bond14" sourceAtom="moleculeEnvironment0/compound34/atom6" targetAtom="moleculeEnvironment0/compound34/atom1" aromatic="false" order="1" /><bond id="bond15" sourceAtom="moleculeEnvironment0/compound34/atom7" targetAtom="moleculeEnvironment0/compound34/atom0" aromatic="false" order="1" /><bond id="bond16" sourceAtom="moleculeEnvironment0/compound34/atom7" targetAtom="moleculeEnvironment0/compound34/atom8" aromatic="false" order="1" /><bond id="bond17" sourceAtom="moleculeEnvironment0/compound34/atom7" targetAtom="moleculeEnvironment0/compound34/atom12" aromatic="false" order="1" /><bond id="bond18" sourceAtom="moleculeEnvironment0/compound34/atom7" targetAtom="moleculeEnvironment0/compound34/atom19" aromatic="false" order="1" /><bond id="bond19" sourceAtom="moleculeEnvironment0/compound34/atom8" targetAtom="moleculeEnvironment0/compound34/atom7" aromatic="false" order="1" /><bond id="bond20" sourceAtom="moleculeEnvironment0/compound34/atom8" targetAtom="moleculeEnvironment0/compound34/atom9" aromatic="false" order="1" /><bond id="bond21" sourceAtom="moleculeEnvironment0/compound34/atom8" targetAtom="moleculeEnvironment0/compound34/atom10" aromatic="false" order="1" /><bond id="bond22" sourceAtom="moleculeEnvironment0/compound34/atom8" targetAtom="moleculeEnvironment0/compound34/atom11" aromatic="false" order="1" /><bond id="bond23" sourceAtom="moleculeEnvironment0/compound34/atom9" targetAtom="moleculeEnvironment0/compound34/atom8" aromatic="false" order="1" /><bond id="bond24" sourceAtom="moleculeEnvironment0/compound34/atom10" targetAtom="moleculeEnvironment0/compound34/atom8" aromatic="false" order="1" /><bond id="bond25" sourceAtom="moleculeEnvironment0/compound34/atom11" targetAtom="moleculeEnvironment0/compound34/atom8" aromatic="false" order="1" /><bond id="bond26" sourceAtom="moleculeEnvironment0/compound34/atom12" targetAtom="moleculeEnvironment0/compound34/atom7" aromatic="false" order="1" /><bond id="bond27" sourceAtom="moleculeEnvironment0/compound34/atom12" targetAtom="moleculeEnvironment0/compound34/atom13" aromatic="false" order="1" /><bond id="bond28" sourceAtom="moleculeEnvironment0/compound34/atom12" targetAtom="moleculeEnvironment0/compound34/atom17" aromatic="false" order="1" /><bond id="bond29" sourceAtom="moleculeEnvironment0/compound34/atom12" targetAtom="moleculeEnvironment0/compound34/atom18" aromatic="false" order="1" /><bond id="bond30" sourceAtom="moleculeEnvironment0/compound34/atom13" targetAtom="moleculeEnvironment0/compound34/atom12" aromatic="false" order="1" /><bond id="bond31" sourceAtom="moleculeEnvironment0/compound34/atom13" targetAtom="moleculeEnvironment0/compound34/atom14" aromatic="false" order="1" /><bond id="bond32" sourceAtom="moleculeEnvironment0/compound34/atom13" targetAtom="moleculeEnvironment0/compound34/atom15" aromatic="false" order="1" /><bond id="bond33" sourceAtom="moleculeEnvironment0/compound34/atom13" targetAtom="moleculeEnvironment0/compound34/atom16" aromatic="false" order="1" /><bond id="bond34" sourceAtom="moleculeEnvironment0/compound34/atom14" targetAtom="moleculeEnvironment0/compound34/atom13" aromatic="false" order="1" /><bond id="bond35" sourceAtom="moleculeEnvironment0/compound34/atom15" targetAtom="moleculeEnvironment0/compound34/atom13" aromatic="false" order="1" /><bond id="bond36" sourceAtom="moleculeEnvironment0/compound34/atom16" targetAtom="moleculeEnvironment0/compound34/atom13" aromatic="false" order="1" /><bond id="bond37" sourceAtom="moleculeEnvironment0/compound34/atom17" targetAtom="moleculeEnvironment0/compound34/atom12" aromatic="false" order="1" /><bond id="bond38" sourceAtom="moleculeEnvironment0/compound34/atom18" targetAtom="moleculeEnvironment0/compound34/atom12" aromatic="false" order="1" /><bond id="bond39" sourceAtom="moleculeEnvironment0/compound34/atom19" targetAtom="moleculeEnvironment0/compound34/atom7" aromatic="false" order="1" /><bond id="bond40" sourceAtom="moleculeEnvironment0/compound34/atom20" targetAtom="moleculeEnvironment0/compound34/atom0" aromatic="false" order="1" /></bondArray><alphaC id="atom0" /><amideNitrogen id="atom1" /><carboxylC id="atom2" /></aminoAcid><aminoAcid id="compound35" title="PRO_794_A" type="PRO" functionalCompoundID="794" chainID="A"><atomArray><atom id="atom0" elementType="C" pdbName="CA" chainId="A" x3="50.161" y3="-4.187" z3="-1.339" aromatic="false" serialNumber="5671" /><atom id="atom1" elementType="N" pdbName="N" chainId="A" x3="49.534" y3="-4.531" z3="-0.063" aromatic="false" serialNumber="5670" /><atom id="atom2" elementType="C" pdbName="C" chainId="A" x3="50.838" y3="-5.356" z3="-2.037" aromatic="false" serialNumber="5672" /><atom id="atom3" elementType="O" pdbName="O" chainId="A" x3="51.58" y3="-5.138" z3="-3.0" aromatic="false" serialNumber="5673" /><atom id="atom4" shadow="true" reference="moleculeEnvironment0/compound36/atom1" /><atom id="atom5" elementType="C" pdbName="CD" chainId="A" x3="50.17" y3="-3.811" z3="1.049" aromatic="false" serialNumber="5676" /><atom id="atom6" elementType="C" pdbName="CG" chainId="A" x3="51.451" y3="-3.365" z3="0.457" aromatic="false" serialNumber="5675" /><atom id="atom7" elementType="C" pdbName="CB" chainId="A" x3="51.181" y3="-3.114" z3="-0.938" aromatic="false" serialNumber="5674" /><atom id="atom8" elementType="H" pdbName=" H" x3="50.791405" y3="-2.1454465" z3="-1.0503393" aromatic="false" /><atom id="atom9" elementType="H" pdbName=" H" x3="52.071587" y3="-3.198954" z3="-1.4876724" aromatic="false" /><atom id="atom10" elementType="H" pdbName=" H" x3="52.17182" y3="-4.119584" z3="0.57327557" aromatic="false" /><atom id="atom11" elementType="H" pdbName=" H" x3="51.77606" y3="-2.4926345" z3="0.94260937" aromatic="false" /><atom id="atom12" elementType="H" pdbName=" H" x3="49.557926" y3="-3.010118" z3="1.3430353" aromatic="false" /><atom id="atom13" elementType="H" pdbName=" H" x3="50.30317" y3="-4.4655333" z3="1.8591555" aromatic="false" /><atom id="atom14" shadow="true" reference="moleculeEnvironment0/compound34/atom2" /><atom id="atom15" elementType="H" pdbName=" H" x3="49.406616" y3="-3.7991276" z3="-1.9578364" aromatic="false" /></atomArray><bondArray><bond id="bond1" sourceAtom="moleculeEnvironment0/compound35/atom0" targetAtom="moleculeEnvironment0/compound35/atom2" aromatic="false" order="1" /><bond id="bond2" sourceAtom="moleculeEnvironment0/compound35/atom0" targetAtom="moleculeEnvironment0/compound35/atom1" aromatic="false" order="1" /><bond id="bond3" sourceAtom="moleculeEnvironment0/compound35/atom0" targetAtom="moleculeEnvironment0/compound35/atom7" aromatic="false" order="1" /><bond id="bond4" sourceAtom="moleculeEnvironment0/compound35/atom0" targetAtom="moleculeEnvironment0/compound35/atom15" aromatic="false" order="1" /><bond id="bond5" sourceAtom="moleculeEnvironment0/compound35/atom1" targetAtom="moleculeEnvironment0/compound35/atom0" aromatic="false" order="1" /><bond id="bond6" sourceAtom="moleculeEnvironment0/compound35/atom1" targetAtom="moleculeEnvironment0/compound35/atom5" aromatic="false" order="1" /><bond id="bond7" sourceAtom="moleculeEnvironment0/compound35/atom1" targetAtom="moleculeEnvironment0/compound35/atom14" aromatic="false" order="1" /><bond id="bond8" sourceAtom="moleculeEnvironment0/compound35/atom2" targetAtom="moleculeEnvironment0/compound35/atom3" aromatic="false" order="2" /><bond id="bond9" sourceAtom="moleculeEnvironment0/compound35/atom2" targetAtom="moleculeEnvironment0/compound35/atom0" aromatic="false" order="1" /><bond id="bond10" sourceAtom="moleculeEnvironment0/compound35/atom2" targetAtom="moleculeEnvironment0/compound35/atom4" aromatic="false" order="1" /><bond id="bond11" sourceAtom="moleculeEnvironment0/compound35/atom3" targetAtom="moleculeEnvironment0/compound35/atom2" aromatic="false" order="2" /><bond id="bond12" sourceAtom="moleculeEnvironment0/compound35/atom4" targetAtom="moleculeEnvironment0/compound35/atom2" aromatic="false" order="1" /><bond id="bond13" sourceAtom="moleculeEnvironment0/compound35/atom5" targetAtom="moleculeEnvironment0/compound35/atom1" aromatic="false" order="1" /><bond id="bond14" sourceAtom="moleculeEnvironment0/compound35/atom5" targetAtom="moleculeEnvironment0/compound35/atom6" aromatic="false" order="1" /><bond id="bond15" sourceAtom="moleculeEnvironment0/compound35/atom5" targetAtom="moleculeEnvironment0/compound35/atom12" aromatic="false" order="1" /><bond id="bond16" sourceAtom="moleculeEnvironment0/compound35/atom5" targetAtom="moleculeEnvironment0/compound35/atom13" aromatic="false" order="1" /><bond id="bond17" sourceAtom="moleculeEnvironment0/compound35/atom6" targetAtom="moleculeEnvironment0/compound35/atom5" aromatic="false" order="1" /><bond id="bond18" sourceAtom="moleculeEnvironment0/compound35/atom6" targetAtom="moleculeEnvironment0/compound35/atom7" aromatic="false" order="1" /><bond id="bond19" sourceAtom="moleculeEnvironment0/compound35/atom6" targetAtom="moleculeEnvironment0/compound35/atom10" aromatic="false" order="1" /><bond id="bond20" sourceAtom="moleculeEnvironment0/compound35/atom6" targetAtom="moleculeEnvironment0/compound35/atom11" aromatic="false" order="1" /><bond id="bond21" sourceAtom="moleculeEnvironment0/compound35/atom7" targetAtom="moleculeEnvironment0/compound35/atom6" aromatic="false" order="1" /><bond id="bond22" sourceAtom="moleculeEnvironment0/compound35/atom7" targetAtom="moleculeEnvironment0/compound35/atom0" aromatic="false" order="1" /><bond id="bond23" sourceAtom="moleculeEnvironment0/compound35/atom7" targetAtom="moleculeEnvironment0/compound35/atom8" aromatic="false" order="1" /><bond id="bond24" sourceAtom="moleculeEnvironment0/compound35/atom7" targetAtom="moleculeEnvironment0/compound35/atom9" aromatic="false" order="1" /><bond id="bond25" sourceAtom="moleculeEnvironment0/compound35/atom8" targetAtom="moleculeEnvironment0/compound35/atom7" aromatic="false" order="1" /><bond id="bond26" sourceAtom="moleculeEnvironment0/compound35/atom9" targetAtom="moleculeEnvironment0/compound35/atom7" aromatic="false" order="1" /><bond id="bond27" sourceAtom="moleculeEnvironment0/compound35/atom10" targetAtom="moleculeEnvironment0/compound35/atom6" aromatic="false" order="1" /><bond id="bond28" sourceAtom="moleculeEnvironment0/compound35/atom11" targetAtom="moleculeEnvironment0/compound35/atom6" aromatic="false" order="1" /><bond id="bond29" sourceAtom="moleculeEnvironment0/compound35/atom12" targetAtom="moleculeEnvironment0/compound35/atom5" aromatic="false" order="1" /><bond id="bond30" sourceAtom="moleculeEnvironment0/compound35/atom13" targetAtom="moleculeEnvironment0/compound35/atom5" aromatic="false" order="1" /><bond id="bond31" sourceAtom="moleculeEnvironment0/compound35/atom14" targetAtom="moleculeEnvironment0/compound35/atom1" aromatic="false" order="1" /><bond id="bond32" sourceAtom="moleculeEnvironment0/compound35/atom15" targetAtom="moleculeEnvironment0/compound35/atom0" aromatic="false" order="1" /></bondArray><alphaC id="atom0" /><amideNitrogen id="atom1" /><carboxylC id="atom2" /></aminoAcid><aminoAcid id="compound36" title="GLU_795_A" type="GLU" functionalCompoundID="795" chainID="A"><atomArray><atom id="atom0" elementType="C" pdbName="CA" chainId="A" x3="50.949" y3="-7.784" z3="-2.323" aromatic="false" serialNumber="5678" /><atom id="atom1" elementType="N" pdbName="N" chainId="A" x3="50.623" y3="-6.581" z3="-1.565" aromatic="false" serialNumber="5677" /><atom id="atom2" elementType="C" pdbName="C" chainId="A" x3="49.709" y3="-8.4" z3="-2.938" aromatic="false" serialNumber="5679" /><atom id="atom3" elementType="O" pdbName="O" chainId="A" x3="49.749" y3="-8.823" z3="-4.092" aromatic="false" serialNumber="5680" /><atom id="atom4" shadow="true" reference="moleculeEnvironment0/compound37/atom1" /><atom id="atom5" shadow="true" reference="moleculeEnvironment0/compound35/atom2" /><atom id="atom6" elementType="H" pdbName=" H" x3="50.21727" y3="-6.6592703" z3="-0.64339536" aromatic="false" /><atom id="atom7" elementType="C" pdbName="CB" chainId="A" x3="51.644" y3="-8.831" z3="-1.437" aromatic="false" serialNumber="5681" /><atom id="atom8" elementType="C" pdbName="CG" chainId="A" x3="53.118" y3="-8.571" z3="-1.128" aromatic="false" serialNumber="5682" /><atom id="atom9" elementType="C" pdbName="CD" chainId="A" x3="53.522" y3="-9.088" z3="0.245" aromatic="false" serialNumber="5683" /><atom id="atom10" elementType="O" pdbName="OE1" chainId="A" x3="52.62" y3="-9.377" z3="1.058" aromatic="false" serialNumber="5684" /><atom id="atom11" elementType="O" pdbName="OE2" chainId="A" x3="54.738" y3="-9.221" z3="0.504" formalCharge="-1" aromatic="false" serialNumber="5685" /><atom id="atom12" elementType="H" pdbName=" H" x3="53.30398" y3="-7.537913" z3="-1.1533333" aromatic="false" /><atom id="atom13" elementType="H" pdbName=" H" x3="53.715973" y3="-9.051954" z3="-1.8446683" aromatic="false" /><atom id="atom14" elementType="H" pdbName=" H" x3="51.604755" y3="-9.768991" z3="-1.9072485" aromatic="false" /><atom id="atom15" elementType="H" pdbName=" H" x3="51.155537" y3="-8.8839855" z3="-0.5090464" aromatic="false" /><atom id="atom16" elementType="H" pdbName=" H" x3="51.625816" y3="-7.5265045" z3="-3.0833416" aromatic="false" /></atomArray><bondArray><bond id="bond1" sourceAtom="moleculeEnvironment0/compound36/atom0" targetAtom="moleculeEnvironment0/compound36/atom2" aromatic="false" order="1" /><bond id="bond2" sourceAtom="moleculeEnvironment0/compound36/atom0" targetAtom="moleculeEnvironment0/compound36/atom1" aromatic="false" order="1" /><bond id="bond3" sourceAtom="moleculeEnvironment0/compound36/atom0" targetAtom="moleculeEnvironment0/compound36/atom7" aromatic="false" order="1" /><bond id="bond4" sourceAtom="moleculeEnvironment0/compound36/atom0" targetAtom="moleculeEnvironment0/compound36/atom16" aromatic="false" order="1" /><bond id="bond5" sourceAtom="moleculeEnvironment0/compound36/atom1" targetAtom="moleculeEnvironment0/compound36/atom0" aromatic="false" order="1" /><bond id="bond6" sourceAtom="moleculeEnvironment0/compound36/atom1" targetAtom="moleculeEnvironment0/compound36/atom5" aromatic="false" order="1" /><bond id="bond7" sourceAtom="moleculeEnvironment0/compound36/atom1" targetAtom="moleculeEnvironment0/compound36/atom6" aromatic="false" order="1" /><bond id="bond8" sourceAtom="moleculeEnvironment0/compound36/atom2" targetAtom="moleculeEnvironment0/compound36/atom3" aromatic="false" order="2" /><bond id="bond9" sourceAtom="moleculeEnvironment0/compound36/atom2" targetAtom="moleculeEnvironment0/compound36/atom0" aromatic="false" order="1" /><bond id="bond10" sourceAtom="moleculeEnvironment0/compound36/atom2" targetAtom="moleculeEnvironment0/compound36/atom4" aromatic="false" order="1" /><bond id="bond11" sourceAtom="moleculeEnvironment0/compound36/atom3" targetAtom="moleculeEnvironment0/compound36/atom2" aromatic="false" order="2" /><bond id="bond12" sourceAtom="moleculeEnvironment0/compound36/atom4" targetAtom="moleculeEnvironment0/compound36/atom2" aromatic="false" order="1" /><bond id="bond13" sourceAtom="moleculeEnvironment0/compound36/atom5" targetAtom="moleculeEnvironment0/compound36/atom1" aromatic="false" order="1" /><bond id="bond14" sourceAtom="moleculeEnvironment0/compound36/atom6" targetAtom="moleculeEnvironment0/compound36/atom1" aromatic="false" order="1" /><bond id="bond15" sourceAtom="moleculeEnvironment0/compound36/atom7" targetAtom="moleculeEnvironment0/compound36/atom0" aromatic="false" order="1" /><bond id="bond16" sourceAtom="moleculeEnvironment0/compound36/atom7" targetAtom="moleculeEnvironment0/compound36/atom8" aromatic="false" order="1" /><bond id="bond17" sourceAtom="moleculeEnvironment0/compound36/atom7" targetAtom="moleculeEnvironment0/compound36/atom14" aromatic="false" order="1" /><bond id="bond18" sourceAtom="moleculeEnvironment0/compound36/atom7" targetAtom="moleculeEnvironment0/compound36/atom15" aromatic="false" order="1" /><bond id="bond19" sourceAtom="moleculeEnvironment0/compound36/atom8" targetAtom="moleculeEnvironment0/compound36/atom7" aromatic="false" order="1" /><bond id="bond20" sourceAtom="moleculeEnvironment0/compound36/atom8" targetAtom="moleculeEnvironment0/compound36/atom9" aromatic="false" order="1" /><bond id="bond21" sourceAtom="moleculeEnvironment0/compound36/atom8" targetAtom="moleculeEnvironment0/compound36/atom12" aromatic="false" order="1" /><bond id="bond22" sourceAtom="moleculeEnvironment0/compound36/atom8" targetAtom="moleculeEnvironment0/compound36/atom13" aromatic="false" order="1" /><bond id="bond23" sourceAtom="moleculeEnvironment0/compound36/atom9" targetAtom="moleculeEnvironment0/compound36/atom8" aromatic="false" order="1" /><bond id="bond24" sourceAtom="moleculeEnvironment0/compound36/atom9" targetAtom="moleculeEnvironment0/compound36/atom10" aromatic="false" order="2" /><bond id="bond25" sourceAtom="moleculeEnvironment0/compound36/atom9" targetAtom="moleculeEnvironment0/compound36/atom11" aromatic="false" order="1" /><bond id="bond26" sourceAtom="moleculeEnvironment0/compound36/atom10" targetAtom="moleculeEnvironment0/compound36/atom9" aromatic="false" order="2" /><bond id="bond27" sourceAtom="moleculeEnvironment0/compound36/atom11" targetAtom="moleculeEnvironment0/compound36/atom9" aromatic="false" order="1" /><bond id="bond28" sourceAtom="moleculeEnvironment0/compound36/atom12" targetAtom="moleculeEnvironment0/compound36/atom8" aromatic="false" order="1" /><bond id="bond29" sourceAtom="moleculeEnvironment0/compound36/atom13" targetAtom="moleculeEnvironment0/compound36/atom8" aromatic="false" order="1" /><bond id="bond30" sourceAtom="moleculeEnvironment0/compound36/atom14" targetAtom="moleculeEnvironment0/compound36/atom7" aromatic="false" order="1" /><bond id="bond31" sourceAtom="moleculeEnvironment0/compound36/atom15" targetAtom="moleculeEnvironment0/compound36/atom7" aromatic="false" order="1" /><bond id="bond32" sourceAtom="moleculeEnvironment0/compound36/atom16" targetAtom="moleculeEnvironment0/compound36/atom0" aromatic="false" order="1" /></bondArray><alphaC id="atom0" /><amideNitrogen id="atom1" /><carboxylC id="atom2" /></aminoAcid><aminoAcid id="compound37" title="LEU_796_A" type="LEU" functionalCompoundID="796" chainID="A"><atomArray><atom id="atom0" elementType="C" pdbName="CA" chainId="A" x3="47.342" y3="-8.967" z3="-2.693" aromatic="false" serialNumber="5687" /><atom id="atom1" elementType="N" pdbName="N" chainId="A" x3="48.599" y3="-8.416" z3="-2.192" aromatic="false" serialNumber="5686" /><atom id="atom2" elementType="C" pdbName="C" chainId="A" x3="46.681" y3="-8.058" z3="-3.731" aromatic="false" serialNumber="5688" /><atom id="atom3" elementType="O" pdbName="O" chainId="A" x3="46.213" y3="-8.534" z3="-4.771" aromatic="false" serialNumber="5689" /><atom id="atom4" shadow="true" reference="moleculeEnvironment0/compound38/atom1" /><atom id="atom5" shadow="true" reference="moleculeEnvironment0/compound36/atom2" /><atom id="atom6" elementType="H" pdbName=" H" x3="48.646122" y3="-8.0331745" z3="-1.2585529" aromatic="false" /><atom id="atom7" elementType="C" pdbName="CB" chainId="A" x3="46.38" y3="-9.201" z3="-1.535" aromatic="false" serialNumber="5690" /><atom id="atom8" elementType="C" pdbName="CG" chainId="A" x3="45.053" y3="-9.782" z3="-2.0" aromatic="false" serialNumber="5691" /><atom id="atom9" elementType="C" pdbName="CD1" chainId="A" x3="45.327" y3="-11.148" z3="-2.599" aromatic="false" serialNumber="5692" /><atom id="atom10" elementType="H" pdbName=" H" x3="46.222763" y3="-11.117051" z3="-3.1459472" aromatic="false" /><atom id="atom11" elementType="H" pdbName=" H" x3="45.411217" y3="-11.857196" z3="-1.8292927" aromatic="false" /><atom id="atom12" elementType="H" pdbName=" H" x3="44.536728" y3="-11.415538" z3="-3.2364924" aromatic="false" /><atom id="atom13" elementType="C" pdbName="CD2" chainId="A" x3="44.033" y3="-9.867" z3="-0.864" aromatic="false" serialNumber="5693" /><atom id="atom14" elementType="H" pdbName=" H" x3="43.337963" y3="-9.085659" z3="-0.9584925" aromatic="false" /><atom id="atom15" elementType="H" pdbName=" H" x3="43.532154" y3="-10.788624" z3="-0.91155344" aromatic="false" /><atom id="atom16" elementType="H" pdbName=" H" x3="44.528473" y3="-9.785085" z3="0.058116734" aromatic="false" /><atom id="atom17" elementType="H" pdbName=" H" x3="44.62656" y3="-9.148069" z3="-2.7202644" aromatic="false" /><atom id="atom18" elementType="H" pdbName=" H" x3="46.81002" y3="-9.873919" z3="-0.8532631" aromatic="false" /><atom id="atom19" elementType="H" pdbName=" H" x3="46.185757" y3="-8.289325" z3="-1.0516591" aromatic="false" /><atom id="atom20" elementType="H" pdbName=" H" x3="47.546745" y3="-9.9014635" z3="-3.1258469" aromatic="false" /></atomArray><bondArray><bond id="bond1" sourceAtom="moleculeEnvironment0/compound37/atom0" targetAtom="moleculeEnvironment0/compound37/atom2" aromatic="false" order="1" /><bond id="bond2" sourceAtom="moleculeEnvironment0/compound37/atom0" targetAtom="moleculeEnvironment0/compound37/atom1" aromatic="false" order="1" /><bond id="bond3" sourceAtom="moleculeEnvironment0/compound37/atom0" targetAtom="moleculeEnvironment0/compound37/atom7" aromatic="false" order="1" /><bond id="bond4" sourceAtom="moleculeEnvironment0/compound37/atom0" targetAtom="moleculeEnvironment0/compound37/atom20" aromatic="false" order="1" /><bond id="bond5" sourceAtom="moleculeEnvironment0/compound37/atom1" targetAtom="moleculeEnvironment0/compound37/atom0" aromatic="false" order="1" /><bond id="bond6" sourceAtom="moleculeEnvironment0/compound37/atom1" targetAtom="moleculeEnvironment0/compound37/atom5" aromatic="false" order="1" /><bond id="bond7" sourceAtom="moleculeEnvironment0/compound37/atom1" targetAtom="moleculeEnvironment0/compound37/atom6" aromatic="false" order="1" /><bond id="bond8" sourceAtom="moleculeEnvironment0/compound37/atom2" targetAtom="moleculeEnvironment0/compound37/atom3" aromatic="false" order="2" /><bond id="bond9" sourceAtom="moleculeEnvironment0/compound37/atom2" targetAtom="moleculeEnvironment0/compound37/atom0" aromatic="false" order="1" /><bond id="bond10" sourceAtom="moleculeEnvironment0/compound37/atom2" targetAtom="moleculeEnvironment0/compound37/atom4" aromatic="false" order="1" /><bond id="bond11" sourceAtom="moleculeEnvironment0/compound37/atom3" targetAtom="moleculeEnvironment0/compound37/atom2" aromatic="false" order="2" /><bond id="bond12" sourceAtom="moleculeEnvironment0/compound37/atom4" targetAtom="moleculeEnvironment0/compound37/atom2" aromatic="false" order="1" /><bond id="bond13" sourceAtom="moleculeEnvironment0/compound37/atom5" targetAtom="moleculeEnvironment0/compound37/atom1" aromatic="false" order="1" /><bond id="bond14" sourceAtom="moleculeEnvironment0/compound37/atom6" targetAtom="moleculeEnvironment0/compound37/atom1" aromatic="false" order="1" /><bond id="bond15" sourceAtom="moleculeEnvironment0/compound37/atom7" targetAtom="moleculeEnvironment0/compound37/atom0" aromatic="false" order="1" /><bond id="bond16" sourceAtom="moleculeEnvironment0/compound37/atom7" targetAtom="moleculeEnvironment0/compound37/atom8" aromatic="false" order="1" /><bond id="bond17" sourceAtom="moleculeEnvironment0/compound37/atom7" targetAtom="moleculeEnvironment0/compound37/atom18" aromatic="false" order="1" /><bond id="bond18" sourceAtom="moleculeEnvironment0/compound37/atom7" targetAtom="moleculeEnvironment0/compound37/atom19" aromatic="false" order="1" /><bond id="bond19" sourceAtom="moleculeEnvironment0/compound37/atom8" targetAtom="moleculeEnvironment0/compound37/atom7" aromatic="false" order="1" /><bond id="bond20" sourceAtom="moleculeEnvironment0/compound37/atom8" targetAtom="moleculeEnvironment0/compound37/atom9" aromatic="false" order="1" /><bond id="bond21" sourceAtom="moleculeEnvironment0/compound37/atom8" targetAtom="moleculeEnvironment0/compound37/atom13" aromatic="false" order="1" /><bond id="bond22" sourceAtom="moleculeEnvironment0/compound37/atom8" targetAtom="moleculeEnvironment0/compound37/atom17" aromatic="false" order="1" /><bond id="bond23" sourceAtom="moleculeEnvironment0/compound37/atom9" targetAtom="moleculeEnvironment0/compound37/atom8" aromatic="false" order="1" /><bond id="bond24" sourceAtom="moleculeEnvironment0/compound37/atom9" targetAtom="moleculeEnvironment0/compound37/atom10" aromatic="false" order="1" /><bond id="bond25" sourceAtom="moleculeEnvironment0/compound37/atom9" targetAtom="moleculeEnvironment0/compound37/atom11" aromatic="false" order="1" /><bond id="bond26" sourceAtom="moleculeEnvironment0/compound37/atom9" targetAtom="moleculeEnvironment0/compound37/atom12" aromatic="false" order="1" /><bond id="bond27" sourceAtom="moleculeEnvironment0/compound37/atom10" targetAtom="moleculeEnvironment0/compound37/atom9" aromatic="false" order="1" /><bond id="bond28" sourceAtom="moleculeEnvironment0/compound37/atom11" targetAtom="moleculeEnvironment0/compound37/atom9" aromatic="false" order="1" /><bond id="bond29" sourceAtom="moleculeEnvironment0/compound37/atom12" targetAtom="moleculeEnvironment0/compound37/atom9" aromatic="false" order="1" /><bond id="bond30" sourceAtom="moleculeEnvironment0/compound37/atom13" targetAtom="moleculeEnvironment0/compound37/atom8" aromatic="false" order="1" /><bond id="bond31" sourceAtom="moleculeEnvironment0/compound37/atom13" targetAtom="moleculeEnvironment0/compound37/atom14" aromatic="false" order="1" /><bond id="bond32" sourceAtom="moleculeEnvironment0/compound37/atom13" targetAtom="moleculeEnvironment0/compound37/atom15" aromatic="false" order="1" /><bond id="bond33" sourceAtom="moleculeEnvironment0/compound37/atom13" targetAtom="moleculeEnvironment0/compound37/atom16" aromatic="false" order="1" /><bond id="bond34" sourceAtom="moleculeEnvironment0/compound37/atom14" targetAtom="moleculeEnvironment0/compound37/atom13" aromatic="false" order="1" /><bond id="bond35" sourceAtom="moleculeEnvironment0/compound37/atom15" targetAtom="moleculeEnvironment0/compound37/atom13" aromatic="false" order="1" /><bond id="bond36" sourceAtom="moleculeEnvironment0/compound37/atom16" targetAtom="moleculeEnvironment0/compound37/atom13" aromatic="false" order="1" /><bond id="bond37" sourceAtom="moleculeEnvironment0/compound37/atom17" targetAtom="moleculeEnvironment0/compound37/atom8" aromatic="false" order="1" /><bond id="bond38" sourceAtom="moleculeEnvironment0/compound37/atom18" targetAtom="moleculeEnvironment0/compound37/atom7" aromatic="false" order="1" /><bond id="bond39" sourceAtom="moleculeEnvironment0/compound37/atom19" targetAtom="moleculeEnvironment0/compound37/atom7" aromatic="false" order="1" /><bond id="bond40" sourceAtom="moleculeEnvironment0/compound37/atom20" targetAtom="moleculeEnvironment0/compound37/atom0" aromatic="false" order="1" /></bondArray><alphaC id="atom0" /><amideNitrogen id="atom1" /><carboxylC id="atom2" /></aminoAcid><aminoAcid id="compound38" title="THR_797_A" type="THR" functionalCompoundID="797" chainID="A"><atomArray><atom id="atom0" elementType="C" pdbName="CA" chainId="A" x3="45.775" y3="-5.917" z3="-4.34" aromatic="false" serialNumber="5695" /><atom id="atom1" elementType="N" pdbName="N" chainId="A" x3="46.571" y3="-6.758" z3="-3.448" aromatic="false" serialNumber="5694" /><atom id="atom2" elementType="C" pdbName="C" chainId="A" x3="46.29" y3="-5.96" z3="-5.768" aromatic="false" serialNumber="5696" /><atom id="atom3" elementType="O" pdbName="O" chainId="A" x3="45.468" y3="-6.164" z3="-6.677" aromatic="false" serialNumber="5697" /><atom id="atom4" shadow="true" reference="moleculeEnvironment0/compound39/atom1" /><atom id="atom5" shadow="true" reference="moleculeEnvironment0/compound37/atom2" /><atom id="atom6" elementType="H" pdbName=" H" x3="47.02173" y3="-6.3523917" z3="-2.6402721" aromatic="false" /><atom id="atom7" elementType="C" pdbName="CB" chainId="A" x3="45.666" y3="-4.47" z3="-3.821" aromatic="false" serialNumber="5698" /><atom id="atom8" elementType="O" pdbName="OG1" chainId="A" x3="46.962" y3="-3.862" z3="-3.69" aromatic="false" serialNumber="5700" /><atom id="atom9" elementType="H" pdbName=" H" x3="47.406578" y3="-4.1855564" z3="-2.8190455" aromatic="false" /><atom id="atom10" elementType="C" pdbName="CG2" chainId="A" x3="44.885" y3="-4.404" z3="-2.494" aromatic="false" serialNumber="5699" /><atom id="atom11" elementType="H" pdbName=" H" x3="45.556793" y3="-4.2654877" z3="-1.6990132" aromatic="false" /><atom id="atom12" elementType="H" pdbName=" H" x3="44.356853" y3="-5.300602" z3="-2.353752" aromatic="false" /><atom id="atom13" elementType="H" pdbName=" H" x3="44.209255" y3="-3.600945" z3="-2.5251572" aromatic="false" /><atom id="atom14" elementType="H" pdbName=" H" x3="45.09609" y3="-3.89909" z3="-4.4931307" aromatic="false" /><atom id="atom15" elementType="H" pdbName=" H" x3="44.78252" y3="-6.2588725" z3="-4.315423" aromatic="false" /></atomArray><bondArray><bond id="bond1" sourceAtom="moleculeEnvironment0/compound38/atom0" targetAtom="moleculeEnvironment0/compound38/atom2" aromatic="false" order="1" /><bond id="bond2" sourceAtom="moleculeEnvironment0/compound38/atom0" targetAtom="moleculeEnvironment0/compound38/atom1" aromatic="false" order="1" /><bond id="bond3" sourceAtom="moleculeEnvironment0/compound38/atom0" targetAtom="moleculeEnvironment0/compound38/atom7" aromatic="false" order="1" /><bond id="bond4" sourceAtom="moleculeEnvironment0/compound38/atom0" targetAtom="moleculeEnvironment0/compound38/atom15" aromatic="false" order="1" /><bond id="bond5" sourceAtom="moleculeEnvironment0/compound38/atom1" targetAtom="moleculeEnvironment0/compound38/atom0" aromatic="false" order="1" /><bond id="bond6" sourceAtom="moleculeEnvironment0/compound38/atom1" targetAtom="moleculeEnvironment0/compound38/atom5" aromatic="false" order="1" /><bond id="bond7" sourceAtom="moleculeEnvironment0/compound38/atom1" targetAtom="moleculeEnvironment0/compound38/atom6" aromatic="false" order="1" /><bond id="bond8" sourceAtom="moleculeEnvironment0/compound38/atom2" targetAtom="moleculeEnvironment0/compound38/atom3" aromatic="false" order="2" /><bond id="bond9" sourceAtom="moleculeEnvironment0/compound38/atom2" targetAtom="moleculeEnvironment0/compound38/atom0" aromatic="false" order="1" /><bond id="bond10" sourceAtom="moleculeEnvironment0/compound38/atom2" targetAtom="moleculeEnvironment0/compound38/atom4" aromatic="false" order="1" /><bond id="bond11" sourceAtom="moleculeEnvironment0/compound38/atom3" targetAtom="moleculeEnvironment0/compound38/atom2" aromatic="false" order="2" /><bond id="bond12" sourceAtom="moleculeEnvironment0/compound38/atom4" targetAtom="moleculeEnvironment0/compound38/atom2" aromatic="false" order="1" /><bond id="bond13" sourceAtom="moleculeEnvironment0/compound38/atom5" targetAtom="moleculeEnvironment0/compound38/atom1" aromatic="false" order="1" /><bond id="bond14" sourceAtom="moleculeEnvironment0/compound38/atom6" targetAtom="moleculeEnvironment0/compound38/atom1" aromatic="false" order="1" /><bond id="bond15" sourceAtom="moleculeEnvironment0/compound38/atom7" targetAtom="moleculeEnvironment0/compound38/atom0" aromatic="false" order="1" /><bond id="bond16" sourceAtom="moleculeEnvironment0/compound38/atom7" targetAtom="moleculeEnvironment0/compound38/atom8" aromatic="false" order="1" /><bond id="bond17" sourceAtom="moleculeEnvironment0/compound38/atom7" targetAtom="moleculeEnvironment0/compound38/atom10" aromatic="false" order="1" /><bond id="bond18" sourceAtom="moleculeEnvironment0/compound38/atom7" targetAtom="moleculeEnvironment0/compound38/atom14" aromatic="false" order="1" /><bond id="bond19" sourceAtom="moleculeEnvironment0/compound38/atom8" targetAtom="moleculeEnvironment0/compound38/atom7" aromatic="false" order="1" /><bond id="bond20" sourceAtom="moleculeEnvironment0/compound38/atom8" targetAtom="moleculeEnvironment0/compound38/atom9" aromatic="false" order="1" /><bond id="bond21" sourceAtom="moleculeEnvironment0/compound38/atom9" targetAtom="moleculeEnvironment0/compound38/atom8" aromatic="false" order="1" /><bond id="bond22" sourceAtom="moleculeEnvironment0/compound38/atom10" targetAtom="moleculeEnvironment0/compound38/atom7" aromatic="false" order="1" /><bond id="bond23" sourceAtom="moleculeEnvironment0/compound38/atom10" targetAtom="moleculeEnvironment0/compound38/atom11" aromatic="false" order="1" /><bond id="bond24" sourceAtom="moleculeEnvironment0/compound38/atom10" targetAtom="moleculeEnvironment0/compound38/atom12" aromatic="false" order="1" /><bond id="bond25" sourceAtom="moleculeEnvironment0/compound38/atom10" targetAtom="moleculeEnvironment0/compound38/atom13" aromatic="false" order="1" /><bond id="bond26" sourceAtom="moleculeEnvironment0/compound38/atom11" targetAtom="moleculeEnvironment0/compound38/atom10" aromatic="false" order="1" /><bond id="bond27" sourceAtom="moleculeEnvironment0/compound38/atom12" targetAtom="moleculeEnvironment0/compound38/atom10" aromatic="false" order="1" /><bond id="bond28" sourceAtom="moleculeEnvironment0/compound38/atom13" targetAtom="moleculeEnvironment0/compound38/atom10" aromatic="false" order="1" /><bond id="bond29" sourceAtom="moleculeEnvironment0/compound38/atom14" targetAtom="moleculeEnvironment0/compound38/atom7" aromatic="false" order="1" /><bond id="bond30" sourceAtom="moleculeEnvironment0/compound38/atom15" targetAtom="moleculeEnvironment0/compound38/atom0" aromatic="false" order="1" /></bondArray><alphaC id="atom0" /><amideNitrogen id="atom1" /><carboxylC id="atom2" /></aminoAcid><aminoAcid id="compound39" title="PRO_798_A" type="PRO" functionalCompoundID="798" chainID="A"><atomArray><atom id="atom0" elementType="C" pdbName="CA" chainId="A" x3="48.018" y3="-5.906" z3="-7.461" aromatic="false" serialNumber="5702" /><atom id="atom1" elementType="N" pdbName="N" chainId="A" x3="47.596" y3="-5.844" z3="-6.048" aromatic="false" serialNumber="5701" /><atom id="atom2" elementType="C" pdbName="C" chainId="A" x3="47.538" y3="-7.155" z3="-8.174" aromatic="false" serialNumber="5703" /><atom id="atom3" elementType="O" pdbName="O" chainId="A" x3="47.313" y3="-7.115" z3="-9.39" aromatic="false" serialNumber="5704" /><atom id="atom4" shadow="true" reference="moleculeEnvironment0/compound40/atom1" /><atom id="atom5" elementType="C" pdbName="CD" chainId="A" x3="48.75" y3="-5.661" z3="-5.157" aromatic="false" serialNumber="5707" /><atom id="atom6" elementType="C" pdbName="CG" chainId="A" x3="49.896" y3="-6.168" z3="-5.987" aromatic="false" serialNumber="5706" /><atom id="atom7" elementType="C" pdbName="CB" chainId="A" x3="49.552" y3="-5.84" z3="-7.389" aromatic="false" serialNumber="5705" /><atom id="atom8" elementType="H" pdbName=" H" x3="49.905975" y3="-4.8789754" z3="-7.6205864" aromatic="false" /><atom id="atom9" elementType="H" pdbName=" H" x3="49.996784" y3="-6.541117" z3="-8.031729" aromatic="false" /><atom id="atom10" elementType="H" pdbName=" H" x3="50.782104" y3="-5.689603" z3="-5.68959" aromatic="false" /><atom id="atom11" elementType="H" pdbName=" H" x3="49.99512" y3="-7.204411" z3="-5.8508844" aromatic="false" /><atom id="atom12" elementType="H" pdbName=" H" x3="48.845695" y3="-4.6443453" z3="-4.912547" aromatic="false" /><atom id="atom13" elementType="H" pdbName=" H" x3="48.60695" y3="-6.2199545" z3="-4.2797275" aromatic="false" /><atom id="atom14" shadow="true" reference="moleculeEnvironment0/compound38/atom2" /><atom id="atom15" elementType="H" pdbName=" H" x3="47.632748" y3="-5.057179" z3="-7.944302" aromatic="false" /></atomArray><bondArray><bond id="bond1" sourceAtom="moleculeEnvironment0/compound39/atom0" targetAtom="moleculeEnvironment0/compound39/atom2" aromatic="false" order="1" /><bond id="bond2" sourceAtom="moleculeEnvironment0/compound39/atom0" targetAtom="moleculeEnvironment0/compound39/atom1" aromatic="false" order="1" /><bond id="bond3" sourceAtom="moleculeEnvironment0/compound39/atom0" targetAtom="moleculeEnvironment0/compound39/atom7" aromatic="false" order="1" /><bond id="bond4" sourceAtom="moleculeEnvironment0/compound39/atom0" targetAtom="moleculeEnvironment0/compound39/atom15" aromatic="false" order="1" /><bond id="bond5" sourceAtom="moleculeEnvironment0/compound39/atom1" targetAtom="moleculeEnvironment0/compound39/atom0" aromatic="false" order="1" /><bond id="bond6" sourceAtom="moleculeEnvironment0/compound39/atom1" targetAtom="moleculeEnvironment0/compound39/atom5" aromatic="false" order="1" /><bond id="bond7" sourceAtom="moleculeEnvironment0/compound39/atom1" targetAtom="moleculeEnvironment0/compound39/atom14" aromatic="false" order="1" /><bond id="bond8" sourceAtom="moleculeEnvironment0/compound39/atom2" targetAtom="moleculeEnvironment0/compound39/atom3" aromatic="false" order="2" /><bond id="bond9" sourceAtom="moleculeEnvironment0/compound39/atom2" targetAtom="moleculeEnvironment0/compound39/atom0" aromatic="false" order="1" /><bond id="bond10" sourceAtom="moleculeEnvironment0/compound39/atom2" targetAtom="moleculeEnvironment0/compound39/atom4" aromatic="false" order="1" /><bond id="bond11" sourceAtom="moleculeEnvironment0/compound39/atom3" targetAtom="moleculeEnvironment0/compound39/atom2" aromatic="false" order="2" /><bond id="bond12" sourceAtom="moleculeEnvironment0/compound39/atom4" targetAtom="moleculeEnvironment0/compound39/atom2" aromatic="false" order="1" /><bond id="bond13" sourceAtom="moleculeEnvironment0/compound39/atom5" targetAtom="moleculeEnvironment0/compound39/atom1" aromatic="false" order="1" /><bond id="bond14" sourceAtom="moleculeEnvironment0/compound39/atom5" targetAtom="moleculeEnvironment0/compound39/atom6" aromatic="false" order="1" /><bond id="bond15" sourceAtom="moleculeEnvironment0/compound39/atom5" targetAtom="moleculeEnvironment0/compound39/atom12" aromatic="false" order="1" /><bond id="bond16" sourceAtom="moleculeEnvironment0/compound39/atom5" targetAtom="moleculeEnvironment0/compound39/atom13" aromatic="false" order="1" /><bond id="bond17" sourceAtom="moleculeEnvironment0/compound39/atom6" targetAtom="moleculeEnvironment0/compound39/atom5" aromatic="false" order="1" /><bond id="bond18" sourceAtom="moleculeEnvironment0/compound39/atom6" targetAtom="moleculeEnvironment0/compound39/atom7" aromatic="false" order="1" /><bond id="bond19" sourceAtom="moleculeEnvironment0/compound39/atom6" targetAtom="moleculeEnvironment0/compound39/atom10" aromatic="false" order="1" /><bond id="bond20" sourceAtom="moleculeEnvironment0/compound39/atom6" targetAtom="moleculeEnvironment0/compound39/atom11" aromatic="false" order="1" /><bond id="bond21" sourceAtom="moleculeEnvironment0/compound39/atom7" targetAtom="moleculeEnvironment0/compound39/atom6" aromatic="false" order="1" /><bond id="bond22" sourceAtom="moleculeEnvironment0/compound39/atom7" targetAtom="moleculeEnvironment0/compound39/atom0" aromatic="false" order="1" /><bond id="bond23" sourceAtom="moleculeEnvironment0/compound39/atom7" targetAtom="moleculeEnvironment0/compound39/atom8" aromatic="false" order="1" /><bond id="bond24" sourceAtom="moleculeEnvironment0/compound39/atom7" targetAtom="moleculeEnvironment0/compound39/atom9" aromatic="false" order="1" /><bond id="bond25" sourceAtom="moleculeEnvironment0/compound39/atom8" targetAtom="moleculeEnvironment0/compound39/atom7" aromatic="false" order="1" /><bond id="bond26" sourceAtom="moleculeEnvironment0/compound39/atom9" targetAtom="moleculeEnvironment0/compound39/atom7" aromatic="false" order="1" /><bond id="bond27" sourceAtom="moleculeEnvironment0/compound39/atom10" targetAtom="moleculeEnvironment0/compound39/atom6" aromatic="false" order="1" /><bond id="bond28" sourceAtom="moleculeEnvironment0/compound39/atom11" targetAtom="moleculeEnvironment0/compound39/atom6" aromatic="false" order="1" /><bond id="bond29" sourceAtom="moleculeEnvironment0/compound39/atom12" targetAtom="moleculeEnvironment0/compound39/atom5" aromatic="false" order="1" /><bond id="bond30" sourceAtom="moleculeEnvironment0/compound39/atom13" targetAtom="moleculeEnvironment0/compound39/atom5" aromatic="false" order="1" /><bond id="bond31" sourceAtom="moleculeEnvironment0/compound39/atom14" targetAtom="moleculeEnvironment0/compound39/atom1" aromatic="false" order="1" /><bond id="bond32" sourceAtom="moleculeEnvironment0/compound39/atom15" targetAtom="moleculeEnvironment0/compound39/atom0" aromatic="false" order="1" /></bondArray><alphaC id="atom0" /><amideNitrogen id="atom1" /><carboxylC id="atom2" /></aminoAcid><aminoAcid id="compound40" title="TYR_799_A" type="TYR" functionalCompoundID="799" chainID="A"><atomArray><atom id="atom0" elementType="C" pdbName="CA" chainId="A" x3="46.724" y3="-9.438" z3="-8.016" aromatic="false" serialNumber="5709" /><atom id="atom1" elementType="N" pdbName="N" chainId="A" x3="47.367" y3="-8.261" z3="-7.447" aromatic="false" serialNumber="5708" /><atom id="atom2" elementType="C" pdbName="C" chainId="A" x3="45.235" y3="-9.198" z3="-8.219" aromatic="false" serialNumber="5710" /><atom id="atom3" elementType="O" pdbName="O" chainId="A" x3="44.701" y3="-9.464" z3="-9.302" aromatic="false" serialNumber="5711" /><atom id="atom4" shadow="true" reference="moleculeEnvironment0/compound41/atom1" /><atom id="atom5" shadow="true" reference="moleculeEnvironment0/compound39/atom2" /><atom id="atom6" elementType="H" pdbName=" H" x3="47.6902" y3="-8.275018" z3="-6.49021" aromatic="false" /><atom id="atom7" elementType="C" pdbName="CB" chainId="A" x3="46.945" y3="-10.651" z3="-7.115" aromatic="false" serialNumber="5712" /><atom id="atom8" elementType="C" pdbName="CG" chainId="A" x3="46.729" y3="-11.974" z3="-7.797" aromatic="true" serialNumber="5713" /><atom id="atom9" elementType="C" pdbName="CD1" chainId="A" x3="47.676" y3="-12.483" z3="-8.677" aromatic="true" serialNumber="5714" /><atom id="atom10" elementType="C" pdbName="CE1" chainId="A" x3="47.487" y3="-13.706" z3="-9.302" aromatic="true" serialNumber="5716" /><atom id="atom11" elementType="C" pdbName="CZ" chainId="A" x3="46.336" y3="-14.422" z3="-9.056" aromatic="true" serialNumber="5718" /><atom id="atom12" elementType="O" pdbName="OH" chainId="A" x3="46.158" y3="-15.624" z3="-9.682" aromatic="false" serialNumber="5719" /><atom id="atom13" elementType="H" pdbName=" H" x3="45.208614" y3="-15.667013" z3="-10.079132" aromatic="false" /><atom id="atom14" elementType="C" pdbName="CE2" chainId="A" x3="45.374" y3="-13.936" z3="-8.196" aromatic="true" serialNumber="5717" /><atom id="atom15" elementType="C" pdbName="CD2" chainId="A" x3="45.576" y3="-12.717" z3="-7.567" aromatic="true" serialNumber="5715" /><atom id="atom16" elementType="H" pdbName=" H" x3="44.852467" y3="-12.341439" z3="-6.9052167" aromatic="false" /><atom id="atom17" elementType="H" pdbName=" H" x3="44.497875" y3="-14.488037" z3="-8.022326" aromatic="false" /><atom id="atom18" elementType="H" pdbName=" H" x3="48.217907" y3="-14.079442" z3="-9.956841" aromatic="false" /><atom id="atom19" elementType="H" pdbName=" H" x3="48.551716" y3="-11.939584" z3="-8.8778" aromatic="false" /><atom id="atom20" elementType="H" pdbName=" H" x3="46.279293" y3="-10.610527" z3="-6.3040147" aromatic="false" /><atom id="atom21" elementType="H" pdbName=" H" x3="47.93239" y3="-10.646461" z3="-6.757869" aromatic="false" /><atom id="atom22" elementType="H" pdbName=" H" x3="47.172844" y3="-9.654361" z3="-8.940244" aromatic="false" /></atomArray><bondArray><bond id="bond1" sourceAtom="moleculeEnvironment0/compound40/atom0" targetAtom="moleculeEnvironment0/compound40/atom2" aromatic="false" order="1" /><bond id="bond2" sourceAtom="moleculeEnvironment0/compound40/atom0" targetAtom="moleculeEnvironment0/compound40/atom1" aromatic="false" order="1" /><bond id="bond3" sourceAtom="moleculeEnvironment0/compound40/atom0" targetAtom="moleculeEnvironment0/compound40/atom7" aromatic="false" order="1" /><bond id="bond4" sourceAtom="moleculeEnvironment0/compound40/atom0" targetAtom="moleculeEnvironment0/compound40/atom22" aromatic="false" order="1" /><bond id="bond5" sourceAtom="moleculeEnvironment0/compound40/atom1" targetAtom="moleculeEnvironment0/compound40/atom0" aromatic="false" order="1" /><bond id="bond6" sourceAtom="moleculeEnvironment0/compound40/atom1" targetAtom="moleculeEnvironment0/compound40/atom5" aromatic="false" order="1" /><bond id="bond7" sourceAtom="moleculeEnvironment0/compound40/atom1" targetAtom="moleculeEnvironment0/compound40/atom6" aromatic="false" order="1" /><bond id="bond8" sourceAtom="moleculeEnvironment0/compound40/atom2" targetAtom="moleculeEnvironment0/compound40/atom3" aromatic="false" order="2" /><bond id="bond9" sourceAtom="moleculeEnvironment0/compound40/atom2" targetAtom="moleculeEnvironment0/compound40/atom0" aromatic="false" order="1" /><bond id="bond10" sourceAtom="moleculeEnvironment0/compound40/atom2" targetAtom="moleculeEnvironment0/compound40/atom4" aromatic="false" order="1" /><bond id="bond11" sourceAtom="moleculeEnvironment0/compound40/atom3" targetAtom="moleculeEnvironment0/compound40/atom2" aromatic="false" order="2" /><bond id="bond12" sourceAtom="moleculeEnvironment0/compound40/atom4" targetAtom="moleculeEnvironment0/compound40/atom2" aromatic="false" order="1" /><bond id="bond13" sourceAtom="moleculeEnvironment0/compound40/atom5" targetAtom="moleculeEnvironment0/compound40/atom1" aromatic="false" order="1" /><bond id="bond14" sourceAtom="moleculeEnvironment0/compound40/atom6" targetAtom="moleculeEnvironment0/compound40/atom1" aromatic="false" order="1" /><bond id="bond15" sourceAtom="moleculeEnvironment0/compound40/atom7" targetAtom="moleculeEnvironment0/compound40/atom0" aromatic="false" order="1" /><bond id="bond16" sourceAtom="moleculeEnvironment0/compound40/atom7" targetAtom="moleculeEnvironment0/compound40/atom8" aromatic="false" order="1" /><bond id="bond17" sourceAtom="moleculeEnvironment0/compound40/atom7" targetAtom="moleculeEnvironment0/compound40/atom20" aromatic="false" order="1" /><bond id="bond18" sourceAtom="moleculeEnvironment0/compound40/atom7" targetAtom="moleculeEnvironment0/compound40/atom21" aromatic="false" order="1" /><bond id="bond19" sourceAtom="moleculeEnvironment0/compound40/atom8" targetAtom="moleculeEnvironment0/compound40/atom7" aromatic="false" order="1" /><bond id="bond20" sourceAtom="moleculeEnvironment0/compound40/atom8" targetAtom="moleculeEnvironment0/compound40/atom9" aromatic="true" order="1" /><bond id="bond21" sourceAtom="moleculeEnvironment0/compound40/atom8" targetAtom="moleculeEnvironment0/compound40/atom15" aromatic="true" order="2" /><bond id="bond22" sourceAtom="moleculeEnvironment0/compound40/atom9" targetAtom="moleculeEnvironment0/compound40/atom8" aromatic="true" order="1" /><bond id="bond23" sourceAtom="moleculeEnvironment0/compound40/atom9" targetAtom="moleculeEnvironment0/compound40/atom10" aromatic="true" order="2" /><bond id="bond24" sourceAtom="moleculeEnvironment0/compound40/atom9" targetAtom="moleculeEnvironment0/compound40/atom19" aromatic="false" order="1" /><bond id="bond25" sourceAtom="moleculeEnvironment0/compound40/atom10" targetAtom="moleculeEnvironment0/compound40/atom9" aromatic="true" order="2" /><bond id="bond26" sourceAtom="moleculeEnvironment0/compound40/atom10" targetAtom="moleculeEnvironment0/compound40/atom11" aromatic="true" order="1" /><bond id="bond27" sourceAtom="moleculeEnvironment0/compound40/atom10" targetAtom="moleculeEnvironment0/compound40/atom18" aromatic="false" order="1" /><bond id="bond28" sourceAtom="moleculeEnvironment0/compound40/atom11" targetAtom="moleculeEnvironment0/compound40/atom10" aromatic="true" order="1" /><bond id="bond29" sourceAtom="moleculeEnvironment0/compound40/atom11" targetAtom="moleculeEnvironment0/compound40/atom12" aromatic="false" order="1" /><bond id="bond30" sourceAtom="moleculeEnvironment0/compound40/atom11" targetAtom="moleculeEnvironment0/compound40/atom14" aromatic="true" order="2" /><bond id="bond31" sourceAtom="moleculeEnvironment0/compound40/atom12" targetAtom="moleculeEnvironment0/compound40/atom11" aromatic="false" order="1" /><bond id="bond32" sourceAtom="moleculeEnvironment0/compound40/atom12" targetAtom="moleculeEnvironment0/compound40/atom13" aromatic="false" order="1" /><bond id="bond33" sourceAtom="moleculeEnvironment0/compound40/atom13" targetAtom="moleculeEnvironment0/compound40/atom12" aromatic="false" order="1" /><bond id="bond34" sourceAtom="moleculeEnvironment0/compound40/atom14" targetAtom="moleculeEnvironment0/compound40/atom11" aromatic="true" order="2" /><bond id="bond35" sourceAtom="moleculeEnvironment0/compound40/atom14" targetAtom="moleculeEnvironment0/compound40/atom15" aromatic="true" order="1" /><bond id="bond36" sourceAtom="moleculeEnvironment0/compound40/atom14" targetAtom="moleculeEnvironment0/compound40/atom17" aromatic="false" order="1" /><bond id="bond37" sourceAtom="moleculeEnvironment0/compound40/atom15" targetAtom="moleculeEnvironment0/compound40/atom14" aromatic="true" order="1" /><bond id="bond38" sourceAtom="moleculeEnvironment0/compound40/atom15" targetAtom="moleculeEnvironment0/compound40/atom8" aromatic="true" order="2" /><bond id="bond39" sourceAtom="moleculeEnvironment0/compound40/atom15" targetAtom="moleculeEnvironment0/compound40/atom16" aromatic="false" order="1" /><bond id="bond40" sourceAtom="moleculeEnvironment0/compound40/atom16" targetAtom="moleculeEnvironment0/compound40/atom15" aromatic="false" order="1" /><bond id="bond41" sourceAtom="moleculeEnvironment0/compound40/atom17" targetAtom="moleculeEnvironment0/compound40/atom14" aromatic="false" order="1" /><bond id="bond42" sourceAtom="moleculeEnvironment0/compound40/atom18" targetAtom="moleculeEnvironment0/compound40/atom10" aromatic="false" order="1" /><bond id="bond43" sourceAtom="moleculeEnvironment0/compound40/atom19" targetAtom="moleculeEnvironment0/compound40/atom9" aromatic="false" order="1" /><bond id="bond44" sourceAtom="moleculeEnvironment0/compound40/atom20" targetAtom="moleculeEnvironment0/compound40/atom7" aromatic="false" order="1" /><bond id="bond45" sourceAtom="moleculeEnvironment0/compound40/atom21" targetAtom="moleculeEnvironment0/compound40/atom7" aromatic="false" order="1" /><bond id="bond46" sourceAtom="moleculeEnvironment0/compound40/atom22" targetAtom="moleculeEnvironment0/compound40/atom0" aromatic="false" order="1" /></bondArray><alphaC id="atom0" /><amideNitrogen id="atom1" /><carboxylC id="atom2" /></aminoAcid><aminoAcid id="compound41" title="LEU_800_A" type="LEU" functionalCompoundID="800" chainID="A"><atomArray><atom id="atom0" elementType="C" pdbName="CA" chainId="A" x3="43.126" y3="-8.389" z3="-7.32" aromatic="false" serialNumber="5721" /><atom id="atom1" elementType="N" pdbName="N" chainId="A" x3="44.544" y3="-8.707" z3="-7.187" aromatic="false" serialNumber="5720" /><atom id="atom2" elementType="C" pdbName="C" chainId="A" x3="42.864" y3="-7.552" z3="-8.564" aromatic="false" serialNumber="5722" /><atom id="atom3" elementType="O" pdbName="O" chainId="A" x3="42.049" y3="-7.912" z3="-9.419" aromatic="false" serialNumber="5723" /><atom id="atom4" elementType="H" pdbName=" H" x3="43.391933" y3="-6.652829" z3="-8.687595" aromatic="false" /><atom id="atom5" shadow="true" reference="moleculeEnvironment0/compound40/atom2" /><atom id="atom6" elementType="H" pdbName=" H" x3="45.014893" y3="-8.556307" z3="-6.30629" aromatic="false" /><atom id="atom7" elementType="C" pdbName="CB" chainId="A" x3="42.628" y3="-7.645" z3="-6.084" aromatic="false" serialNumber="5724" /><atom id="atom8" elementType="C" pdbName="CG" chainId="A" x3="42.596" y3="-8.487" z3="-4.817" aromatic="false" serialNumber="5725" /><atom id="atom9" elementType="C" pdbName="CD1" chainId="A" x3="42.065" y3="-7.667" z3="-3.655" aromatic="false" serialNumber="5726" /><atom id="atom10" elementType="H" pdbName=" H" x3="42.78131" y3="-6.9522376" z3="-3.3748016" aromatic="false" /><atom id="atom11" elementType="H" pdbName=" H" x3="41.180473" y3="-7.181091" z3="-3.9448426" aromatic="false" /><atom id="atom12" elementType="H" pdbName=" H" x3="41.86594" y3="-8.300512" z3="-2.84165" aromatic="false" /><atom id="atom13" elementType="C" pdbName="CD2" chainId="A" x3="41.771" y3="-9.759" z3="-5.012" aromatic="false" serialNumber="5727" /><atom id="atom14" elementType="H" pdbName=" H" x3="40.97656" y3="-9.563453" z3="-5.6701226" aromatic="false" /><atom id="atom15" elementType="H" pdbName=" H" x3="42.380753" y3="-10.513482" z3="-5.4138217" aromatic="false" /><atom id="atom16" elementType="H" pdbName=" H" x3="41.388996" y3="-10.073802" z3="-4.086002" aromatic="false" /><atom id="atom17" elementType="H" pdbName=" H" x3="43.567284" y3="-8.815154" z3="-4.590217" aromatic="false" /><atom id="atom18" elementType="H" pdbName=" H" x3="41.648933" y3="-7.3044863" z3="-6.2512765" aromatic="false" /><atom id="atom19" elementType="H" pdbName=" H" x3="43.255665" y3="-6.8253746" z3="-5.8922997" aromatic="false" /><atom id="atom20" elementType="H" pdbName=" H" x3="42.58573" y3="-9.287182" z3="-7.3822966" aromatic="false" /></atomArray><bondArray><bond id="bond1" sourceAtom="moleculeEnvironment0/compound41/atom0" targetAtom="moleculeEnvironment0/compound41/atom2" aromatic="false" order="1" /><bond id="bond2" sourceAtom="moleculeEnvironment0/compound41/atom0" targetAtom="moleculeEnvironment0/compound41/atom1" aromatic="false" order="1" /><bond id="bond3" sourceAtom="moleculeEnvironment0/compound41/atom0" targetAtom="moleculeEnvironment0/compound41/atom7" aromatic="false" order="1" /><bond id="bond4" sourceAtom="moleculeEnvironment0/compound41/atom0" targetAtom="moleculeEnvironment0/compound41/atom20" aromatic="false" order="1" /><bond id="bond5" sourceAtom="moleculeEnvironment0/compound41/atom1" targetAtom="moleculeEnvironment0/compound41/atom0" aromatic="false" order="1" /><bond id="bond6" sourceAtom="moleculeEnvironment0/compound41/atom1" targetAtom="moleculeEnvironment0/compound41/atom5" aromatic="false" order="1" /><bond id="bond7" sourceAtom="moleculeEnvironment0/compound41/atom1" targetAtom="moleculeEnvironment0/compound41/atom6" aromatic="false" order="1" /><bond id="bond8" sourceAtom="moleculeEnvironment0/compound41/atom2" targetAtom="moleculeEnvironment0/compound41/atom3" aromatic="false" order="2" /><bond id="bond9" sourceAtom="moleculeEnvironment0/compound41/atom2" targetAtom="moleculeEnvironment0/compound41/atom0" aromatic="false" order="1" /><bond id="bond10" sourceAtom="moleculeEnvironment0/compound41/atom2" targetAtom="moleculeEnvironment0/compound41/atom4" aromatic="false" order="1" /><bond id="bond11" sourceAtom="moleculeEnvironment0/compound41/atom3" targetAtom="moleculeEnvironment0/compound41/atom2" aromatic="false" order="2" /><bond id="bond12" sourceAtom="moleculeEnvironment0/compound41/atom4" targetAtom="moleculeEnvironment0/compound41/atom2" aromatic="false" order="1" /><bond id="bond13" sourceAtom="moleculeEnvironment0/compound41/atom5" targetAtom="moleculeEnvironment0/compound41/atom1" aromatic="false" order="1" /><bond id="bond14" sourceAtom="moleculeEnvironment0/compound41/atom6" targetAtom="moleculeEnvironment0/compound41/atom1" aromatic="false" order="1" /><bond id="bond15" sourceAtom="moleculeEnvironment0/compound41/atom7" targetAtom="moleculeEnvironment0/compound41/atom0" aromatic="false" order="1" /><bond id="bond16" sourceAtom="moleculeEnvironment0/compound41/atom7" targetAtom="moleculeEnvironment0/compound41/atom8" aromatic="false" order="1" /><bond id="bond17" sourceAtom="moleculeEnvironment0/compound41/atom7" targetAtom="moleculeEnvironment0/compound41/atom18" aromatic="false" order="1" /><bond id="bond18" sourceAtom="moleculeEnvironment0/compound41/atom7" targetAtom="moleculeEnvironment0/compound41/atom19" aromatic="false" order="1" /><bond id="bond19" sourceAtom="moleculeEnvironment0/compound41/atom8" targetAtom="moleculeEnvironment0/compound41/atom7" aromatic="false" order="1" /><bond id="bond20" sourceAtom="moleculeEnvironment0/compound41/atom8" targetAtom="moleculeEnvironment0/compound41/atom9" aromatic="false" order="1" /><bond id="bond21" sourceAtom="moleculeEnvironment0/compound41/atom8" targetAtom="moleculeEnvironment0/compound41/atom13" aromatic="false" order="1" /><bond id="bond22" sourceAtom="moleculeEnvironment0/compound41/atom8" targetAtom="moleculeEnvironment0/compound41/atom17" aromatic="false" order="1" /><bond id="bond23" sourceAtom="moleculeEnvironment0/compound41/atom9" targetAtom="moleculeEnvironment0/compound41/atom8" aromatic="false" order="1" /><bond id="bond24" sourceAtom="moleculeEnvironment0/compound41/atom9" targetAtom="moleculeEnvironment0/compound41/atom10" aromatic="false" order="1" /><bond id="bond25" sourceAtom="moleculeEnvironment0/compound41/atom9" targetAtom="moleculeEnvironment0/compound41/atom11" aromatic="false" order="1" /><bond id="bond26" sourceAtom="moleculeEnvironment0/compound41/atom9" targetAtom="moleculeEnvironment0/compound41/atom12" aromatic="false" order="1" /><bond id="bond27" sourceAtom="moleculeEnvironment0/compound41/atom10" targetAtom="moleculeEnvironment0/compound41/atom9" aromatic="false" order="1" /><bond id="bond28" sourceAtom="moleculeEnvironment0/compound41/atom11" targetAtom="moleculeEnvironment0/compound41/atom9" aromatic="false" order="1" /><bond id="bond29" sourceAtom="moleculeEnvironment0/compound41/atom12" targetAtom="moleculeEnvironment0/compound41/atom9" aromatic="false" order="1" /><bond id="bond30" sourceAtom="moleculeEnvironment0/compound41/atom13" targetAtom="moleculeEnvironment0/compound41/atom8" aromatic="false" order="1" /><bond id="bond31" sourceAtom="moleculeEnvironment0/compound41/atom13" targetAtom="moleculeEnvironment0/compound41/atom14" aromatic="false" order="1" /><bond id="bond32" sourceAtom="moleculeEnvironment0/compound41/atom13" targetAtom="moleculeEnvironment0/compound41/atom15" aromatic="false" order="1" /><bond id="bond33" sourceAtom="moleculeEnvironment0/compound41/atom13" targetAtom="moleculeEnvironment0/compound41/atom16" aromatic="false" order="1" /><bond id="bond34" sourceAtom="moleculeEnvironment0/compound41/atom14" targetAtom="moleculeEnvironment0/compound41/atom13" aromatic="false" order="1" /><bond id="bond35" sourceAtom="moleculeEnvironment0/compound41/atom15" targetAtom="moleculeEnvironment0/compound41/atom13" aromatic="false" order="1" /><bond id="bond36" sourceAtom="moleculeEnvironment0/compound41/atom16" targetAtom="moleculeEnvironment0/compound41/atom13" aromatic="false" order="1" /><bond id="bond37" sourceAtom="moleculeEnvironment0/compound41/atom17" targetAtom="moleculeEnvironment0/compound41/atom8" aromatic="false" order="1" /><bond id="bond38" sourceAtom="moleculeEnvironment0/compound41/atom18" targetAtom="moleculeEnvironment0/compound41/atom7" aromatic="false" order="1" /><bond id="bond39" sourceAtom="moleculeEnvironment0/compound41/atom19" targetAtom="moleculeEnvironment0/compound41/atom7" aromatic="false" order="1" /><bond id="bond40" sourceAtom="moleculeEnvironment0/compound41/atom20" targetAtom="moleculeEnvironment0/compound41/atom0" aromatic="false" order="1" /></bondArray><alphaC id="atom0" /><amideNitrogen id="atom1" /><carboxylC id="atom2" /></aminoAcid><aminoAcid id="compound42" title="TYR_802_A" type="TYR" functionalCompoundID="802" chainID="A"><atomArray><atom id="atom0" elementType="C" pdbName="CA" chainId="A" x3="45.243" y3="-7.954" z3="-12.263" aromatic="false" serialNumber="5737" /><atom id="atom1" elementType="N" pdbName="N" chainId="A" x3="44.842" y3="-7.14" z3="-11.117" aromatic="false" serialNumber="5736" /><atom id="atom2" elementType="C" pdbName="C" chainId="A" x3="44.171" y3="-8.954" z3="-12.647" aromatic="false" serialNumber="5738" /><atom id="atom3" elementType="O" pdbName="O" chainId="A" x3="44.08" y3="-9.341" z3="-13.816" aromatic="false" serialNumber="5739" /><atom id="atom4" shadow="true" reference="moleculeEnvironment0/compound43/atom1" /><atom id="atom5" elementType="H" pdbName=" H" x3="44.65377" y3="-7.7404213" z3="-10.326959" aromatic="false" /><atom id="atom6" elementType="H" pdbName=" H" x3="45.586243" y3="-6.498674" z3="-10.882685" aromatic="false" /><atom id="atom7" elementType="C" pdbName="CB" chainId="A" x3="46.539" y3="-8.68" z3="-11.932" aromatic="false" serialNumber="5740" /><atom id="atom8" elementType="C" pdbName="CG" chainId="A" x3="46.901" y3="-9.904" z3="-12.749" aromatic="true" serialNumber="5741" /><atom id="atom9" elementType="C" pdbName="CD1" chainId="A" x3="46.487" y3="-11.174" z3="-12.373" aromatic="true" serialNumber="5742" /><atom id="atom10" elementType="C" pdbName="CE1" chainId="A" x3="46.863" y3="-12.292" z3="-13.102" aromatic="true" serialNumber="5744" /><atom id="atom11" elementType="C" pdbName="CZ" chainId="A" x3="47.675" y3="-12.152" z3="-14.194" aromatic="true" serialNumber="5746" /><atom id="atom12" elementType="O" pdbName="OH" chainId="A" x3="48.053" y3="-13.252" z3="-14.931" aromatic="false" serialNumber="5747" /><atom id="atom13" elementType="H" pdbName=" H" x3="47.254017" y3="-13.580572" z3="-15.491855" aromatic="false" /><atom id="atom14" elementType="C" pdbName="CE2" chainId="A" x3="48.101" y3="-10.906" z3="-14.581" aromatic="true" serialNumber="5745" /><atom id="atom15" elementType="C" pdbName="CD2" chainId="A" x3="47.725" y3="-9.795" z3="-13.855" aromatic="true" serialNumber="5743" /><atom id="atom16" elementType="H" pdbName=" H" x3="48.065025" y3="-8.842872" z3="-14.138432" aromatic="false" /><atom id="atom17" elementType="H" pdbName=" H" x3="48.71198" y3="-10.799755" z3="-15.428303" aromatic="false" /><atom id="atom18" elementType="H" pdbName=" H" x3="46.524536" y3="-13.243773" z3="-12.815524" aromatic="false" /><atom id="atom19" elementType="H" pdbName=" H" x3="45.880016" y3="-11.298828" z3="-11.525364" aromatic="false" /><atom id="atom20" elementType="H" pdbName=" H" x3="46.507538" y3="-9.016654" z3="-10.93793" aromatic="false" /><atom id="atom21" elementType="H" pdbName=" H" x3="47.349056" y3="-8.023093" z3="-12.053586" aromatic="false" /><atom id="atom22" elementType="H" pdbName=" H" x3="45.42972" y3="-7.31266" z3="-13.073134" aromatic="false" /></atomArray><bondArray><bond id="bond1" sourceAtom="moleculeEnvironment0/compound42/atom0" targetAtom="moleculeEnvironment0/compound42/atom2" aromatic="false" order="1" /><bond id="bond2" sourceAtom="moleculeEnvironment0/compound42/atom0" targetAtom="moleculeEnvironment0/compound42/atom1" aromatic="false" order="1" /><bond id="bond3" sourceAtom="moleculeEnvironment0/compound42/atom0" targetAtom="moleculeEnvironment0/compound42/atom7" aromatic="false" order="1" /><bond id="bond4" sourceAtom="moleculeEnvironment0/compound42/atom0" targetAtom="moleculeEnvironment0/compound42/atom22" aromatic="false" order="1" /><bond id="bond5" sourceAtom="moleculeEnvironment0/compound42/atom1" targetAtom="moleculeEnvironment0/compound42/atom0" aromatic="false" order="1" /><bond id="bond6" sourceAtom="moleculeEnvironment0/compound42/atom1" targetAtom="moleculeEnvironment0/compound42/atom5" aromatic="false" order="1" /><bond id="bond7" sourceAtom="moleculeEnvironment0/compound42/atom1" targetAtom="moleculeEnvironment0/compound42/atom6" aromatic="false" order="1" /><bond id="bond8" sourceAtom="moleculeEnvironment0/compound42/atom2" targetAtom="moleculeEnvironment0/compound42/atom3" aromatic="false" order="2" /><bond id="bond9" sourceAtom="moleculeEnvironment0/compound42/atom2" targetAtom="moleculeEnvironment0/compound42/atom0" aromatic="false" order="1" /><bond id="bond10" sourceAtom="moleculeEnvironment0/compound42/atom2" targetAtom="moleculeEnvironment0/compound42/atom4" aromatic="false" order="1" /><bond id="bond11" sourceAtom="moleculeEnvironment0/compound42/atom3" targetAtom="moleculeEnvironment0/compound42/atom2" aromatic="false" order="2" /><bond id="bond12" sourceAtom="moleculeEnvironment0/compound42/atom4" targetAtom="moleculeEnvironment0/compound42/atom2" aromatic="false" order="1" /><bond id="bond13" sourceAtom="moleculeEnvironment0/compound42/atom5" targetAtom="moleculeEnvironment0/compound42/atom1" aromatic="false" order="1" /><bond id="bond14" sourceAtom="moleculeEnvironment0/compound42/atom6" targetAtom="moleculeEnvironment0/compound42/atom1" aromatic="false" order="1" /><bond id="bond15" sourceAtom="moleculeEnvironment0/compound42/atom7" targetAtom="moleculeEnvironment0/compound42/atom0" aromatic="false" order="1" /><bond id="bond16" sourceAtom="moleculeEnvironment0/compound42/atom7" targetAtom="moleculeEnvironment0/compound42/atom8" aromatic="false" order="1" /><bond id="bond17" sourceAtom="moleculeEnvironment0/compound42/atom7" targetAtom="moleculeEnvironment0/compound42/atom20" aromatic="false" order="1" /><bond id="bond18" sourceAtom="moleculeEnvironment0/compound42/atom7" targetAtom="moleculeEnvironment0/compound42/atom21" aromatic="false" order="1" /><bond id="bond19" sourceAtom="moleculeEnvironment0/compound42/atom8" targetAtom="moleculeEnvironment0/compound42/atom7" aromatic="false" order="1" /><bond id="bond20" sourceAtom="moleculeEnvironment0/compound42/atom8" targetAtom="moleculeEnvironment0/compound42/atom9" aromatic="true" order="1" /><bond id="bond21" sourceAtom="moleculeEnvironment0/compound42/atom8" targetAtom="moleculeEnvironment0/compound42/atom15" aromatic="true" order="2" /><bond id="bond22" sourceAtom="moleculeEnvironment0/compound42/atom9" targetAtom="moleculeEnvironment0/compound42/atom8" aromatic="true" order="1" /><bond id="bond23" sourceAtom="moleculeEnvironment0/compound42/atom9" targetAtom="moleculeEnvironment0/compound42/atom10" aromatic="true" order="2" /><bond id="bond24" sourceAtom="moleculeEnvironment0/compound42/atom9" targetAtom="moleculeEnvironment0/compound42/atom19" aromatic="false" order="1" /><bond id="bond25" sourceAtom="moleculeEnvironment0/compound42/atom10" targetAtom="moleculeEnvironment0/compound42/atom9" aromatic="true" order="2" /><bond id="bond26" sourceAtom="moleculeEnvironment0/compound42/atom10" targetAtom="moleculeEnvironment0/compound42/atom11" aromatic="true" order="1" /><bond id="bond27" sourceAtom="moleculeEnvironment0/compound42/atom10" targetAtom="moleculeEnvironment0/compound42/atom18" aromatic="false" order="1" /><bond id="bond28" sourceAtom="moleculeEnvironment0/compound42/atom11" targetAtom="moleculeEnvironment0/compound42/atom10" aromatic="true" order="1" /><bond id="bond29" sourceAtom="moleculeEnvironment0/compound42/atom11" targetAtom="moleculeEnvironment0/compound42/atom12" aromatic="false" order="1" /><bond id="bond30" sourceAtom="moleculeEnvironment0/compound42/atom11" targetAtom="moleculeEnvironment0/compound42/atom14" aromatic="true" order="2" /><bond id="bond31" sourceAtom="moleculeEnvironment0/compound42/atom12" targetAtom="moleculeEnvironment0/compound42/atom11" aromatic="false" order="1" /><bond id="bond32" sourceAtom="moleculeEnvironment0/compound42/atom12" targetAtom="moleculeEnvironment0/compound42/atom13" aromatic="false" order="1" /><bond id="bond33" sourceAtom="moleculeEnvironment0/compound42/atom13" targetAtom="moleculeEnvironment0/compound42/atom12" aromatic="false" order="1" /><bond id="bond34" sourceAtom="moleculeEnvironment0/compound42/atom14" targetAtom="moleculeEnvironment0/compound42/atom11" aromatic="true" order="2" /><bond id="bond35" sourceAtom="moleculeEnvironment0/compound42/atom14" targetAtom="moleculeEnvironment0/compound42/atom15" aromatic="true" order="1" /><bond id="bond36" sourceAtom="moleculeEnvironment0/compound42/atom14" targetAtom="moleculeEnvironment0/compound42/atom17" aromatic="false" order="1" /><bond id="bond37" sourceAtom="moleculeEnvironment0/compound42/atom15" targetAtom="moleculeEnvironment0/compound42/atom14" aromatic="true" order="1" /><bond id="bond38" sourceAtom="moleculeEnvironment0/compound42/atom15" targetAtom="moleculeEnvironment0/compound42/atom8" aromatic="true" order="2" /><bond id="bond39" sourceAtom="moleculeEnvironment0/compound42/atom15" targetAtom="moleculeEnvironment0/compound42/atom16" aromatic="false" order="1" /><bond id="bond40" sourceAtom="moleculeEnvironment0/compound42/atom16" targetAtom="moleculeEnvironment0/compound42/atom15" aromatic="false" order="1" /><bond id="bond41" sourceAtom="moleculeEnvironment0/compound42/atom17" targetAtom="moleculeEnvironment0/compound42/atom14" aromatic="false" order="1" /><bond id="bond42" sourceAtom="moleculeEnvironment0/compound42/atom18" targetAtom="moleculeEnvironment0/compound42/atom10" aromatic="false" order="1" /><bond id="bond43" sourceAtom="moleculeEnvironment0/compound42/atom19" targetAtom="moleculeEnvironment0/compound42/atom9" aromatic="false" order="1" /><bond id="bond44" sourceAtom="moleculeEnvironment0/compound42/atom20" targetAtom="moleculeEnvironment0/compound42/atom7" aromatic="false" order="1" /><bond id="bond45" sourceAtom="moleculeEnvironment0/compound42/atom21" targetAtom="moleculeEnvironment0/compound42/atom7" aromatic="false" order="1" /><bond id="bond46" sourceAtom="moleculeEnvironment0/compound42/atom22" targetAtom="moleculeEnvironment0/compound42/atom0" aromatic="false" order="1" /></bondArray><alphaC id="atom0" /><amideNitrogen id="atom1" /><carboxylC id="atom2" /></aminoAcid><aminoAcid id="compound43" title="ILE_803_A" type="ILE" functionalCompoundID="803" chainID="A"><atomArray><atom id="atom0" elementType="C" pdbName="CA" chainId="A" x3="42.22" y3="-10.233" z3="-12.0" aromatic="false" serialNumber="5749" /><atom id="atom1" elementType="N" pdbName="N" chainId="A" x3="43.373" y3="-9.405" z3="-11.679" aromatic="false" serialNumber="5748" /><atom id="atom2" elementType="C" pdbName="C" chainId="A" x3="41.248" y3="-9.34" z3="-12.746" aromatic="false" serialNumber="5750" /><atom id="atom3" elementType="O" pdbName="O" chainId="A" x3="41.052" y3="-9.497" z3="-13.96" aromatic="false" serialNumber="5751" /><atom id="atom4" elementType="H" pdbName=" H" x3="40.738857" y3="-8.583444" z3="-12.225523" aromatic="false" /><atom id="atom5" shadow="true" reference="moleculeEnvironment0/compound42/atom2" /><atom id="atom6" elementType="H" pdbName=" H" x3="43.572956" y3="-9.168517" z3="-10.717649" aromatic="false" /><atom id="atom7" elementType="C" pdbName="CB" chainId="A" x3="41.56" y3="-10.837" z3="-10.745" aromatic="false" serialNumber="5752" /><atom id="atom8" elementType="C" pdbName="CG2" chainId="A" x3="40.236" y3="-11.511" z3="-11.075" aromatic="false" serialNumber="5754" /><atom id="atom9" elementType="H" pdbName=" H" x3="39.532486" y3="-11.284488" z3="-10.329172" aromatic="false" /><atom id="atom10" elementType="H" pdbName=" H" x3="40.37454" y3="-12.550791" z3="-11.12127" aromatic="false" /><atom id="atom11" elementType="H" pdbName=" H" x3="39.88751" y3="-11.162733" z3="-12.0022335" aromatic="false" /><atom id="atom12" elementType="C" pdbName="CG1" chainId="A" x3="42.497" y3="-11.803" z3="-10.032" aromatic="false" serialNumber="5753" /><atom id="atom13" elementType="C" pdbName="CD1" chainId="A" x3="42.062" y3="-12.037" z3="-8.612" aromatic="false" serialNumber="5755" /><atom id="atom14" elementType="H" pdbName=" H" x3="41.31811" y3="-12.777746" z3="-8.591378" aromatic="false" /><atom id="atom15" elementType="H" pdbName=" H" x3="41.67893" y3="-11.14504" z3="-8.211796" aromatic="false" /><atom id="atom16" elementType="H" pdbName=" H" x3="42.885162" y3="-12.351635" z3="-8.041112" aromatic="false" /><atom id="atom17" elementType="H" pdbName=" H" x3="43.468742" y3="-11.405344" z3="-10.022658" aromatic="false" /><atom id="atom18" elementType="H" pdbName=" H" x3="42.50049" y3="-12.723828" z3="-10.536543" aromatic="false" /><atom id="atom19" elementType="H" pdbName=" H" x3="41.378128" y3="-10.076139" z3="-10.044634" aromatic="false" /><atom id="atom20" elementType="H" pdbName=" H" x3="42.494926" y3="-11.0400095" z3="-12.6129055" aromatic="false" /></atomArray><bondArray><bond id="bond1" sourceAtom="moleculeEnvironment0/compound43/atom0" targetAtom="moleculeEnvironment0/compound43/atom2" aromatic="false" order="1" /><bond id="bond2" sourceAtom="moleculeEnvironment0/compound43/atom0" targetAtom="moleculeEnvironment0/compound43/atom1" aromatic="false" order="1" /><bond id="bond3" sourceAtom="moleculeEnvironment0/compound43/atom0" targetAtom="moleculeEnvironment0/compound43/atom7" aromatic="false" order="1" /><bond id="bond4" sourceAtom="moleculeEnvironment0/compound43/atom0" targetAtom="moleculeEnvironment0/compound43/atom20" aromatic="false" order="1" /><bond id="bond5" sourceAtom="moleculeEnvironment0/compound43/atom1" targetAtom="moleculeEnvironment0/compound43/atom0" aromatic="false" order="1" /><bond id="bond6" sourceAtom="moleculeEnvironment0/compound43/atom1" targetAtom="moleculeEnvironment0/compound43/atom5" aromatic="false" order="1" /><bond id="bond7" sourceAtom="moleculeEnvironment0/compound43/atom1" targetAtom="moleculeEnvironment0/compound43/atom6" aromatic="false" order="1" /><bond id="bond8" sourceAtom="moleculeEnvironment0/compound43/atom2" targetAtom="moleculeEnvironment0/compound43/atom3" aromatic="false" order="2" /><bond id="bond9" sourceAtom="moleculeEnvironment0/compound43/atom2" targetAtom="moleculeEnvironment0/compound43/atom0" aromatic="false" order="1" /><bond id="bond10" sourceAtom="moleculeEnvironment0/compound43/atom2" targetAtom="moleculeEnvironment0/compound43/atom4" aromatic="false" order="1" /><bond id="bond11" sourceAtom="moleculeEnvironment0/compound43/atom3" targetAtom="moleculeEnvironment0/compound43/atom2" aromatic="false" order="2" /><bond id="bond12" sourceAtom="moleculeEnvironment0/compound43/atom4" targetAtom="moleculeEnvironment0/compound43/atom2" aromatic="false" order="1" /><bond id="bond13" sourceAtom="moleculeEnvironment0/compound43/atom5" targetAtom="moleculeEnvironment0/compound43/atom1" aromatic="false" order="1" /><bond id="bond14" sourceAtom="moleculeEnvironment0/compound43/atom6" targetAtom="moleculeEnvironment0/compound43/atom1" aromatic="false" order="1" /><bond id="bond15" sourceAtom="moleculeEnvironment0/compound43/atom7" targetAtom="moleculeEnvironment0/compound43/atom0" aromatic="false" order="1" /><bond id="bond16" sourceAtom="moleculeEnvironment0/compound43/atom7" targetAtom="moleculeEnvironment0/compound43/atom8" aromatic="false" order="1" /><bond id="bond17" sourceAtom="moleculeEnvironment0/compound43/atom7" targetAtom="moleculeEnvironment0/compound43/atom12" aromatic="false" order="1" /><bond id="bond18" sourceAtom="moleculeEnvironment0/compound43/atom7" targetAtom="moleculeEnvironment0/compound43/atom19" aromatic="false" order="1" /><bond id="bond19" sourceAtom="moleculeEnvironment0/compound43/atom8" targetAtom="moleculeEnvironment0/compound43/atom7" aromatic="false" order="1" /><bond id="bond20" sourceAtom="moleculeEnvironment0/compound43/atom8" targetAtom="moleculeEnvironment0/compound43/atom9" aromatic="false" order="1" /><bond id="bond21" sourceAtom="moleculeEnvironment0/compound43/atom8" targetAtom="moleculeEnvironment0/compound43/atom10" aromatic="false" order="1" /><bond id="bond22" sourceAtom="moleculeEnvironment0/compound43/atom8" targetAtom="moleculeEnvironment0/compound43/atom11" aromatic="false" order="1" /><bond id="bond23" sourceAtom="moleculeEnvironment0/compound43/atom9" targetAtom="moleculeEnvironment0/compound43/atom8" aromatic="false" order="1" /><bond id="bond24" sourceAtom="moleculeEnvironment0/compound43/atom10" targetAtom="moleculeEnvironment0/compound43/atom8" aromatic="false" order="1" /><bond id="bond25" sourceAtom="moleculeEnvironment0/compound43/atom11" targetAtom="moleculeEnvironment0/compound43/atom8" aromatic="false" order="1" /><bond id="bond26" sourceAtom="moleculeEnvironment0/compound43/atom12" targetAtom="moleculeEnvironment0/compound43/atom7" aromatic="false" order="1" /><bond id="bond27" sourceAtom="moleculeEnvironment0/compound43/atom12" targetAtom="moleculeEnvironment0/compound43/atom13" aromatic="false" order="1" /><bond id="bond28" sourceAtom="moleculeEnvironment0/compound43/atom12" targetAtom="moleculeEnvironment0/compound43/atom17" aromatic="false" order="1" /><bond id="bond29" sourceAtom="moleculeEnvironment0/compound43/atom12" targetAtom="moleculeEnvironment0/compound43/atom18" aromatic="false" order="1" /><bond id="bond30" sourceAtom="moleculeEnvironment0/compound43/atom13" targetAtom="moleculeEnvironment0/compound43/atom12" aromatic="false" order="1" /><bond id="bond31" sourceAtom="moleculeEnvironment0/compound43/atom13" targetAtom="moleculeEnvironment0/compound43/atom14" aromatic="false" order="1" /><bond id="bond32" sourceAtom="moleculeEnvironment0/compound43/atom13" targetAtom="moleculeEnvironment0/compound43/atom15" aromatic="false" order="1" /><bond id="bond33" sourceAtom="moleculeEnvironment0/compound43/atom13" targetAtom="moleculeEnvironment0/compound43/atom16" aromatic="false" order="1" /><bond id="bond34" sourceAtom="moleculeEnvironment0/compound43/atom14" targetAtom="moleculeEnvironment0/compound43/atom13" aromatic="false" order="1" /><bond id="bond35" sourceAtom="moleculeEnvironment0/compound43/atom15" targetAtom="moleculeEnvironment0/compound43/atom13" aromatic="false" order="1" /><bond id="bond36" sourceAtom="moleculeEnvironment0/compound43/atom16" targetAtom="moleculeEnvironment0/compound43/atom13" aromatic="false" order="1" /><bond id="bond37" sourceAtom="moleculeEnvironment0/compound43/atom17" targetAtom="moleculeEnvironment0/compound43/atom12" aromatic="false" order="1" /><bond id="bond38" sourceAtom="moleculeEnvironment0/compound43/atom18" targetAtom="moleculeEnvironment0/compound43/atom12" aromatic="false" order="1" /><bond id="bond39" sourceAtom="moleculeEnvironment0/compound43/atom19" targetAtom="moleculeEnvironment0/compound43/atom7" aromatic="false" order="1" /><bond id="bond40" sourceAtom="moleculeEnvironment0/compound43/atom20" targetAtom="moleculeEnvironment0/compound43/atom0" aromatic="false" order="1" /></bondArray><alphaC id="atom0" /><amideNitrogen id="atom1" /><carboxylC id="atom2" /></aminoAcid><aminoAcid id="compound44" title="LEU_809_A" type="LEU" functionalCompoundID="809" chainID="A"><atomArray><atom id="atom0" elementType="C" pdbName="CA" chainId="A" x3="51.241" y3="-8.98" z3="-13.955" aromatic="false" serialNumber="5791" /><atom id="atom1" elementType="N" pdbName="N" chainId="A" x3="51.03" y3="-8.624" z3="-15.364" aromatic="false" serialNumber="5790" /><atom id="atom2" elementType="C" pdbName="C" chainId="A" x3="52.103" y3="-7.952" z3="-13.228" aromatic="false" serialNumber="5792" /><atom id="atom3" elementType="O" pdbName="O" chainId="A" x3="53.297" y3="-7.815" z3="-13.552" aromatic="false" serialNumber="5793" /><atom id="atom4" shadow="true" reference="moleculeEnvironment0/compound45/atom1" /><atom id="atom5" elementType="H" pdbName=" H" x3="50.44168" y3="-7.804936" z3="-15.41984" aromatic="false" /><atom id="atom6" elementType="H" pdbName=" H" x3="50.582737" y3="-9.393009" z3="-15.842208" aromatic="false" /><atom id="atom7" elementType="C" pdbName="CB" chainId="A" x3="51.884" y3="-10.365" z3="-13.829" aromatic="false" serialNumber="5794" /><atom id="atom8" elementType="C" pdbName="CG" chainId="A" x3="51.76" y3="-10.964" z3="-12.43" aromatic="false" serialNumber="5795" /><atom id="atom9" elementType="C" pdbName="CD1" chainId="A" x3="50.307" y3="-11.104" z3="-12.058" aromatic="false" serialNumber="5796" /><atom id="atom10" elementType="H" pdbName=" H" x3="49.723892" y3="-11.136765" z3="-12.93059" aromatic="false" /><atom id="atom11" elementType="H" pdbName=" H" x3="50.169395" y3="-11.990021" z3="-11.511619" aromatic="false" /><atom id="atom12" elementType="H" pdbName=" H" x3="50.01492" y3="-10.2828" z3="-11.472492" aromatic="false" /><atom id="atom13" elementType="C" pdbName="CD2" chainId="A" x3="52.411" y3="-12.304" z3="-12.369" aromatic="false" serialNumber="5797" /><atom id="atom14" elementType="H" pdbName=" H" x3="53.453003" y3="-12.184918" z3="-12.318523" aromatic="false" /><atom id="atom15" elementType="H" pdbName=" H" x3="52.162727" y3="-12.8532" z3="-13.228791" aromatic="false" /><atom id="atom16" elementType="H" pdbName=" H" x3="52.075714" y3="-12.817535" z3="-11.516729" aromatic="false" /><atom id="atom17" elementType="H" pdbName=" H" x3="52.23557" y3="-10.335106" z3="-11.736585" aromatic="false" /><atom id="atom18" elementType="H" pdbName=" H" x3="52.907326" y3="-10.2976" z3="-14.054298" aromatic="false" /><atom id="atom19" elementType="H" pdbName=" H" x3="51.421085" y3="-11.028034" z3="-14.4987755" aromatic="false" /><atom id="atom20" elementType="H" pdbName=" H" x3="50.302288" y3="-9.042167" z3="-13.48868" aromatic="false" /></atomArray><bondArray><bond id="bond1" sourceAtom="moleculeEnvironment0/compound44/atom0" targetAtom="moleculeEnvironment0/compound44/atom2" aromatic="false" order="1" /><bond id="bond2" sourceAtom="moleculeEnvironment0/compound44/atom0" targetAtom="moleculeEnvironment0/compound44/atom1" aromatic="false" order="1" /><bond id="bond3" sourceAtom="moleculeEnvironment0/compound44/atom0" targetAtom="moleculeEnvironment0/compound44/atom7" aromatic="false" order="1" /><bond id="bond4" sourceAtom="moleculeEnvironment0/compound44/atom0" targetAtom="moleculeEnvironment0/compound44/atom20" aromatic="false" order="1" /><bond id="bond5" sourceAtom="moleculeEnvironment0/compound44/atom1" targetAtom="moleculeEnvironment0/compound44/atom0" aromatic="false" order="1" /><bond id="bond6" sourceAtom="moleculeEnvironment0/compound44/atom1" targetAtom="moleculeEnvironment0/compound44/atom5" aromatic="false" order="1" /><bond id="bond7" sourceAtom="moleculeEnvironment0/compound44/atom1" targetAtom="moleculeEnvironment0/compound44/atom6" aromatic="false" order="1" /><bond id="bond8" sourceAtom="moleculeEnvironment0/compound44/atom2" targetAtom="moleculeEnvironment0/compound44/atom3" aromatic="false" order="2" /><bond id="bond9" sourceAtom="moleculeEnvironment0/compound44/atom2" targetAtom="moleculeEnvironment0/compound44/atom0" aromatic="false" order="1" /><bond id="bond10" sourceAtom="moleculeEnvironment0/compound44/atom2" targetAtom="moleculeEnvironment0/compound44/atom4" aromatic="false" order="1" /><bond id="bond11" sourceAtom="moleculeEnvironment0/compound44/atom3" targetAtom="moleculeEnvironment0/compound44/atom2" aromatic="false" order="2" /><bond id="bond12" sourceAtom="moleculeEnvironment0/compound44/atom4" targetAtom="moleculeEnvironment0/compound44/atom2" aromatic="false" order="1" /><bond id="bond13" sourceAtom="moleculeEnvironment0/compound44/atom5" targetAtom="moleculeEnvironment0/compound44/atom1" aromatic="false" order="1" /><bond id="bond14" sourceAtom="moleculeEnvironment0/compound44/atom6" targetAtom="moleculeEnvironment0/compound44/atom1" aromatic="false" order="1" /><bond id="bond15" sourceAtom="moleculeEnvironment0/compound44/atom7" targetAtom="moleculeEnvironment0/compound44/atom0" aromatic="false" order="1" /><bond id="bond16" sourceAtom="moleculeEnvironment0/compound44/atom7" targetAtom="moleculeEnvironment0/compound44/atom8" aromatic="false" order="1" /><bond id="bond17" sourceAtom="moleculeEnvironment0/compound44/atom7" targetAtom="moleculeEnvironment0/compound44/atom18" aromatic="false" order="1" /><bond id="bond18" sourceAtom="moleculeEnvironment0/compound44/atom7" targetAtom="moleculeEnvironment0/compound44/atom19" aromatic="false" order="1" /><bond id="bond19" sourceAtom="moleculeEnvironment0/compound44/atom8" targetAtom="moleculeEnvironment0/compound44/atom7" aromatic="false" order="1" /><bond id="bond20" sourceAtom="moleculeEnvironment0/compound44/atom8" targetAtom="moleculeEnvironment0/compound44/atom9" aromatic="false" order="1" /><bond id="bond21" sourceAtom="moleculeEnvironment0/compound44/atom8" targetAtom="moleculeEnvironment0/compound44/atom13" aromatic="false" order="1" /><bond id="bond22" sourceAtom="moleculeEnvironment0/compound44/atom8" targetAtom="moleculeEnvironment0/compound44/atom17" aromatic="false" order="1" /><bond id="bond23" sourceAtom="moleculeEnvironment0/compound44/atom9" targetAtom="moleculeEnvironment0/compound44/atom8" aromatic="false" order="1" /><bond id="bond24" sourceAtom="moleculeEnvironment0/compound44/atom9" targetAtom="moleculeEnvironment0/compound44/atom10" aromatic="false" order="1" /><bond id="bond25" sourceAtom="moleculeEnvironment0/compound44/atom9" targetAtom="moleculeEnvironment0/compound44/atom11" aromatic="false" order="1" /><bond id="bond26" sourceAtom="moleculeEnvironment0/compound44/atom9" targetAtom="moleculeEnvironment0/compound44/atom12" aromatic="false" order="1" /><bond id="bond27" sourceAtom="moleculeEnvironment0/compound44/atom10" targetAtom="moleculeEnvironment0/compound44/atom9" aromatic="false" order="1" /><bond id="bond28" sourceAtom="moleculeEnvironment0/compound44/atom11" targetAtom="moleculeEnvironment0/compound44/atom9" aromatic="false" order="1" /><bond id="bond29" sourceAtom="moleculeEnvironment0/compound44/atom12" targetAtom="moleculeEnvironment0/compound44/atom9" aromatic="false" order="1" /><bond id="bond30" sourceAtom="moleculeEnvironment0/compound44/atom13" targetAtom="moleculeEnvironment0/compound44/atom8" aromatic="false" order="1" /><bond id="bond31" sourceAtom="moleculeEnvironment0/compound44/atom13" targetAtom="moleculeEnvironment0/compound44/atom14" aromatic="false" order="1" /><bond id="bond32" sourceAtom="moleculeEnvironment0/compound44/atom13" targetAtom="moleculeEnvironment0/compound44/atom15" aromatic="false" order="1" /><bond id="bond33" sourceAtom="moleculeEnvironment0/compound44/atom13" targetAtom="moleculeEnvironment0/compound44/atom16" aromatic="false" order="1" /><bond id="bond34" sourceAtom="moleculeEnvironment0/compound44/atom14" targetAtom="moleculeEnvironment0/compound44/atom13" aromatic="false" order="1" /><bond id="bond35" sourceAtom="moleculeEnvironment0/compound44/atom15" targetAtom="moleculeEnvironment0/compound44/atom13" aromatic="false" order="1" /><bond id="bond36" sourceAtom="moleculeEnvironment0/compound44/atom16" targetAtom="moleculeEnvironment0/compound44/atom13" aromatic="false" order="1" /><bond id="bond37" sourceAtom="moleculeEnvironment0/compound44/atom17" targetAtom="moleculeEnvironment0/compound44/atom8" aromatic="false" order="1" /><bond id="bond38" sourceAtom="moleculeEnvironment0/compound44/atom18" targetAtom="moleculeEnvironment0/compound44/atom7" aromatic="false" order="1" /><bond id="bond39" sourceAtom="moleculeEnvironment0/compound44/atom19" targetAtom="moleculeEnvironment0/compound44/atom7" aromatic="false" order="1" /><bond id="bond40" sourceAtom="moleculeEnvironment0/compound44/atom20" targetAtom="moleculeEnvironment0/compound44/atom0" aromatic="false" order="1" /></bondArray><alphaC id="atom0" /><amideNitrogen id="atom1" /><carboxylC id="atom2" /></aminoAcid><aminoAcid id="compound45" title="PRO_810_A" type="PRO" functionalCompoundID="810" chainID="A"><atomArray><atom id="atom0" elementType="C" pdbName="CA" chainId="A" x3="52.375" y3="-6.257" z3="-11.491" aromatic="false" serialNumber="5799" /><atom id="atom1" elementType="N" pdbName="N" chainId="A" x3="51.552" y3="-7.225" z3="-12.244" aromatic="false" serialNumber="5798" /><atom id="atom2" elementType="C" pdbName="C" chainId="A" x3="53.429" y3="-6.888" z3="-10.582" aromatic="false" serialNumber="5800" /><atom id="atom3" elementType="O" pdbName="O" chainId="A" x3="54.535" y3="-6.342" z3="-10.47" aromatic="false" serialNumber="5801" /><atom id="atom4" shadow="true" reference="moleculeEnvironment0/compound46/atom1" /><atom id="atom5" elementType="C" pdbName="CD" chainId="A" x3="50.152" y3="-7.256" z3="-11.784" aromatic="false" serialNumber="5804" /><atom id="atom6" elementType="C" pdbName="CG" chainId="A" x3="49.983" y3="-5.942" z3="-11.086" aromatic="false" serialNumber="5803" /><atom id="atom7" elementType="C" pdbName="CB" chainId="A" x3="51.344" y3="-5.471" z3="-10.659" aromatic="false" serialNumber="5802" /><atom id="atom8" elementType="H" pdbName=" H" x3="51.43021" y3="-4.440227" z3="-10.839487" aromatic="false" /><atom id="atom9" elementType="H" pdbName=" H" x3="51.4738" y3="-5.6589336" z3="-9.634142" aromatic="false" /><atom id="atom10" elementType="H" pdbName=" H" x3="49.361645" y3="-6.067682" z3="-10.248972" aromatic="false" /><atom id="atom11" elementType="H" pdbName=" H" x3="49.547615" y3="-5.2494564" z3="-11.744272" aromatic="false" /><atom id="atom12" elementType="H" pdbName=" H" x3="50.0139" y3="-8.071998" z3="-11.137798" aromatic="false" /><atom id="atom13" elementType="H" pdbName=" H" x3="49.513622" y3="-7.3532653" z3="-12.611957" aromatic="false" /><atom id="atom14" shadow="true" reference="moleculeEnvironment0/compound44/atom2" /><atom id="atom15" elementType="H" pdbName=" H" x3="52.84673" y3="-5.6427693" z3="-12.200008" aromatic="false" /></atomArray><bondArray><bond id="bond1" sourceAtom="moleculeEnvironment0/compound45/atom0" targetAtom="moleculeEnvironment0/compound45/atom2" aromatic="false" order="1" /><bond id="bond2" sourceAtom="moleculeEnvironment0/compound45/atom0" targetAtom="moleculeEnvironment0/compound45/atom1" aromatic="false" order="1" /><bond id="bond3" sourceAtom="moleculeEnvironment0/compound45/atom0" targetAtom="moleculeEnvironment0/compound45/atom7" aromatic="false" order="1" /><bond id="bond4" sourceAtom="moleculeEnvironment0/compound45/atom0" targetAtom="moleculeEnvironment0/compound45/atom15" aromatic="false" order="1" /><bond id="bond5" sourceAtom="moleculeEnvironment0/compound45/atom1" targetAtom="moleculeEnvironment0/compound45/atom0" aromatic="false" order="1" /><bond id="bond6" sourceAtom="moleculeEnvironment0/compound45/atom1" targetAtom="moleculeEnvironment0/compound45/atom5" aromatic="false" order="1" /><bond id="bond7" sourceAtom="moleculeEnvironment0/compound45/atom1" targetAtom="moleculeEnvironment0/compound45/atom14" aromatic="false" order="1" /><bond id="bond8" sourceAtom="moleculeEnvironment0/compound45/atom2" targetAtom="moleculeEnvironment0/compound45/atom3" aromatic="false" order="2" /><bond id="bond9" sourceAtom="moleculeEnvironment0/compound45/atom2" targetAtom="moleculeEnvironment0/compound45/atom0" aromatic="false" order="1" /><bond id="bond10" sourceAtom="moleculeEnvironment0/compound45/atom2" targetAtom="moleculeEnvironment0/compound45/atom4" aromatic="false" order="1" /><bond id="bond11" sourceAtom="moleculeEnvironment0/compound45/atom3" targetAtom="moleculeEnvironment0/compound45/atom2" aromatic="false" order="2" /><bond id="bond12" sourceAtom="moleculeEnvironment0/compound45/atom4" targetAtom="moleculeEnvironment0/compound45/atom2" aromatic="false" order="1" /><bond id="bond13" sourceAtom="moleculeEnvironment0/compound45/atom5" targetAtom="moleculeEnvironment0/compound45/atom1" aromatic="false" order="1" /><bond id="bond14" sourceAtom="moleculeEnvironment0/compound45/atom5" targetAtom="moleculeEnvironment0/compound45/atom6" aromatic="false" order="1" /><bond id="bond15" sourceAtom="moleculeEnvironment0/compound45/atom5" targetAtom="moleculeEnvironment0/compound45/atom12" aromatic="false" order="1" /><bond id="bond16" sourceAtom="moleculeEnvironment0/compound45/atom5" targetAtom="moleculeEnvironment0/compound45/atom13" aromatic="false" order="1" /><bond id="bond17" sourceAtom="moleculeEnvironment0/compound45/atom6" targetAtom="moleculeEnvironment0/compound45/atom5" aromatic="false" order="1" /><bond id="bond18" sourceAtom="moleculeEnvironment0/compound45/atom6" targetAtom="moleculeEnvironment0/compound45/atom7" aromatic="false" order="1" /><bond id="bond19" sourceAtom="moleculeEnvironment0/compound45/atom6" targetAtom="moleculeEnvironment0/compound45/atom10" aromatic="false" order="1" /><bond id="bond20" sourceAtom="moleculeEnvironment0/compound45/atom6" targetAtom="moleculeEnvironment0/compound45/atom11" aromatic="false" order="1" /><bond id="bond21" sourceAtom="moleculeEnvironment0/compound45/atom7" targetAtom="moleculeEnvironment0/compound45/atom6" aromatic="false" order="1" /><bond id="bond22" sourceAtom="moleculeEnvironment0/compound45/atom7" targetAtom="moleculeEnvironment0/compound45/atom0" aromatic="false" order="1" /><bond id="bond23" sourceAtom="moleculeEnvironment0/compound45/atom7" targetAtom="moleculeEnvironment0/compound45/atom8" aromatic="false" order="1" /><bond id="bond24" sourceAtom="moleculeEnvironment0/compound45/atom7" targetAtom="moleculeEnvironment0/compound45/atom9" aromatic="false" order="1" /><bond id="bond25" sourceAtom="moleculeEnvironment0/compound45/atom8" targetAtom="moleculeEnvironment0/compound45/atom7" aromatic="false" order="1" /><bond id="bond26" sourceAtom="moleculeEnvironment0/compound45/atom9" targetAtom="moleculeEnvironment0/compound45/atom7" aromatic="false" order="1" /><bond id="bond27" sourceAtom="moleculeEnvironment0/compound45/atom10" targetAtom="moleculeEnvironment0/compound45/atom6" aromatic="false" order="1" /><bond id="bond28" sourceAtom="moleculeEnvironment0/compound45/atom11" targetAtom="moleculeEnvironment0/compound45/atom6" aromatic="false" order="1" /><bond id="bond29" sourceAtom="moleculeEnvironment0/compound45/atom12" targetAtom="moleculeEnvironment0/compound45/atom5" aromatic="false" order="1" /><bond id="bond30" sourceAtom="moleculeEnvironment0/compound45/atom13" targetAtom="moleculeEnvironment0/compound45/atom5" aromatic="false" order="1" /><bond id="bond31" sourceAtom="moleculeEnvironment0/compound45/atom14" targetAtom="moleculeEnvironment0/compound45/atom1" aromatic="false" order="1" /><bond id="bond32" sourceAtom="moleculeEnvironment0/compound45/atom15" targetAtom="moleculeEnvironment0/compound45/atom0" aromatic="false" order="1" /></bondArray><alphaC id="atom0" /><amideNitrogen id="atom1" /><carboxylC id="atom2" /></aminoAcid><aminoAcid id="compound46" title="LEU_811_A" type="LEU" functionalCompoundID="811" chainID="A"><atomArray><atom id="atom0" elementType="C" pdbName="CA" chainId="A" x3="53.968" y3="-8.549" z3="-8.848" aromatic="false" serialNumber="5806" /><atom id="atom1" elementType="N" pdbName="N" chainId="A" x3="53.127" y3="-8.012" z3="-9.922" aromatic="false" serialNumber="5805" /><atom id="atom2" elementType="C" pdbName="C" chainId="A" x3="54.003" y3="-10.073" z3="-8.923" aromatic="false" serialNumber="5807" /><atom id="atom3" elementType="O" pdbName="O" chainId="A" x3="52.955" y3="-10.724" z3="-8.888" aromatic="false" serialNumber="5808" /><atom id="atom4" shadow="true" reference="moleculeEnvironment0/compound47/atom1" /><atom id="atom5" shadow="true" reference="moleculeEnvironment0/compound45/atom2" /><atom id="atom6" elementType="H" pdbName=" H" x3="52.281174" y3="-8.494435" z3="-10.190205" aromatic="false" /><atom id="atom7" elementType="C" pdbName="CB" chainId="A" x3="53.434" y3="-8.082" z3="-7.487" aromatic="false" serialNumber="5809" /><atom id="atom8" elementType="C" pdbName="CG" chainId="A" x3="54.251" y3="-8.233" z3="-6.201" aromatic="false" serialNumber="5810" /><atom id="atom9" elementType="C" pdbName="CD1" chainId="A" x3="55.652" y3="-7.684" z3="-6.38" aromatic="false" serialNumber="5811" /><atom id="atom10" elementType="H" pdbName=" H" x3="56.250988" y3="-7.982735" z3="-5.5710063" aromatic="false" /><atom id="atom11" elementType="H" pdbName=" H" x3="55.614624" y3="-6.6354046" z3="-6.419384" aromatic="false" /><atom id="atom12" elementType="H" pdbName=" H" x3="56.06116" y3="-8.05345" z3="-7.273641" aromatic="false" /><atom id="atom13" elementType="C" pdbName="CD2" chainId="A" x3="53.53" y3="-7.527" z3="-5.054" aromatic="false" serialNumber="5812" /><atom id="atom14" elementType="H" pdbName=" H" x3="53.297295" y3="-8.224722" z3="-4.3046446" aromatic="false" /><atom id="atom15" elementType="H" pdbName=" H" x3="54.152145" y3="-6.7805486" z3="-4.6562037" aromatic="false" /><atom id="atom16" elementType="H" pdbName=" H" x3="52.645008" y3="-7.090492" z3="-5.4128127" aromatic="false" /><atom id="atom17" elementType="H" pdbName=" H" x3="54.317738" y3="-9.24939" z3="-5.9460506" aromatic="false" /><atom id="atom18" elementType="H" pdbName=" H" x3="52.54694" y3="-8.597434" z3="-7.2634926" aromatic="false" /><atom id="atom19" elementType="H" pdbName=" H" x3="53.24013" y3="-7.050655" z3="-7.5222597" aromatic="false" /><atom id="atom20" elementType="H" pdbName=" H" x3="54.942184" y3="-8.1710415" z3="-8.951022" aromatic="false" /></atomArray><bondArray><bond id="bond1" sourceAtom="moleculeEnvironment0/compound46/atom0" targetAtom="moleculeEnvironment0/compound46/atom2" aromatic="false" order="1" /><bond id="bond2" sourceAtom="moleculeEnvironment0/compound46/atom0" targetAtom="moleculeEnvironment0/compound46/atom1" aromatic="false" order="1" /><bond id="bond3" sourceAtom="moleculeEnvironment0/compound46/atom0" targetAtom="moleculeEnvironment0/compound46/atom7" aromatic="false" order="1" /><bond id="bond4" sourceAtom="moleculeEnvironment0/compound46/atom0" targetAtom="moleculeEnvironment0/compound46/atom20" aromatic="false" order="1" /><bond id="bond5" sourceAtom="moleculeEnvironment0/compound46/atom1" targetAtom="moleculeEnvironment0/compound46/atom0" aromatic="false" order="1" /><bond id="bond6" sourceAtom="moleculeEnvironment0/compound46/atom1" targetAtom="moleculeEnvironment0/compound46/atom5" aromatic="false" order="1" /><bond id="bond7" sourceAtom="moleculeEnvironment0/compound46/atom1" targetAtom="moleculeEnvironment0/compound46/atom6" aromatic="false" order="1" /><bond id="bond8" sourceAtom="moleculeEnvironment0/compound46/atom2" targetAtom="moleculeEnvironment0/compound46/atom3" aromatic="false" order="2" /><bond id="bond9" sourceAtom="moleculeEnvironment0/compound46/atom2" targetAtom="moleculeEnvironment0/compound46/atom0" aromatic="false" order="1" /><bond id="bond10" sourceAtom="moleculeEnvironment0/compound46/atom2" targetAtom="moleculeEnvironment0/compound46/atom4" aromatic="false" order="1" /><bond id="bond11" sourceAtom="moleculeEnvironment0/compound46/atom3" targetAtom="moleculeEnvironment0/compound46/atom2" aromatic="false" order="2" /><bond id="bond12" sourceAtom="moleculeEnvironment0/compound46/atom4" targetAtom="moleculeEnvironment0/compound46/atom2" aromatic="false" order="1" /><bond id="bond13" sourceAtom="moleculeEnvironment0/compound46/atom5" targetAtom="moleculeEnvironment0/compound46/atom1" aromatic="false" order="1" /><bond id="bond14" sourceAtom="moleculeEnvironment0/compound46/atom6" targetAtom="moleculeEnvironment0/compound46/atom1" aromatic="false" order="1" /><bond id="bond15" sourceAtom="moleculeEnvironment0/compound46/atom7" targetAtom="moleculeEnvironment0/compound46/atom0" aromatic="false" order="1" /><bond id="bond16" sourceAtom="moleculeEnvironment0/compound46/atom7" targetAtom="moleculeEnvironment0/compound46/atom8" aromatic="false" order="1" /><bond id="bond17" sourceAtom="moleculeEnvironment0/compound46/atom7" targetAtom="moleculeEnvironment0/compound46/atom18" aromatic="false" order="1" /><bond id="bond18" sourceAtom="moleculeEnvironment0/compound46/atom7" targetAtom="moleculeEnvironment0/compound46/atom19" aromatic="false" order="1" /><bond id="bond19" sourceAtom="moleculeEnvironment0/compound46/atom8" targetAtom="moleculeEnvironment0/compound46/atom7" aromatic="false" order="1" /><bond id="bond20" sourceAtom="moleculeEnvironment0/compound46/atom8" targetAtom="moleculeEnvironment0/compound46/atom9" aromatic="false" order="1" /><bond id="bond21" sourceAtom="moleculeEnvironment0/compound46/atom8" targetAtom="moleculeEnvironment0/compound46/atom13" aromatic="false" order="1" /><bond id="bond22" sourceAtom="moleculeEnvironment0/compound46/atom8" targetAtom="moleculeEnvironment0/compound46/atom17" aromatic="false" order="1" /><bond id="bond23" sourceAtom="moleculeEnvironment0/compound46/atom9" targetAtom="moleculeEnvironment0/compound46/atom8" aromatic="false" order="1" /><bond id="bond24" sourceAtom="moleculeEnvironment0/compound46/atom9" targetAtom="moleculeEnvironment0/compound46/atom10" aromatic="false" order="1" /><bond id="bond25" sourceAtom="moleculeEnvironment0/compound46/atom9" targetAtom="moleculeEnvironment0/compound46/atom11" aromatic="false" order="1" /><bond id="bond26" sourceAtom="moleculeEnvironment0/compound46/atom9" targetAtom="moleculeEnvironment0/compound46/atom12" aromatic="false" order="1" /><bond id="bond27" sourceAtom="moleculeEnvironment0/compound46/atom10" targetAtom="moleculeEnvironment0/compound46/atom9" aromatic="false" order="1" /><bond id="bond28" sourceAtom="moleculeEnvironment0/compound46/atom11" targetAtom="moleculeEnvironment0/compound46/atom9" aromatic="false" order="1" /><bond id="bond29" sourceAtom="moleculeEnvironment0/compound46/atom12" targetAtom="moleculeEnvironment0/compound46/atom9" aromatic="false" order="1" /><bond id="bond30" sourceAtom="moleculeEnvironment0/compound46/atom13" targetAtom="moleculeEnvironment0/compound46/atom8" aromatic="false" order="1" /><bond id="bond31" sourceAtom="moleculeEnvironment0/compound46/atom13" targetAtom="moleculeEnvironment0/compound46/atom14" aromatic="false" order="1" /><bond id="bond32" sourceAtom="moleculeEnvironment0/compound46/atom13" targetAtom="moleculeEnvironment0/compound46/atom15" aromatic="false" order="1" /><bond id="bond33" sourceAtom="moleculeEnvironment0/compound46/atom13" targetAtom="moleculeEnvironment0/compound46/atom16" aromatic="false" order="1" /><bond id="bond34" sourceAtom="moleculeEnvironment0/compound46/atom14" targetAtom="moleculeEnvironment0/compound46/atom13" aromatic="false" order="1" /><bond id="bond35" sourceAtom="moleculeEnvironment0/compound46/atom15" targetAtom="moleculeEnvironment0/compound46/atom13" aromatic="false" order="1" /><bond id="bond36" sourceAtom="moleculeEnvironment0/compound46/atom16" targetAtom="moleculeEnvironment0/compound46/atom13" aromatic="false" order="1" /><bond id="bond37" sourceAtom="moleculeEnvironment0/compound46/atom17" targetAtom="moleculeEnvironment0/compound46/atom8" aromatic="false" order="1" /><bond id="bond38" sourceAtom="moleculeEnvironment0/compound46/atom18" targetAtom="moleculeEnvironment0/compound46/atom7" aromatic="false" order="1" /><bond id="bond39" sourceAtom="moleculeEnvironment0/compound46/atom19" targetAtom="moleculeEnvironment0/compound46/atom7" aromatic="false" order="1" /><bond id="bond40" sourceAtom="moleculeEnvironment0/compound46/atom20" targetAtom="moleculeEnvironment0/compound46/atom0" aromatic="false" order="1" /></bondArray><alphaC id="atom0" /><amideNitrogen id="atom1" /><carboxylC id="atom2" /></aminoAcid><aminoAcid id="compound47" title="GLY_812_A" type="GLY" functionalCompoundID="812" chainID="A"><atomArray><atom id="atom0" elementType="C" pdbName="CA" chainId="A" x3="55.355" y3="-12.086" z3="-9.093" aromatic="false" serialNumber="5814" /><atom id="atom1" elementType="N" pdbName="N" chainId="A" x3="55.211" y3="-10.647" z3="-9.022" aromatic="false" serialNumber="5813" /><atom id="atom2" elementType="C" pdbName="C" chainId="A" x3="55.569" y3="-12.718" z3="-7.729" aromatic="false" serialNumber="5815" /><atom id="atom3" elementType="O" pdbName="O" chainId="A" x3="55.932" y3="-12.065" z3="-6.76" aromatic="false" serialNumber="5816" /><atom id="atom4" shadow="true" reference="moleculeEnvironment0/compound48/atom1" /><atom id="atom5" shadow="true" reference="moleculeEnvironment0/compound46/atom2" /><atom id="atom6" elementType="H" pdbName=" H" x3="56.029472" y3="-10.055741" z3="-9.0467415" aromatic="false" /><atom id="atom7" elementType="H" pdbName=" H" x3="54.482285" y3="-12.476775" z3="-9.526774" aromatic="false" /><atom id="atom8" elementType="H" pdbName=" H" x3="56.17772" y3="-12.298074" z3="-9.709975" aromatic="false" /></atomArray><bondArray><bond id="bond1" sourceAtom="moleculeEnvironment0/compound47/atom0" targetAtom="moleculeEnvironment0/compound47/atom2" aromatic="false" order="1" /><bond id="bond2" sourceAtom="moleculeEnvironment0/compound47/atom0" targetAtom="moleculeEnvironment0/compound47/atom1" aromatic="false" order="1" /><bond id="bond3" sourceAtom="moleculeEnvironment0/compound47/atom0" targetAtom="moleculeEnvironment0/compound47/atom7" aromatic="false" order="1" /><bond id="bond4" sourceAtom="moleculeEnvironment0/compound47/atom0" targetAtom="moleculeEnvironment0/compound47/atom8" aromatic="false" order="1" /><bond id="bond5" sourceAtom="moleculeEnvironment0/compound47/atom1" targetAtom="moleculeEnvironment0/compound47/atom0" aromatic="false" order="1" /><bond id="bond6" sourceAtom="moleculeEnvironment0/compound47/atom1" targetAtom="moleculeEnvironment0/compound47/atom5" aromatic="false" order="1" /><bond id="bond7" sourceAtom="moleculeEnvironment0/compound47/atom1" targetAtom="moleculeEnvironment0/compound47/atom6" aromatic="false" order="1" /><bond id="bond8" sourceAtom="moleculeEnvironment0/compound47/atom2" targetAtom="moleculeEnvironment0/compound47/atom3" aromatic="false" order="2" /><bond id="bond9" sourceAtom="moleculeEnvironment0/compound47/atom2" targetAtom="moleculeEnvironment0/compound47/atom0" aromatic="false" order="1" /><bond id="bond10" sourceAtom="moleculeEnvironment0/compound47/atom2" targetAtom="moleculeEnvironment0/compound47/atom4" aromatic="false" order="1" /><bond id="bond11" sourceAtom="moleculeEnvironment0/compound47/atom3" targetAtom="moleculeEnvironment0/compound47/atom2" aromatic="false" order="2" /><bond id="bond12" sourceAtom="moleculeEnvironment0/compound47/atom4" targetAtom="moleculeEnvironment0/compound47/atom2" aromatic="false" order="1" /><bond id="bond13" sourceAtom="moleculeEnvironment0/compound47/atom5" targetAtom="moleculeEnvironment0/compound47/atom1" aromatic="false" order="1" /><bond id="bond14" sourceAtom="moleculeEnvironment0/compound47/atom6" targetAtom="moleculeEnvironment0/compound47/atom1" aromatic="false" order="1" /><bond id="bond15" sourceAtom="moleculeEnvironment0/compound47/atom7" targetAtom="moleculeEnvironment0/compound47/atom0" aromatic="false" order="1" /><bond id="bond16" sourceAtom="moleculeEnvironment0/compound47/atom8" targetAtom="moleculeEnvironment0/compound47/atom0" aromatic="false" order="1" /></bondArray><alphaC id="atom0" /><amideNitrogen id="atom1" /><carboxylC id="atom2" /></aminoAcid><aminoAcid id="compound48" title="CYS_813_A" type="CYS" functionalCompoundID="813" chainID="A"><atomArray><atom id="atom0" elementType="C" pdbName="CA" chainId="A" x3="55.454" y3="-14.691" z3="-6.36" aromatic="false" serialNumber="5818" /><atom id="atom1" elementType="N" pdbName="N" chainId="A" x3="55.364" y3="-14.028" z3="-7.656" aromatic="false" serialNumber="5817" /><atom id="atom2" elementType="C" pdbName="C" chainId="A" x3="56.897" y3="-14.788" z3="-5.866" aromatic="false" serialNumber="5819" /><atom id="atom3" elementType="O" pdbName="O" chainId="A" x3="57.161" y3="-14.545" z3="-4.686" aromatic="false" serialNumber="5820" /><atom id="atom4" shadow="true" reference="moleculeEnvironment0/compound49/atom1" /><atom id="atom5" shadow="true" reference="moleculeEnvironment0/compound47/atom2" /><atom id="atom6" elementType="H" pdbName=" H" x3="55.148003" y3="-14.564698" z3="-8.48389" aromatic="false" /><atom id="atom7" elementType="C" pdbName="CB" chainId="A" x3="54.793" y3="-16.059" z3="-6.44" aromatic="false" serialNumber="5821" /><atom id="atom8" elementType="S" pdbName="SG" chainId="A" x3="53.002" y3="-15.883" z3="-6.474" aromatic="false" serialNumber="5822" /><atom id="atom9" elementType="H" pdbName=" H" x3="52.428177" y3="-17.100931" z3="-6.37463" aromatic="false" /><atom id="atom10" elementType="H" pdbName=" H" x3="55.066395" y3="-16.629368" z3="-5.6018844" aromatic="false" /><atom id="atom11" elementType="H" pdbName=" H" x3="55.106815" y3="-16.548767" z3="-7.3141546" aromatic="false" /><atom id="atom12" elementType="H" pdbName=" H" x3="54.884106" y3="-14.141518" z3="-5.670223" aromatic="false" /></atomArray><bondArray><bond id="bond1" sourceAtom="moleculeEnvironment0/compound48/atom0" targetAtom="moleculeEnvironment0/compound48/atom2" aromatic="false" order="1" /><bond id="bond2" sourceAtom="moleculeEnvironment0/compound48/atom0" targetAtom="moleculeEnvironment0/compound48/atom1" aromatic="false" order="1" /><bond id="bond3" sourceAtom="moleculeEnvironment0/compound48/atom0" targetAtom="moleculeEnvironment0/compound48/atom7" aromatic="false" order="1" /><bond id="bond4" sourceAtom="moleculeEnvironment0/compound48/atom0" targetAtom="moleculeEnvironment0/compound48/atom12" aromatic="false" order="1" /><bond id="bond5" sourceAtom="moleculeEnvironment0/compound48/atom1" targetAtom="moleculeEnvironment0/compound48/atom0" aromatic="false" order="1" /><bond id="bond6" sourceAtom="moleculeEnvironment0/compound48/atom1" targetAtom="moleculeEnvironment0/compound48/atom5" aromatic="false" order="1" /><bond id="bond7" sourceAtom="moleculeEnvironment0/compound48/atom1" targetAtom="moleculeEnvironment0/compound48/atom6" aromatic="false" order="1" /><bond id="bond8" sourceAtom="moleculeEnvironment0/compound48/atom2" targetAtom="moleculeEnvironment0/compound48/atom3" aromatic="false" order="2" /><bond id="bond9" sourceAtom="moleculeEnvironment0/compound48/atom2" targetAtom="moleculeEnvironment0/compound48/atom0" aromatic="false" order="1" /><bond id="bond10" sourceAtom="moleculeEnvironment0/compound48/atom2" targetAtom="moleculeEnvironment0/compound48/atom4" aromatic="false" order="1" /><bond id="bond11" sourceAtom="moleculeEnvironment0/compound48/atom3" targetAtom="moleculeEnvironment0/compound48/atom2" aromatic="false" order="2" /><bond id="bond12" sourceAtom="moleculeEnvironment0/compound48/atom4" targetAtom="moleculeEnvironment0/compound48/atom2" aromatic="false" order="1" /><bond id="bond13" sourceAtom="moleculeEnvironment0/compound48/atom5" targetAtom="moleculeEnvironment0/compound48/atom1" aromatic="false" order="1" /><bond id="bond14" sourceAtom="moleculeEnvironment0/compound48/atom6" targetAtom="moleculeEnvironment0/compound48/atom1" aromatic="false" order="1" /><bond id="bond15" sourceAtom="moleculeEnvironment0/compound48/atom7" targetAtom="moleculeEnvironment0/compound48/atom0" aromatic="false" order="1" /><bond id="bond16" sourceAtom="moleculeEnvironment0/compound48/atom7" targetAtom="moleculeEnvironment0/compound48/atom8" aromatic="false" order="1" /><bond id="bond17" sourceAtom="moleculeEnvironment0/compound48/atom7" targetAtom="moleculeEnvironment0/compound48/atom10" aromatic="false" order="1" /><bond id="bond18" sourceAtom="moleculeEnvironment0/compound48/atom7" targetAtom="moleculeEnvironment0/compound48/atom11" aromatic="false" order="1" /><bond id="bond19" sourceAtom="moleculeEnvironment0/compound48/atom8" targetAtom="moleculeEnvironment0/compound48/atom7" aromatic="false" order="1" /><bond id="bond20" sourceAtom="moleculeEnvironment0/compound48/atom8" targetAtom="moleculeEnvironment0/compound48/atom9" aromatic="false" order="1" /><bond id="bond21" sourceAtom="moleculeEnvironment0/compound48/atom9" targetAtom="moleculeEnvironment0/compound48/atom8" aromatic="false" order="1" /><bond id="bond22" sourceAtom="moleculeEnvironment0/compound48/atom10" targetAtom="moleculeEnvironment0/compound48/atom7" aromatic="false" order="1" /><bond id="bond23" sourceAtom="moleculeEnvironment0/compound48/atom11" targetAtom="moleculeEnvironment0/compound48/atom7" aromatic="false" order="1" /><bond id="bond24" sourceAtom="moleculeEnvironment0/compound48/atom12" targetAtom="moleculeEnvironment0/compound48/atom0" aromatic="false" order="1" /></bondArray><alphaC id="atom0" /><amideNitrogen id="atom1" /><carboxylC id="atom2" /></aminoAcid><aminoAcid id="compound49" title="ILE_814_A" type="ILE" functionalCompoundID="814" chainID="A"><atomArray><atom id="atom0" elementType="C" pdbName="CA" chainId="A" x3="59.248" y3="-15.129" z3="-6.328" aromatic="false" serialNumber="5824" /><atom id="atom1" elementType="N" pdbName="N" chainId="A" x3="57.846" y3="-15.131" z3="-6.74" aromatic="false" serialNumber="5823" /><atom id="atom2" elementType="C" pdbName="C" chainId="A" x3="59.584" y3="-13.848" z3="-5.572" aromatic="false" serialNumber="5825" /><atom id="atom3" elementType="O" pdbName="O" chainId="A" x3="60.214" y3="-13.874" z3="-4.5" aromatic="false" serialNumber="5826" /><atom id="atom4" shadow="true" reference="moleculeEnvironment0/compound50/atom1" /><atom id="atom5" shadow="true" reference="moleculeEnvironment0/compound48/atom2" /><atom id="atom6" elementType="H" pdbName=" H" x3="57.597324" y3="-15.391382" z3="-7.6836414" aromatic="false" /><atom id="atom7" elementType="C" pdbName="CB" chainId="A" x3="60.164" y3="-15.299" z3="-7.549" aromatic="false" serialNumber="5827" /><atom id="atom8" elementType="C" pdbName="CG2" chainId="A" x3="61.601" y3="-14.981" z3="-7.175" aromatic="false" serialNumber="5829" /><atom id="atom9" elementType="H" pdbName=" H" x3="61.7147" y3="-13.942059" z3="-7.074136" aromatic="false" /><atom id="atom10" elementType="H" pdbName=" H" x3="61.837654" y3="-15.448939" z3="-6.265315" aromatic="false" /><atom id="atom11" elementType="H" pdbName=" H" x3="62.244267" y3="-15.33212" z3="-7.926947" aromatic="false" /><atom id="atom12" elementType="C" pdbName="CG1" chainId="A" x3="60.05" y3="-16.705" z3="-8.123" aromatic="false" serialNumber="5828" /><atom id="atom13" elementType="C" pdbName="CD1" chainId="A" x3="60.975" y3="-16.918" z3="-9.303" aromatic="false" serialNumber="5830" /><atom id="atom14" elementType="H" pdbName=" H" x3="61.863453" y3="-17.370682" z3="-8.974016" aromatic="false" /><atom id="atom15" elementType="H" pdbName=" H" x3="60.5059" y3="-17.539047" z3="-10.007803" aromatic="false" /><atom id="atom16" elementType="H" pdbName=" H" x3="61.196983" y3="-15.991949" z3="-9.745329" aromatic="false" /><atom id="atom17" elementType="H" pdbName=" H" x3="60.299152" y3="-17.406582" z3="-7.3825912" aromatic="false" /><atom id="atom18" elementType="H" pdbName=" H" x3="59.065136" y3="-16.872229" z3="-8.44639" aromatic="false" /><atom id="atom19" elementType="H" pdbName=" H" x3="59.855103" y3="-14.646889" z3="-8.311779" aromatic="false" /><atom id="atom20" elementType="H" pdbName=" H" x3="59.44644" y3="-15.958844" z3="-5.7160525" aromatic="false" /></atomArray><bondArray><bond id="bond1" sourceAtom="moleculeEnvironment0/compound49/atom0" targetAtom="moleculeEnvironment0/compound49/atom2" aromatic="false" order="1" /><bond id="bond2" sourceAtom="moleculeEnvironment0/compound49/atom0" targetAtom="moleculeEnvironment0/compound49/atom1" aromatic="false" order="1" /><bond id="bond3" sourceAtom="moleculeEnvironment0/compound49/atom0" targetAtom="moleculeEnvironment0/compound49/atom7" aromatic="false" order="1" /><bond id="bond4" sourceAtom="moleculeEnvironment0/compound49/atom0" targetAtom="moleculeEnvironment0/compound49/atom20" aromatic="false" order="1" /><bond id="bond5" sourceAtom="moleculeEnvironment0/compound49/atom1" targetAtom="moleculeEnvironment0/compound49/atom0" aromatic="false" order="1" /><bond id="bond6" sourceAtom="moleculeEnvironment0/compound49/atom1" targetAtom="moleculeEnvironment0/compound49/atom5" aromatic="false" order="1" /><bond id="bond7" sourceAtom="moleculeEnvironment0/compound49/atom1" targetAtom="moleculeEnvironment0/compound49/atom6" aromatic="false" order="1" /><bond id="bond8" sourceAtom="moleculeEnvironment0/compound49/atom2" targetAtom="moleculeEnvironment0/compound49/atom3" aromatic="false" order="2" /><bond id="bond9" sourceAtom="moleculeEnvironment0/compound49/atom2" targetAtom="moleculeEnvironment0/compound49/atom0" aromatic="false" order="1" /><bond id="bond10" sourceAtom="moleculeEnvironment0/compound49/atom2" targetAtom="moleculeEnvironment0/compound49/atom4" aromatic="false" order="1" /><bond id="bond11" sourceAtom="moleculeEnvironment0/compound49/atom3" targetAtom="moleculeEnvironment0/compound49/atom2" aromatic="false" order="2" /><bond id="bond12" sourceAtom="moleculeEnvironment0/compound49/atom4" targetAtom="moleculeEnvironment0/compound49/atom2" aromatic="false" order="1" /><bond id="bond13" sourceAtom="moleculeEnvironment0/compound49/atom5" targetAtom="moleculeEnvironment0/compound49/atom1" aromatic="false" order="1" /><bond id="bond14" sourceAtom="moleculeEnvironment0/compound49/atom6" targetAtom="moleculeEnvironment0/compound49/atom1" aromatic="false" order="1" /><bond id="bond15" sourceAtom="moleculeEnvironment0/compound49/atom7" targetAtom="moleculeEnvironment0/compound49/atom0" aromatic="false" order="1" /><bond id="bond16" sourceAtom="moleculeEnvironment0/compound49/atom7" targetAtom="moleculeEnvironment0/compound49/atom8" aromatic="false" order="1" /><bond id="bond17" sourceAtom="moleculeEnvironment0/compound49/atom7" targetAtom="moleculeEnvironment0/compound49/atom12" aromatic="false" order="1" /><bond id="bond18" sourceAtom="moleculeEnvironment0/compound49/atom7" targetAtom="moleculeEnvironment0/compound49/atom19" aromatic="false" order="1" /><bond id="bond19" sourceAtom="moleculeEnvironment0/compound49/atom8" targetAtom="moleculeEnvironment0/compound49/atom7" aromatic="false" order="1" /><bond id="bond20" sourceAtom="moleculeEnvironment0/compound49/atom8" targetAtom="moleculeEnvironment0/compound49/atom9" aromatic="false" order="1" /><bond id="bond21" sourceAtom="moleculeEnvironment0/compound49/atom8" targetAtom="moleculeEnvironment0/compound49/atom10" aromatic="false" order="1" /><bond id="bond22" sourceAtom="moleculeEnvironment0/compound49/atom8" targetAtom="moleculeEnvironment0/compound49/atom11" aromatic="false" order="1" /><bond id="bond23" sourceAtom="moleculeEnvironment0/compound49/atom9" targetAtom="moleculeEnvironment0/compound49/atom8" aromatic="false" order="1" /><bond id="bond24" sourceAtom="moleculeEnvironment0/compound49/atom10" targetAtom="moleculeEnvironment0/compound49/atom8" aromatic="false" order="1" /><bond id="bond25" sourceAtom="moleculeEnvironment0/compound49/atom11" targetAtom="moleculeEnvironment0/compound49/atom8" aromatic="false" order="1" /><bond id="bond26" sourceAtom="moleculeEnvironment0/compound49/atom12" targetAtom="moleculeEnvironment0/compound49/atom7" aromatic="false" order="1" /><bond id="bond27" sourceAtom="moleculeEnvironment0/compound49/atom12" targetAtom="moleculeEnvironment0/compound49/atom13" aromatic="false" order="1" /><bond id="bond28" sourceAtom="moleculeEnvironment0/compound49/atom12" targetAtom="moleculeEnvironment0/compound49/atom17" aromatic="false" order="1" /><bond id="bond29" sourceAtom="moleculeEnvironment0/compound49/atom12" targetAtom="moleculeEnvironment0/compound49/atom18" aromatic="false" order="1" /><bond id="bond30" sourceAtom="moleculeEnvironment0/compound49/atom13" targetAtom="moleculeEnvironment0/compound49/atom12" aromatic="false" order="1" /><bond id="bond31" sourceAtom="moleculeEnvironment0/compound49/atom13" targetAtom="moleculeEnvironment0/compound49/atom14" aromatic="false" order="1" /><bond id="bond32" sourceAtom="moleculeEnvironment0/compound49/atom13" targetAtom="moleculeEnvironment0/compound49/atom15" aromatic="false" order="1" /><bond id="bond33" sourceAtom="moleculeEnvironment0/compound49/atom13" targetAtom="moleculeEnvironment0/compound49/atom16" aromatic="false" order="1" /><bond id="bond34" sourceAtom="moleculeEnvironment0/compound49/atom14" targetAtom="moleculeEnvironment0/compound49/atom13" aromatic="false" order="1" /><bond id="bond35" sourceAtom="moleculeEnvironment0/compound49/atom15" targetAtom="moleculeEnvironment0/compound49/atom13" aromatic="false" order="1" /><bond id="bond36" sourceAtom="moleculeEnvironment0/compound49/atom16" targetAtom="moleculeEnvironment0/compound49/atom13" aromatic="false" order="1" /><bond id="bond37" sourceAtom="moleculeEnvironment0/compound49/atom17" targetAtom="moleculeEnvironment0/compound49/atom12" aromatic="false" order="1" /><bond id="bond38" sourceAtom="moleculeEnvironment0/compound49/atom18" targetAtom="moleculeEnvironment0/compound49/atom12" aromatic="false" order="1" /><bond id="bond39" sourceAtom="moleculeEnvironment0/compound49/atom19" targetAtom="moleculeEnvironment0/compound49/atom7" aromatic="false" order="1" /><bond id="bond40" sourceAtom="moleculeEnvironment0/compound49/atom20" targetAtom="moleculeEnvironment0/compound49/atom0" aromatic="false" order="1" /></bondArray><alphaC id="atom0" /><amideNitrogen id="atom1" /><carboxylC id="atom2" /></aminoAcid><aminoAcid id="compound50" title="THR_815_A" type="THR" functionalCompoundID="815" chainID="A"><atomArray><atom id="atom0" elementType="C" pdbName="CA" chainId="A" x3="59.592" y3="-11.472" z3="-5.461" aromatic="false" serialNumber="5832" /><atom id="atom1" elementType="N" pdbName="N" chainId="A" x3="59.145" y3="-12.701" z3="-6.095" aromatic="false" serialNumber="5831" /><atom id="atom2" elementType="C" pdbName="C" chainId="A" x3="58.866" y3="-11.229" z3="-4.145" aromatic="false" serialNumber="5833" /><atom id="atom3" elementType="O" pdbName="O" chainId="A" x3="59.489" y3="-10.708" z3="-3.214" aromatic="false" serialNumber="5834" /><atom id="atom4" shadow="true" reference="moleculeEnvironment0/compound51/atom1" /><atom id="atom5" shadow="true" reference="moleculeEnvironment0/compound49/atom2" /><atom id="atom6" elementType="H" pdbName=" H" x3="58.529434" y3="-12.66172" z3="-6.894773" aromatic="false" /><atom id="atom7" elementType="C" pdbName="CB" chainId="A" x3="59.477" y3="-10.272" z3="-6.418" aromatic="false" serialNumber="5835" /><atom id="atom8" elementType="O" pdbName="OG1" chainId="A" x3="58.108" y3="-9.905" z3="-6.624" aromatic="false" serialNumber="5837" /><atom id="atom9" elementType="H" pdbName=" H" x3="57.49464" y3="-10.642434" z3="-6.2486615" aromatic="false" /><atom id="atom10" elementType="C" pdbName="CG2" chainId="A" x3="60.158" y3="-10.594" z3="-7.779" aromatic="false" serialNumber="5836" /><atom id="atom11" elementType="H" pdbName=" H" x3="60.328163" y3="-9.70137" z3="-8.305078" aromatic="false" /><atom id="atom12" elementType="H" pdbName=" H" x3="61.073418" y3="-11.078468" z3="-7.606368" aromatic="false" /><atom id="atom13" elementType="H" pdbName=" H" x3="59.532097" y3="-11.21951" z3="-8.344226" aromatic="false" /><atom id="atom14" elementType="H" pdbName=" H" x3="59.98718" y3="-9.449514" z3="-6.0108943" aromatic="false" /><atom id="atom15" elementType="H" pdbName=" H" x3="60.624165" y3="-11.545647" z3="-5.282906" aromatic="false" /></atomArray><bondArray><bond id="bond1" sourceAtom="moleculeEnvironment0/compound50/atom0" targetAtom="moleculeEnvironment0/compound50/atom2" aromatic="false" order="1" /><bond id="bond2" sourceAtom="moleculeEnvironment0/compound50/atom0" targetAtom="moleculeEnvironment0/compound50/atom1" aromatic="false" order="1" /><bond id="bond3" sourceAtom="moleculeEnvironment0/compound50/atom0" targetAtom="moleculeEnvironment0/compound50/atom7" aromatic="false" order="1" /><bond id="bond4" sourceAtom="moleculeEnvironment0/compound50/atom0" targetAtom="moleculeEnvironment0/compound50/atom15" aromatic="false" order="1" /><bond id="bond5" sourceAtom="moleculeEnvironment0/compound50/atom1" targetAtom="moleculeEnvironment0/compound50/atom0" aromatic="false" order="1" /><bond id="bond6" sourceAtom="moleculeEnvironment0/compound50/atom1" targetAtom="moleculeEnvironment0/compound50/atom5" aromatic="false" order="1" /><bond id="bond7" sourceAtom="moleculeEnvironment0/compound50/atom1" targetAtom="moleculeEnvironment0/compound50/atom6" aromatic="false" order="1" /><bond id="bond8" sourceAtom="moleculeEnvironment0/compound50/atom2" targetAtom="moleculeEnvironment0/compound50/atom3" aromatic="false" order="2" /><bond id="bond9" sourceAtom="moleculeEnvironment0/compound50/atom2" targetAtom="moleculeEnvironment0/compound50/atom0" aromatic="false" order="1" /><bond id="bond10" sourceAtom="moleculeEnvironment0/compound50/atom2" targetAtom="moleculeEnvironment0/compound50/atom4" aromatic="false" order="1" /><bond id="bond11" sourceAtom="moleculeEnvironment0/compound50/atom3" targetAtom="moleculeEnvironment0/compound50/atom2" aromatic="false" order="2" /><bond id="bond12" sourceAtom="moleculeEnvironment0/compound50/atom4" targetAtom="moleculeEnvironment0/compound50/atom2" aromatic="false" order="1" /><bond id="bond13" sourceAtom="moleculeEnvironment0/compound50/atom5" targetAtom="moleculeEnvironment0/compound50/atom1" aromatic="false" order="1" /><bond id="bond14" sourceAtom="moleculeEnvironment0/compound50/atom6" targetAtom="moleculeEnvironment0/compound50/atom1" aromatic="false" order="1" /><bond id="bond15" sourceAtom="moleculeEnvironment0/compound50/atom7" targetAtom="moleculeEnvironment0/compound50/atom0" aromatic="false" order="1" /><bond id="bond16" sourceAtom="moleculeEnvironment0/compound50/atom7" targetAtom="moleculeEnvironment0/compound50/atom8" aromatic="false" order="1" /><bond id="bond17" sourceAtom="moleculeEnvironment0/compound50/atom7" targetAtom="moleculeEnvironment0/compound50/atom10" aromatic="false" order="1" /><bond id="bond18" sourceAtom="moleculeEnvironment0/compound50/atom7" targetAtom="moleculeEnvironment0/compound50/atom14" aromatic="false" order="1" /><bond id="bond19" sourceAtom="moleculeEnvironment0/compound50/atom8" targetAtom="moleculeEnvironment0/compound50/atom7" aromatic="false" order="1" /><bond id="bond20" sourceAtom="moleculeEnvironment0/compound50/atom8" targetAtom="moleculeEnvironment0/compound50/atom9" aromatic="false" order="1" /><bond id="bond21" sourceAtom="moleculeEnvironment0/compound50/atom9" targetAtom="moleculeEnvironment0/compound50/atom8" aromatic="false" order="1" /><bond id="bond22" sourceAtom="moleculeEnvironment0/compound50/atom10" targetAtom="moleculeEnvironment0/compound50/atom7" aromatic="false" order="1" /><bond id="bond23" sourceAtom="moleculeEnvironment0/compound50/atom10" targetAtom="moleculeEnvironment0/compound50/atom11" aromatic="false" order="1" /><bond id="bond24" sourceAtom="moleculeEnvironment0/compound50/atom10" targetAtom="moleculeEnvironment0/compound50/atom12" aromatic="false" order="1" /><bond id="bond25" sourceAtom="moleculeEnvironment0/compound50/atom10" targetAtom="moleculeEnvironment0/compound50/atom13" aromatic="false" order="1" /><bond id="bond26" sourceAtom="moleculeEnvironment0/compound50/atom11" targetAtom="moleculeEnvironment0/compound50/atom10" aromatic="false" order="1" /><bond id="bond27" sourceAtom="moleculeEnvironment0/compound50/atom12" targetAtom="moleculeEnvironment0/compound50/atom10" aromatic="false" order="1" /><bond id="bond28" sourceAtom="moleculeEnvironment0/compound50/atom13" targetAtom="moleculeEnvironment0/compound50/atom10" aromatic="false" order="1" /><bond id="bond29" sourceAtom="moleculeEnvironment0/compound50/atom14" targetAtom="moleculeEnvironment0/compound50/atom7" aromatic="false" order="1" /><bond id="bond30" sourceAtom="moleculeEnvironment0/compound50/atom15" targetAtom="moleculeEnvironment0/compound50/atom0" aromatic="false" order="1" /></bondArray><alphaC id="atom0" /><amideNitrogen id="atom1" /><carboxylC id="atom2" /></aminoAcid><aminoAcid id="compound51" title="ILE_816_A" type="ILE" functionalCompoundID="816" chainID="A"><atomArray><atom id="atom0" elementType="C" pdbName="CA" chainId="A" x3="56.976" y3="-11.444" z3="-2.686" aromatic="false" serialNumber="5839" /><atom id="atom1" elementType="N" pdbName="N" chainId="A" x3="57.599" y3="-11.645" z3="-4.0" aromatic="false" serialNumber="5838" /><atom id="atom2" elementType="C" pdbName="C" chainId="A" x3="57.489" y3="-12.467" z3="-1.675" aromatic="false" serialNumber="5840" /><atom id="atom3" elementType="O" pdbName="O" chainId="A" x3="57.415" y3="-12.25" z3="-0.453" aromatic="false" serialNumber="5841" /><atom id="atom4" shadow="true" reference="moleculeEnvironment0/compound52/atom1" /><atom id="atom5" shadow="true" reference="moleculeEnvironment0/compound50/atom2" /><atom id="atom6" elementType="H" pdbName=" H" x3="57.075203" y3="-12.079998" z3="-4.746001" aromatic="false" /><atom id="atom7" elementType="C" pdbName="CB" chainId="A" x3="55.437" y3="-11.442" z3="-2.764" aromatic="false" serialNumber="5842" /><atom id="atom8" elementType="C" pdbName="CG2" chainId="A" x3="54.985" y3="-10.861" z3="-4.062" aromatic="false" serialNumber="5844" /><atom id="atom9" elementType="H" pdbName=" H" x3="54.654312" y3="-11.631467" z3="-4.6940813" aromatic="false" /><atom id="atom10" elementType="H" pdbName=" H" x3="54.197777" y3="-10.188053" z3="-3.8890142" aromatic="false" /><atom id="atom11" elementType="H" pdbName=" H" x3="55.78486" y3="-10.354655" z3="-4.5162516" aromatic="false" /><atom id="atom12" elementType="C" pdbName="CG1" chainId="A" x3="54.849" y3="-12.831" z3="-2.643" aromatic="false" serialNumber="5843" /><atom id="atom13" elementType="C" pdbName="CD1" chainId="A" x3="53.338" y3="-12.791" z3="-2.712" aromatic="false" serialNumber="5845" /><atom id="atom14" elementType="H" pdbName=" H" x3="52.95212" y3="-13.7414875" z3="-2.4880083" aromatic="false" /><atom id="atom15" elementType="H" pdbName=" H" x3="52.97426" y3="-12.092926" z3="-2.0171003" aromatic="false" /><atom id="atom16" elementType="H" pdbName=" H" x3="53.03908" y3="-12.510829" z3="-3.678773" aromatic="false" /><atom id="atom17" elementType="H" pdbName=" H" x3="55.132053" y3="-13.252033" z3="-1.7237014" aromatic="false" /><atom id="atom18" elementType="H" pdbName=" H" x3="55.205105" y3="-13.43137" z3="-3.4273744" aromatic="false" /><atom id="atom19" elementType="H" pdbName=" H" x3="55.0474" y3="-10.86667" z3="-1.9767847" aromatic="false" /><atom id="atom20" elementType="H" pdbName=" H" x3="57.203495" y3="-10.475533" z3="-2.3501153" aromatic="false" /></atomArray><bondArray><bond id="bond1" sourceAtom="moleculeEnvironment0/compound51/atom0" targetAtom="moleculeEnvironment0/compound51/atom2" aromatic="false" order="1" /><bond id="bond2" sourceAtom="moleculeEnvironment0/compound51/atom0" targetAtom="moleculeEnvironment0/compound51/atom1" aromatic="false" order="1" /><bond id="bond3" sourceAtom="moleculeEnvironment0/compound51/atom0" targetAtom="moleculeEnvironment0/compound51/atom7" aromatic="false" order="1" /><bond id="bond4" sourceAtom="moleculeEnvironment0/compound51/atom0" targetAtom="moleculeEnvironment0/compound51/atom20" aromatic="false" order="1" /><bond id="bond5" sourceAtom="moleculeEnvironment0/compound51/atom1" targetAtom="moleculeEnvironment0/compound51/atom0" aromatic="false" order="1" /><bond id="bond6" sourceAtom="moleculeEnvironment0/compound51/atom1" targetAtom="moleculeEnvironment0/compound51/atom5" aromatic="false" order="1" /><bond id="bond7" sourceAtom="moleculeEnvironment0/compound51/atom1" targetAtom="moleculeEnvironment0/compound51/atom6" aromatic="false" order="1" /><bond id="bond8" sourceAtom="moleculeEnvironment0/compound51/atom2" targetAtom="moleculeEnvironment0/compound51/atom3" aromatic="false" order="2" /><bond id="bond9" sourceAtom="moleculeEnvironment0/compound51/atom2" targetAtom="moleculeEnvironment0/compound51/atom0" aromatic="false" order="1" /><bond id="bond10" sourceAtom="moleculeEnvironment0/compound51/atom2" targetAtom="moleculeEnvironment0/compound51/atom4" aromatic="false" order="1" /><bond id="bond11" sourceAtom="moleculeEnvironment0/compound51/atom3" targetAtom="moleculeEnvironment0/compound51/atom2" aromatic="false" order="2" /><bond id="bond12" sourceAtom="moleculeEnvironment0/compound51/atom4" targetAtom="moleculeEnvironment0/compound51/atom2" aromatic="false" order="1" /><bond id="bond13" sourceAtom="moleculeEnvironment0/compound51/atom5" targetAtom="moleculeEnvironment0/compound51/atom1" aromatic="false" order="1" /><bond id="bond14" sourceAtom="moleculeEnvironment0/compound51/atom6" targetAtom="moleculeEnvironment0/compound51/atom1" aromatic="false" order="1" /><bond id="bond15" sourceAtom="moleculeEnvironment0/compound51/atom7" targetAtom="moleculeEnvironment0/compound51/atom0" aromatic="false" order="1" /><bond id="bond16" sourceAtom="moleculeEnvironment0/compound51/atom7" targetAtom="moleculeEnvironment0/compound51/atom8" aromatic="false" order="1" /><bond id="bond17" sourceAtom="moleculeEnvironment0/compound51/atom7" targetAtom="moleculeEnvironment0/compound51/atom12" aromatic="false" order="1" /><bond id="bond18" sourceAtom="moleculeEnvironment0/compound51/atom7" targetAtom="moleculeEnvironment0/compound51/atom19" aromatic="false" order="1" /><bond id="bond19" sourceAtom="moleculeEnvironment0/compound51/atom8" targetAtom="moleculeEnvironment0/compound51/atom7" aromatic="false" order="1" /><bond id="bond20" sourceAtom="moleculeEnvironment0/compound51/atom8" targetAtom="moleculeEnvironment0/compound51/atom9" aromatic="false" order="1" /><bond id="bond21" sourceAtom="moleculeEnvironment0/compound51/atom8" targetAtom="moleculeEnvironment0/compound51/atom10" aromatic="false" order="1" /><bond id="bond22" sourceAtom="moleculeEnvironment0/compound51/atom8" targetAtom="moleculeEnvironment0/compound51/atom11" aromatic="false" order="1" /><bond id="bond23" sourceAtom="moleculeEnvironment0/compound51/atom9" targetAtom="moleculeEnvironment0/compound51/atom8" aromatic="false" order="1" /><bond id="bond24" sourceAtom="moleculeEnvironment0/compound51/atom10" targetAtom="moleculeEnvironment0/compound51/atom8" aromatic="false" order="1" /><bond id="bond25" sourceAtom="moleculeEnvironment0/compound51/atom11" targetAtom="moleculeEnvironment0/compound51/atom8" aromatic="false" order="1" /><bond id="bond26" sourceAtom="moleculeEnvironment0/compound51/atom12" targetAtom="moleculeEnvironment0/compound51/atom7" aromatic="false" order="1" /><bond id="bond27" sourceAtom="moleculeEnvironment0/compound51/atom12" targetAtom="moleculeEnvironment0/compound51/atom13" aromatic="false" order="1" /><bond id="bond28" sourceAtom="moleculeEnvironment0/compound51/atom12" targetAtom="moleculeEnvironment0/compound51/atom17" aromatic="false" order="1" /><bond id="bond29" sourceAtom="moleculeEnvironment0/compound51/atom12" targetAtom="moleculeEnvironment0/compound51/atom18" aromatic="false" order="1" /><bond id="bond30" sourceAtom="moleculeEnvironment0/compound51/atom13" targetAtom="moleculeEnvironment0/compound51/atom12" aromatic="false" order="1" /><bond id="bond31" sourceAtom="moleculeEnvironment0/compound51/atom13" targetAtom="moleculeEnvironment0/compound51/atom14" aromatic="false" order="1" /><bond id="bond32" sourceAtom="moleculeEnvironment0/compound51/atom13" targetAtom="moleculeEnvironment0/compound51/atom15" aromatic="false" order="1" /><bond id="bond33" sourceAtom="moleculeEnvironment0/compound51/atom13" targetAtom="moleculeEnvironment0/compound51/atom16" aromatic="false" order="1" /><bond id="bond34" sourceAtom="moleculeEnvironment0/compound51/atom14" targetAtom="moleculeEnvironment0/compound51/atom13" aromatic="false" order="1" /><bond id="bond35" sourceAtom="moleculeEnvironment0/compound51/atom15" targetAtom="moleculeEnvironment0/compound51/atom13" aromatic="false" order="1" /><bond id="bond36" sourceAtom="moleculeEnvironment0/compound51/atom16" targetAtom="moleculeEnvironment0/compound51/atom13" aromatic="false" order="1" /><bond id="bond37" sourceAtom="moleculeEnvironment0/compound51/atom17" targetAtom="moleculeEnvironment0/compound51/atom12" aromatic="false" order="1" /><bond id="bond38" sourceAtom="moleculeEnvironment0/compound51/atom18" targetAtom="moleculeEnvironment0/compound51/atom12" aromatic="false" order="1" /><bond id="bond39" sourceAtom="moleculeEnvironment0/compound51/atom19" targetAtom="moleculeEnvironment0/compound51/atom7" aromatic="false" order="1" /><bond id="bond40" sourceAtom="moleculeEnvironment0/compound51/atom20" targetAtom="moleculeEnvironment0/compound51/atom0" aromatic="false" order="1" /></bondArray><alphaC id="atom0" /><amideNitrogen id="atom1" /><carboxylC id="atom2" /></aminoAcid><aminoAcid id="compound52" title="LEU_817_A" type="LEU" functionalCompoundID="817" chainID="A"><atomArray><atom id="atom0" elementType="C" pdbName="CA" chainId="A" x3="58.832" y3="-14.391" z3="-1.241" aromatic="false" serialNumber="5847" /><atom id="atom1" elementType="N" pdbName="N" chainId="A" x3="58.067" y3="-13.561" z3="-2.151" aromatic="false" serialNumber="5846" /><atom id="atom2" elementType="C" pdbName="C" chainId="A" x3="60.067" y3="-13.643" z3="-0.766" aromatic="false" serialNumber="5848" /><atom id="atom3" elementType="O" pdbName="O" chainId="A" x3="60.334" y3="-13.6" z3="0.441" aromatic="false" serialNumber="5849" /><atom id="atom4" elementType="H" pdbName=" H" x3="60.692806" y3="-13.163541" z3="-1.4595308" aromatic="false" /><atom id="atom5" shadow="true" reference="moleculeEnvironment0/compound51/atom2" /><atom id="atom6" elementType="H" pdbName=" H" x3="57.98395" y3="-13.8214035" z3="-3.1233134" aromatic="false" /><atom id="atom7" elementType="C" pdbName="CB" chainId="A" x3="59.184" y3="-15.719" z3="-1.906" aromatic="false" serialNumber="5850" /><atom id="atom8" elementType="C" pdbName="CG" chainId="A" x3="57.928" y3="-16.582" z3="-2.026" aromatic="false" serialNumber="5851" /><atom id="atom9" elementType="C" pdbName="CD1" chainId="A" x3="58.256" y3="-17.984" z3="-2.503" aromatic="false" serialNumber="5852" /><atom id="atom10" elementType="H" pdbName=" H" x3="57.543545" y3="-18.288195" z3="-3.2117825" aromatic="false" /><atom id="atom11" elementType="H" pdbName=" H" x3="58.24124" y3="-18.643932" z3="-1.6864393" aromatic="false" /><atom id="atom12" elementType="H" pdbName=" H" x3="59.21027" y3="-17.990396" z3="-2.9409778" aromatic="false" /><atom id="atom13" elementType="C" pdbName="CD2" chainId="A" x3="57.185" y3="-16.619" z3="-0.688" aromatic="false" serialNumber="5853" /><atom id="atom14" elementType="H" pdbName=" H" x3="56.59755" y3="-17.487835" z3="-0.6377815" aromatic="false" /><atom id="atom15" elementType="H" pdbName=" H" x3="56.567356" y3="-15.773733" z3="-0.6071494" aromatic="false" /><atom id="atom16" elementType="H" pdbName=" H" x3="57.8805" y3="-16.620806" z3="0.098624945" aromatic="false" /><atom id="atom17" elementType="H" pdbName=" H" x3="57.267056" y3="-16.144287" z3="-2.7145205" aromatic="false" /><atom id="atom18" elementType="H" pdbName=" H" x3="59.575493" y3="-15.538111" z3="-2.8633451" aromatic="false" /><atom id="atom19" elementType="H" pdbName=" H" x3="59.898922" y3="-16.22274" z3="-1.3249453" aromatic="false" /><atom id="atom20" elementType="H" pdbName=" H" x3="58.23356" y3="-14.638925" z3="-0.41462213" aromatic="false" /></atomArray><bondArray><bond id="bond1" sourceAtom="moleculeEnvironment0/compound52/atom0" targetAtom="moleculeEnvironment0/compound52/atom2" aromatic="false" order="1" /><bond id="bond2" sourceAtom="moleculeEnvironment0/compound52/atom0" targetAtom="moleculeEnvironment0/compound52/atom1" aromatic="false" order="1" /><bond id="bond3" sourceAtom="moleculeEnvironment0/compound52/atom0" targetAtom="moleculeEnvironment0/compound52/atom7" aromatic="false" order="1" /><bond id="bond4" sourceAtom="moleculeEnvironment0/compound52/atom0" targetAtom="moleculeEnvironment0/compound52/atom20" aromatic="false" order="1" /><bond id="bond5" sourceAtom="moleculeEnvironment0/compound52/atom1" targetAtom="moleculeEnvironment0/compound52/atom0" aromatic="false" order="1" /><bond id="bond6" sourceAtom="moleculeEnvironment0/compound52/atom1" targetAtom="moleculeEnvironment0/compound52/atom5" aromatic="false" order="1" /><bond id="bond7" sourceAtom="moleculeEnvironment0/compound52/atom1" targetAtom="moleculeEnvironment0/compound52/atom6" aromatic="false" order="1" /><bond id="bond8" sourceAtom="moleculeEnvironment0/compound52/atom2" targetAtom="moleculeEnvironment0/compound52/atom3" aromatic="false" order="2" /><bond id="bond9" sourceAtom="moleculeEnvironment0/compound52/atom2" targetAtom="moleculeEnvironment0/compound52/atom0" aromatic="false" order="1" /><bond id="bond10" sourceAtom="moleculeEnvironment0/compound52/atom2" targetAtom="moleculeEnvironment0/compound52/atom4" aromatic="false" order="1" /><bond id="bond11" sourceAtom="moleculeEnvironment0/compound52/atom3" targetAtom="moleculeEnvironment0/compound52/atom2" aromatic="false" order="2" /><bond id="bond12" sourceAtom="moleculeEnvironment0/compound52/atom4" targetAtom="moleculeEnvironment0/compound52/atom2" aromatic="false" order="1" /><bond id="bond13" sourceAtom="moleculeEnvironment0/compound52/atom5" targetAtom="moleculeEnvironment0/compound52/atom1" aromatic="false" order="1" /><bond id="bond14" sourceAtom="moleculeEnvironment0/compound52/atom6" targetAtom="moleculeEnvironment0/compound52/atom1" aromatic="false" order="1" /><bond id="bond15" sourceAtom="moleculeEnvironment0/compound52/atom7" targetAtom="moleculeEnvironment0/compound52/atom0" aromatic="false" order="1" /><bond id="bond16" sourceAtom="moleculeEnvironment0/compound52/atom7" targetAtom="moleculeEnvironment0/compound52/atom8" aromatic="false" order="1" /><bond id="bond17" sourceAtom="moleculeEnvironment0/compound52/atom7" targetAtom="moleculeEnvironment0/compound52/atom18" aromatic="false" order="1" /><bond id="bond18" sourceAtom="moleculeEnvironment0/compound52/atom7" targetAtom="moleculeEnvironment0/compound52/atom19" aromatic="false" order="1" /><bond id="bond19" sourceAtom="moleculeEnvironment0/compound52/atom8" targetAtom="moleculeEnvironment0/compound52/atom7" aromatic="false" order="1" /><bond id="bond20" sourceAtom="moleculeEnvironment0/compound52/atom8" targetAtom="moleculeEnvironment0/compound52/atom9" aromatic="false" order="1" /><bond id="bond21" sourceAtom="moleculeEnvironment0/compound52/atom8" targetAtom="moleculeEnvironment0/compound52/atom13" aromatic="false" order="1" /><bond id="bond22" sourceAtom="moleculeEnvironment0/compound52/atom8" targetAtom="moleculeEnvironment0/compound52/atom17" aromatic="false" order="1" /><bond id="bond23" sourceAtom="moleculeEnvironment0/compound52/atom9" targetAtom="moleculeEnvironment0/compound52/atom8" aromatic="false" order="1" /><bond id="bond24" sourceAtom="moleculeEnvironment0/compound52/atom9" targetAtom="moleculeEnvironment0/compound52/atom10" aromatic="false" order="1" /><bond id="bond25" sourceAtom="moleculeEnvironment0/compound52/atom9" targetAtom="moleculeEnvironment0/compound52/atom11" aromatic="false" order="1" /><bond id="bond26" sourceAtom="moleculeEnvironment0/compound52/atom9" targetAtom="moleculeEnvironment0/compound52/atom12" aromatic="false" order="1" /><bond id="bond27" sourceAtom="moleculeEnvironment0/compound52/atom10" targetAtom="moleculeEnvironment0/compound52/atom9" aromatic="false" order="1" /><bond id="bond28" sourceAtom="moleculeEnvironment0/compound52/atom11" targetAtom="moleculeEnvironment0/compound52/atom9" aromatic="false" order="1" /><bond id="bond29" sourceAtom="moleculeEnvironment0/compound52/atom12" targetAtom="moleculeEnvironment0/compound52/atom9" aromatic="false" order="1" /><bond id="bond30" sourceAtom="moleculeEnvironment0/compound52/atom13" targetAtom="moleculeEnvironment0/compound52/atom8" aromatic="false" order="1" /><bond id="bond31" sourceAtom="moleculeEnvironment0/compound52/atom13" targetAtom="moleculeEnvironment0/compound52/atom14" aromatic="false" order="1" /><bond id="bond32" sourceAtom="moleculeEnvironment0/compound52/atom13" targetAtom="moleculeEnvironment0/compound52/atom15" aromatic="false" order="1" /><bond id="bond33" sourceAtom="moleculeEnvironment0/compound52/atom13" targetAtom="moleculeEnvironment0/compound52/atom16" aromatic="false" order="1" /><bond id="bond34" sourceAtom="moleculeEnvironment0/compound52/atom14" targetAtom="moleculeEnvironment0/compound52/atom13" aromatic="false" order="1" /><bond id="bond35" sourceAtom="moleculeEnvironment0/compound52/atom15" targetAtom="moleculeEnvironment0/compound52/atom13" aromatic="false" order="1" /><bond id="bond36" sourceAtom="moleculeEnvironment0/compound52/atom16" targetAtom="moleculeEnvironment0/compound52/atom13" aromatic="false" order="1" /><bond id="bond37" sourceAtom="moleculeEnvironment0/compound52/atom17" targetAtom="moleculeEnvironment0/compound52/atom8" aromatic="false" order="1" /><bond id="bond38" sourceAtom="moleculeEnvironment0/compound52/atom18" targetAtom="moleculeEnvironment0/compound52/atom7" aromatic="false" order="1" /><bond id="bond39" sourceAtom="moleculeEnvironment0/compound52/atom19" targetAtom="moleculeEnvironment0/compound52/atom7" aromatic="false" order="1" /><bond id="bond40" sourceAtom="moleculeEnvironment0/compound52/atom20" targetAtom="moleculeEnvironment0/compound52/atom0" aromatic="false" order="1" /></bondArray><alphaC id="atom0" /><amideNitrogen id="atom1" /><carboxylC id="atom2" /></aminoAcid><aminoAcid id="compound53" title="ILE_819_A" type="ILE" functionalCompoundID="819" chainID="A"><atomArray><atom id="atom0" elementType="C" pdbName="CA" chainId="A" x3="60.059" y3="-9.453" z3="0.541" aromatic="false" serialNumber="5866" /><atom id="atom1" elementType="N" pdbName="N" chainId="A" x3="60.494" y3="-10.41" z3="-0.467" aromatic="false" serialNumber="5865" /><atom id="atom2" elementType="C" pdbName="C" chainId="A" x3="59.846" y3="-10.161" z3="1.864" aromatic="false" serialNumber="5867" /><atom id="atom3" elementType="O" pdbName="O" chainId="A" x3="60.558" y3="-9.908" z3="2.84" aromatic="false" serialNumber="5868" /><atom id="atom4" shadow="true" reference="moleculeEnvironment0/compound54/atom1" /><atom id="atom5" elementType="H" pdbName=" H" x3="59.686382" y3="-10.801886" z3="-0.92990315" aromatic="false" /><atom id="atom6" elementType="H" pdbName=" H" x3="61.020115" y3="-11.1497" z3="-0.024115026" aromatic="false" /><atom id="atom7" elementType="C" pdbName="CB" chainId="A" x3="58.777" y3="-8.737" z3="0.093" aromatic="false" serialNumber="5869" /><atom id="atom8" elementType="C" pdbName="CG2" chainId="A" x3="58.156" y3="-7.947" z3="1.231" aromatic="false" serialNumber="5871" /><atom id="atom9" elementType="H" pdbName=" H" x3="57.262333" y3="-7.504117" z3="0.90279883" aromatic="false" /><atom id="atom10" elementType="H" pdbName=" H" x3="57.95267" y3="-8.591652" z3="2.0344806" aromatic="false" /><atom id="atom11" elementType="H" pdbName=" H" x3="58.82349" y3="-7.1988435" z3="1.5427953" aromatic="false" /><atom id="atom12" elementType="C" pdbName="CG1" chainId="A" x3="59.051" y3="-7.831" z3="-1.11" aromatic="false" serialNumber="5870" /><atom id="atom13" elementType="C" pdbName="CD1" chainId="A" x3="57.783" y3="-7.259" z3="-1.684" aromatic="false" serialNumber="5872" /><atom id="atom14" elementType="H" pdbName=" H" x3="57.847076" y3="-6.2110615" z3="-1.6988326" aromatic="false" /><atom id="atom15" elementType="H" pdbName=" H" x3="57.649876" y3="-7.615401" z3="-2.6626503" aromatic="false" /><atom id="atom16" elementType="H" pdbName=" H" x3="56.967293" y3="-7.5514193" z3="-1.0910306" aromatic="false" /><atom id="atom17" elementType="H" pdbName=" H" x3="59.66652" y3="-7.033334" z3="-0.81442034" aromatic="false" /><atom id="atom18" elementType="H" pdbName=" H" x3="59.531624" y3="-8.383846" z3="-1.8622384" aromatic="false" /><atom id="atom19" elementType="H" pdbName=" H" x3="58.078064" y3="-9.44632" z3="-0.23995084" aromatic="false" /><atom id="atom20" elementType="H" pdbName=" H" x3="60.793518" y3="-8.711417" z3="0.6551658" aromatic="false" /></atomArray><bondArray><bond id="bond1" sourceAtom="moleculeEnvironment0/compound53/atom0" targetAtom="moleculeEnvironment0/compound53/atom2" aromatic="false" order="1" /><bond id="bond2" sourceAtom="moleculeEnvironment0/compound53/atom0" targetAtom="moleculeEnvironment0/compound53/atom1" aromatic="false" order="1" /><bond id="bond3" sourceAtom="moleculeEnvironment0/compound53/atom0" targetAtom="moleculeEnvironment0/compound53/atom7" aromatic="false" order="1" /><bond id="bond4" sourceAtom="moleculeEnvironment0/compound53/atom0" targetAtom="moleculeE
[truncated: 35,003 more chars]
