# Supplementary material for: Deep learning driven de novo drug design based on gastric proton pump structures
Source: Commun Biol. 2023 Sep 19;6:956. doi: 10.1038/s42003-023-05334-8 (PMC10509173; doi:10.1038/s42003-023-05334-8)
Supplement: Supplementary file 9 — Supplementary Software [file 42003_2023_5334_MOESM9_ESM.zip › DQ_script/phmodel/TypeC.pml]

<?xml version="1.0" encoding="UTF-8"?>
<MolecularEnvironment version="1.4" id="moleculeEnvironment0" name="[A] HKT1101"><Environment><Residues><aminoAcid id="compound0" title="LEU_112_A" type="LEU" functionalCompoundID="112" chainID="A"><atomArray><atom id="atom0" elementType="C" pdbName="CA" chainId="A" x3="47.529" y3="-22.341" z3="8.87" aromatic="false" serialNumber="489" /><atom id="atom1" elementType="N" pdbName="N" chainId="A" x3="47.964" y3="-23.242" z3="9.939" aromatic="false" serialNumber="488" /><atom id="atom2" elementType="C" pdbName="C" chainId="A" x3="48.422" y3="-22.459" z3="7.632" aromatic="false" serialNumber="490" /><atom id="atom3" elementType="O" pdbName="O" chainId="A" x3="47.938" y3="-22.402" z3="6.493" aromatic="false" serialNumber="491" /><atom id="atom4" elementType="H" pdbName=" H" x3="49.45631" y3="-22.589682" z3="7.756983" aromatic="false" /><atom id="atom5" elementType="H" pdbName=" H" x3="48.492603" y3="-22.721083" z3="10.624072" aromatic="false" /><atom id="atom6" elementType="H" pdbName=" H" x3="47.15527" y3="-23.655254" z3="10.380902" aromatic="false" /><atom id="atom7" elementType="C" pdbName="CB" chainId="A" x3="47.502" y3="-20.904" z3="9.345" aromatic="false" serialNumber="492" /><atom id="atom8" elementType="C" pdbName="CG" chainId="A" x3="47.174" y3="-19.948" z3="8.208" aromatic="false" serialNumber="493" /><atom id="atom9" elementType="C" pdbName="CD1" chainId="A" x3="45.696" y3="-19.903" z3="8.016" aromatic="false" serialNumber="494" /><atom id="atom10" elementType="H" pdbName=" H" x3="45.24676" y3="-20.668812" z3="8.5765505" aromatic="false" /><atom id="atom11" elementType="H" pdbName=" H" x3="45.329483" y3="-18.972967" z3="8.337253" aromatic="false" /><atom id="atom12" elementType="H" pdbName=" H" x3="45.470978" y3="-20.035532" z3="6.998994" aromatic="false" /><atom id="atom13" elementType="C" pdbName="CD2" chainId="A" x3="47.717" y3="-18.562" z3="8.515" aromatic="false" serialNumber="495" /><atom id="atom14" elementType="H" pdbName=" H" x3="48.160305" y3="-18.562693" z3="9.46683" aromatic="false" /><atom id="atom15" elementType="H" pdbName=" H" x3="46.9311" y3="-17.865955" z3="8.495434" aromatic="false" /><atom id="atom16" elementType="H" pdbName=" H" x3="48.43472" y3="-18.299852" z3="7.7948227" aromatic="false" /><atom id="atom17" elementType="H" pdbName=" H" x3="47.633884" y3="-20.282883" z3="7.32547" aromatic="false" /><atom id="atom18" elementType="H" pdbName=" H" x3="48.442223" y3="-20.64662" z3="9.735174" aromatic="false" /><atom id="atom19" elementType="H" pdbName=" H" x3="46.771687" y3="-20.795835" z3="10.091626" aromatic="false" /><atom id="atom20" elementType="H" pdbName=" H" x3="46.540695" y3="-22.585619" z3="8.613266" aromatic="false" /></atomArray><bondArray><bond id="bond1" sourceAtom="moleculeEnvironment0/compound0/atom0" targetAtom="moleculeEnvironment0/compound0/atom2" aromatic="false" order="1" /><bond id="bond2" sourceAtom="moleculeEnvironment0/compound0/atom0" targetAtom="moleculeEnvironment0/compound0/atom1" aromatic="false" order="1" /><bond id="bond3" sourceAtom="moleculeEnvironment0/compound0/atom0" targetAtom="moleculeEnvironment0/compound0/atom7" aromatic="false" order="1" /><bond id="bond4" sourceAtom="moleculeEnvironment0/compound0/atom0" targetAtom="moleculeEnvironment0/compound0/atom20" aromatic="false" order="1" /><bond id="bond5" sourceAtom="moleculeEnvironment0/compound0/atom1" targetAtom="moleculeEnvironment0/compound0/atom0" aromatic="false" order="1" /><bond id="bond6" sourceAtom="moleculeEnvironment0/compound0/atom1" targetAtom="moleculeEnvironment0/compound0/atom5" aromatic="false" order="1" /><bond id="bond7" sourceAtom="moleculeEnvironment0/compound0/atom1" targetAtom="moleculeEnvironment0/compound0/atom6" aromatic="false" order="1" /><bond id="bond8" sourceAtom="moleculeEnvironment0/compound0/atom2" targetAtom="moleculeEnvironment0/compound0/atom3" aromatic="false" order="2" /><bond id="bond9" sourceAtom="moleculeEnvironment0/compound0/atom2" targetAtom="moleculeEnvironment0/compound0/atom0" aromatic="false" order="1" /><bond id="bond10" sourceAtom="moleculeEnvironment0/compound0/atom2" targetAtom="moleculeEnvironment0/compound0/atom4" aromatic="false" order="1" /><bond id="bond11" sourceAtom="moleculeEnvironment0/compound0/atom3" targetAtom="moleculeEnvironment0/compound0/atom2" aromatic="false" order="2" /><bond id="bond12" sourceAtom="moleculeEnvironment0/compound0/atom4" targetAtom="moleculeEnvironment0/compound0/atom2" aromatic="false" order="1" /><bond id="bond13" sourceAtom="moleculeEnvironment0/compound0/atom5" targetAtom="moleculeEnvironment0/compound0/atom1" aromatic="false" order="1" /><bond id="bond14" sourceAtom="moleculeEnvironment0/compound0/atom6" targetAtom="moleculeEnvironment0/compound0/atom1" aromatic="false" order="1" /><bond id="bond15" sourceAtom="moleculeEnvironment0/compound0/atom7" targetAtom="moleculeEnvironment0/compound0/atom0" aromatic="false" order="1" /><bond id="bond16" sourceAtom="moleculeEnvironment0/compound0/atom7" targetAtom="moleculeEnvironment0/compound0/atom8" aromatic="false" order="1" /><bond id="bond17" sourceAtom="moleculeEnvironment0/compound0/atom7" targetAtom="moleculeEnvironment0/compound0/atom18" aromatic="false" order="1" /><bond id="bond18" sourceAtom="moleculeEnvironment0/compound0/atom7" targetAtom="moleculeEnvironment0/compound0/atom19" aromatic="false" order="1" /><bond id="bond19" sourceAtom="moleculeEnvironment0/compound0/atom8" targetAtom="moleculeEnvironment0/compound0/atom7" aromatic="false" order="1" /><bond id="bond20" sourceAtom="moleculeEnvironment0/compound0/atom8" targetAtom="moleculeEnvironment0/compound0/atom9" aromatic="false" order="1" /><bond id="bond21" sourceAtom="moleculeEnvironment0/compound0/atom8" targetAtom="moleculeEnvironment0/compound0/atom13" aromatic="false" order="1" /><bond id="bond22" sourceAtom="moleculeEnvironment0/compound0/atom8" targetAtom="moleculeEnvironment0/compound0/atom17" aromatic="false" order="1" /><bond id="bond23" sourceAtom="moleculeEnvironment0/compound0/atom9" targetAtom="moleculeEnvironment0/compound0/atom8" aromatic="false" order="1" /><bond id="bond24" sourceAtom="moleculeEnvironment0/compound0/atom9" targetAtom="moleculeEnvironment0/compound0/atom10" aromatic="false" order="1" /><bond id="bond25" sourceAtom="moleculeEnvironment0/compound0/atom9" targetAtom="moleculeEnvironment0/compound0/atom11" aromatic="false" order="1" /><bond id="bond26" sourceAtom="moleculeEnvironment0/compound0/atom9" targetAtom="moleculeEnvironment0/compound0/atom12" aromatic="false" order="1" /><bond id="bond27" sourceAtom="moleculeEnvironment0/compound0/atom10" targetAtom="moleculeEnvironment0/compound0/atom9" aromatic="false" order="1" /><bond id="bond28" sourceAtom="moleculeEnvironment0/compound0/atom11" targetAtom="moleculeEnvironment0/compound0/atom9" aromatic="false" order="1" /><bond id="bond29" sourceAtom="moleculeEnvironment0/compound0/atom12" targetAtom="moleculeEnvironment0/compound0/atom9" aromatic="false" order="1" /><bond id="bond30" sourceAtom="moleculeEnvironment0/compound0/atom13" targetAtom="moleculeEnvironment0/compound0/atom8" aromatic="false" order="1" /><bond id="bond31" sourceAtom="moleculeEnvironment0/compound0/atom13" targetAtom="moleculeEnvironment0/compound0/atom14" aromatic="false" order="1" /><bond id="bond32" sourceAtom="moleculeEnvironment0/compound0/atom13" targetAtom="moleculeEnvironment0/compound0/atom15" aromatic="false" order="1" /><bond id="bond33" sourceAtom="moleculeEnvironment0/compound0/atom13" targetAtom="moleculeEnvironment0/compound0/atom16" aromatic="false" order="1" /><bond id="bond34" sourceAtom="moleculeEnvironment0/compound0/atom14" targetAtom="moleculeEnvironment0/compound0/atom13" aromatic="false" order="1" /><bond id="bond35" sourceAtom="moleculeEnvironment0/compound0/atom15" targetAtom="moleculeEnvironment0/compound0/atom13" aromatic="false" order="1" /><bond id="bond36" sourceAtom="moleculeEnvironment0/compound0/atom16" targetAtom="moleculeEnvironment0/compound0/atom13" aromatic="false" order="1" /><bond id="bond37" sourceAtom="moleculeEnvironment0/compound0/atom17" targetAtom="moleculeEnvironment0/compound0/atom8" aromatic="false" order="1" /><bond id="bond38" sourceAtom="moleculeEnvironment0/compound0/atom18" targetAtom="moleculeEnvironment0/compound0/atom7" aromatic="false" order="1" /><bond id="bond39" sourceAtom="moleculeEnvironment0/compound0/atom19" targetAtom="moleculeEnvironment0/compound0/atom7" aromatic="false" order="1" /><bond id="bond40" sourceAtom="moleculeEnvironment0/compound0/atom20" targetAtom="moleculeEnvironment0/compound0/atom0" aromatic="false" order="1" /></bondArray><alphaC id="atom0" /><amideNitrogen id="atom1" /><carboxylC id="atom2" /></aminoAcid><aminoAcid id="compound1" title="ALA_116_A" type="ALA" functionalCompoundID="116" chainID="A"><atomArray><atom id="atom0" elementType="C" pdbName="CA" chainId="A" x3="48.001" y3="-23.082" z3="2.851" aromatic="false" serialNumber="526" /><atom id="atom1" elementType="N" pdbName="N" chainId="A" x3="47.619" y3="-23.905" z3="3.99" aromatic="false" serialNumber="525" /><atom id="atom2" elementType="C" pdbName="C" chainId="A" x3="48.638" y3="-23.936" z3="1.758" aromatic="false" serialNumber="527" /><atom id="atom3" elementType="O" pdbName="O" chainId="A" x3="48.138" y3="-23.983" z3="0.631" aromatic="false" serialNumber="528" /><atom id="atom4" elementType="H" pdbName=" H" x3="49.50715" y3="-24.485638" z3="1.9700847" aromatic="false" /><atom id="atom5" elementType="H" pdbName=" H" x3="46.655827" y3="-24.192045" z3="3.889992" aromatic="false" /><atom id="atom6" elementType="H" pdbName=" H" x3="48.2115" y3="-24.722033" z3="4.0287857" aromatic="false" /><atom id="atom7" elementType="C" pdbName="CB" chainId="A" x3="48.933" y3="-21.952" z3="3.289" aromatic="false" serialNumber="529" /><atom id="atom8" elementType="H" pdbName=" H" x3="48.3998" y3="-21.04776" z3="3.312394" aromatic="false" /><atom id="atom9" elementType="H" pdbName=" H" x3="49.310272" y3="-22.160723" z3="4.246393" aromatic="false" /><atom id="atom10" elementType="H" pdbName=" H" x3="49.72902" y3="-21.871439" z3="2.6090283" aromatic="false" /><atom id="atom11" elementType="H" pdbName=" H" x3="47.14375" y3="-22.60953" z3="2.471004" aromatic="false" /></atomArray><bondArray><bond id="bond1" sourceAtom="moleculeEnvironment0/compound1/atom0" targetAtom="moleculeEnvironment0/compound1/atom2" aromatic="false" order="1" /><bond id="bond2" sourceAtom="moleculeEnvironment0/compound1/atom0" targetAtom="moleculeEnvironment0/compound1/atom1" aromatic="false" order="1" /><bond id="bond3" sourceAtom="moleculeEnvironment0/compound1/atom0" targetAtom="moleculeEnvironment0/compound1/atom7" aromatic="false" order="1" /><bond id="bond4" sourceAtom="moleculeEnvironment0/compound1/atom0" targetAtom="moleculeEnvironment0/compound1/atom11" aromatic="false" order="1" /><bond id="bond5" sourceAtom="moleculeEnvironment0/compound1/atom1" targetAtom="moleculeEnvironment0/compound1/atom0" aromatic="false" order="1" /><bond id="bond6" sourceAtom="moleculeEnvironment0/compound1/atom1" targetAtom="moleculeEnvironment0/compound1/atom5" aromatic="false" order="1" /><bond id="bond7" sourceAtom="moleculeEnvironment0/compound1/atom1" targetAtom="moleculeEnvironment0/compound1/atom6" aromatic="false" order="1" /><bond id="bond8" sourceAtom="moleculeEnvironment0/compound1/atom2" targetAtom="moleculeEnvironment0/compound1/atom3" aromatic="false" order="2" /><bond id="bond9" sourceAtom="moleculeEnvironment0/compound1/atom2" targetAtom="moleculeEnvironment0/compound1/atom0" aromatic="false" order="1" /><bond id="bond10" sourceAtom="moleculeEnvironment0/compound1/atom2" targetAtom="moleculeEnvironment0/compound1/atom4" aromatic="false" order="1" /><bond id="bond11" sourceAtom="moleculeEnvironment0/compound1/atom3" targetAtom="moleculeEnvironment0/compound1/atom2" aromatic="false" order="2" /><bond id="bond12" sourceAtom="moleculeEnvironment0/compound1/atom4" targetAtom="moleculeEnvironment0/compound1/atom2" aromatic="false" order="1" /><bond id="bond13" sourceAtom="moleculeEnvironment0/compound1/atom5" targetAtom="moleculeEnvironment0/compound1/atom1" aromatic="false" order="1" /><bond id="bond14" sourceAtom="moleculeEnvironment0/compound1/atom6" targetAtom="moleculeEnvironment0/compound1/atom1" aromatic="false" order="1" /><bond id="bond15" sourceAtom="moleculeEnvironment0/compound1/atom7" targetAtom="moleculeEnvironment0/compound1/atom0" aromatic="false" order="1" /><bond id="bond16" sourceAtom="moleculeEnvironment0/compound1/atom7" targetAtom="moleculeEnvironment0/compound1/atom8" aromatic="false" order="1" /><bond id="bond17" sourceAtom="moleculeEnvironment0/compound1/atom7" targetAtom="moleculeEnvironment0/compound1/atom9" aromatic="false" order="1" /><bond id="bond18" sourceAtom="moleculeEnvironment0/compound1/atom7" targetAtom="moleculeEnvironment0/compound1/atom10" aromatic="false" order="1" /><bond id="bond19" sourceAtom="moleculeEnvironment0/compound1/atom8" targetAtom="moleculeEnvironment0/compound1/atom7" aromatic="false" order="1" /><bond id="bond20" sourceAtom="moleculeEnvironment0/compound1/atom9" targetAtom="moleculeEnvironment0/compound1/atom7" aromatic="false" order="1" /><bond id="bond21" sourceAtom="moleculeEnvironment0/compound1/atom10" targetAtom="moleculeEnvironment0/compound1/atom7" aromatic="false" order="1" /><bond id="bond22" sourceAtom="moleculeEnvironment0/compound1/atom11" targetAtom="moleculeEnvironment0/compound1/atom0" aromatic="false" order="1" /></bondArray><alphaC id="atom0" /><amideNitrogen id="atom1" /><carboxylC id="atom2" /></aminoAcid><aminoAcid id="compound2" title="ILE_119_A" type="ILE" functionalCompoundID="119" chainID="A"><atomArray><atom id="atom0" elementType="C" pdbName="CA" chainId="A" x3="45.483" y3="-25.477" z3="-1.02" aromatic="false" serialNumber="541" /><atom id="atom1" elementType="N" pdbName="N" chainId="A" x3="46.215" y3="-26.208" z3="0.009" aromatic="false" serialNumber="540" /><atom id="atom2" elementType="C" pdbName="C" chainId="A" x3="46.369" y3="-25.247" z3="-2.241" aromatic="false" serialNumber="542" /><atom id="atom3" elementType="O" pdbName="O" chainId="A" x3="45.929" y3="-25.408" z3="-3.391" aromatic="false" serialNumber="543" /><atom id="atom4" shadow="true" reference="moleculeEnvironment0/compound3/atom1" /><atom id="atom5" elementType="H" pdbName=" H" x3="45.562565" y3="-26.711805" z3="0.592613" aromatic="false" /><atom id="atom6" elementType="H" pdbName=" H" x3="46.84905" y3="-26.861122" z3="-0.42862633" aromatic="false" /><atom id="atom7" elementType="C" pdbName="CB" chainId="A" x3="44.942" y3="-24.159" z3="-0.439" aromatic="false" serialNumber="544" /><atom id="atom8" elementType="C" pdbName="CG2" chainId="A" x3="44.32" y3="-23.333" z3="-1.52" aromatic="false" serialNumber="546" /><atom id="atom9" elementType="H" pdbName=" H" x3="44.968792" y3="-22.548962" z3="-1.7785563" aromatic="false" /><atom id="atom10" elementType="H" pdbName=" H" x3="44.144337" y3="-23.934263" z3="-2.3626895" aromatic="false" /><atom id="atom11" elementType="H" pdbName=" H" x3="43.41028" y3="-22.935991" z3="-1.1775274" aromatic="false" /><atom id="atom12" elementType="C" pdbName="CG1" chainId="A" x3="43.88" y3="-24.437" z3="0.615" aromatic="false" serialNumber="545" /><atom id="atom13" elementType="C" pdbName="CD1" chainId="A" x3="43.726" y3="-23.334" z3="1.58" aromatic="false" serialNumber="547" /><atom id="atom14" elementType="H" pdbName=" H" x3="42.825504" y3="-22.827738" z3="1.3921068" aromatic="false" /><atom id="atom15" elementType="H" pdbName=" H" x3="43.71248" y3="-23.72186" z3="2.5556436" aromatic="false" /><atom id="atom16" elementType="H" pdbName=" H" x3="44.530293" y3="-22.666477" z3="1.4798429" aromatic="false" /><atom id="atom17" elementType="H" pdbName=" H" x3="42.951805" y3="-24.583464" z3="0.146489" aromatic="false" /><atom id="atom18" elementType="H" pdbName=" H" x3="44.1397" y3="-25.299532" z3="1.1545317" aromatic="false" /><atom id="atom19" elementType="H" pdbName=" H" x3="45.730335" y3="-23.618305" z3="-0.0046254992" aromatic="false" /><atom id="atom20" elementType="H" pdbName=" H" x3="44.63859" y3="-26.034578" z3="-1.3003268" aromatic="false" /></atomArray><bondArray><bond id="bond1" sourceAtom="moleculeEnvironment0/compound2/atom0" targetAtom="moleculeEnvironment0/compound2/atom2" aromatic="false" order="1" /><bond id="bond2" sourceAtom="moleculeEnvironment0/compound2/atom0" targetAtom="moleculeEnvironment0/compound2/atom1" aromatic="false" order="1" /><bond id="bond3" sourceAtom="moleculeEnvironment0/compound2/atom0" targetAtom="moleculeEnvironment0/compound2/atom7" aromatic="false" order="1" /><bond id="bond4" sourceAtom="moleculeEnvironment0/compound2/atom0" targetAtom="moleculeEnvironment0/compound2/atom20" aromatic="false" order="1" /><bond id="bond5" sourceAtom="moleculeEnvironment0/compound2/atom1" targetAtom="moleculeEnvironment0/compound2/atom0" aromatic="false" order="1" /><bond id="bond6" sourceAtom="moleculeEnvironment0/compound2/atom1" targetAtom="moleculeEnvironment0/compound2/atom5" aromatic="false" order="1" /><bond id="bond7" sourceAtom="moleculeEnvironment0/compound2/atom1" targetAtom="moleculeEnvironment0/compound2/atom6" aromatic="false" order="1" /><bond id="bond8" sourceAtom="moleculeEnvironment0/compound2/atom2" targetAtom="moleculeEnvironment0/compound2/atom3" aromatic="false" order="2" /><bond id="bond9" sourceAtom="moleculeEnvironment0/compound2/atom2" targetAtom="moleculeEnvironment0/compound2/atom0" aromatic="false" order="1" /><bond id="bond10" sourceAtom="moleculeEnvironment0/compound2/atom2" targetAtom="moleculeEnvironment0/compound2/atom4" aromatic="false" order="1" /><bond id="bond11" sourceAtom="moleculeEnvironment0/compound2/atom3" targetAtom="moleculeEnvironment0/compound2/atom2" aromatic="false" order="2" /><bond id="bond12" sourceAtom="moleculeEnvironment0/compound2/atom4" targetAtom="moleculeEnvironment0/compound2/atom2" aromatic="false" order="1" /><bond id="bond13" sourceAtom="moleculeEnvironment0/compound2/atom5" targetAtom="moleculeEnvironment0/compound2/atom1" aromatic="false" order="1" /><bond id="bond14" sourceAtom="moleculeEnvironment0/compound2/atom6" targetAtom="moleculeEnvironment0/compound2/atom1" aromatic="false" order="1" /><bond id="bond15" sourceAtom="moleculeEnvironment0/compound2/atom7" targetAtom="moleculeEnvironment0/compound2/atom0" aromatic="false" order="1" /><bond id="bond16" sourceAtom="moleculeEnvironment0/compound2/atom7" targetAtom="moleculeEnvironment0/compound2/atom8" aromatic="false" order="1" /><bond id="bond17" sourceAtom="moleculeEnvironment0/compound2/atom7" targetAtom="moleculeEnvironment0/compound2/atom12" aromatic="false" order="1" /><bond id="bond18" sourceAtom="moleculeEnvironment0/compound2/atom7" targetAtom="moleculeEnvironment0/compound2/atom19" aromatic="false" order="1" /><bond id="bond19" sourceAtom="moleculeEnvironment0/compound2/atom8" targetAtom="moleculeEnvironment0/compound2/atom7" aromatic="false" order="1" /><bond id="bond20" sourceAtom="moleculeEnvironment0/compound2/atom8" targetAtom="moleculeEnvironment0/compound2/atom9" aromatic="false" order="1" /><bond id="bond21" sourceAtom="moleculeEnvironment0/compound2/atom8" targetAtom="moleculeEnvironment0/compound2/atom10" aromatic="false" order="1" /><bond id="bond22" sourceAtom="moleculeEnvironment0/compound2/atom8" targetAtom="moleculeEnvironment0/compound2/atom11" aromatic="false" order="1" /><bond id="bond23" sourceAtom="moleculeEnvironment0/compound2/atom9" targetAtom="moleculeEnvironment0/compound2/atom8" aromatic="false" order="1" /><bond id="bond24" sourceAtom="moleculeEnvironment0/compound2/atom10" targetAtom="moleculeEnvironment0/compound2/atom8" aromatic="false" order="1" /><bond id="bond25" sourceAtom="moleculeEnvironment0/compound2/atom11" targetAtom="moleculeEnvironment0/compound2/atom8" aromatic="false" order="1" /><bond id="bond26" sourceAtom="moleculeEnvironment0/compound2/atom12" targetAtom="moleculeEnvironment0/compound2/atom7" aromatic="false" order="1" /><bond id="bond27" sourceAtom="moleculeEnvironment0/compound2/atom12" targetAtom="moleculeEnvironment0/compound2/atom13" aromatic="false" order="1" /><bond id="bond28" sourceAtom="moleculeEnvironment0/compound2/atom12" targetAtom="moleculeEnvironment0/compound2/atom17" aromatic="false" order="1" /><bond id="bond29" sourceAtom="moleculeEnvironment0/compound2/atom12" targetAtom="moleculeEnvironment0/compound2/atom18" aromatic="false" order="1" /><bond id="bond30" sourceAtom="moleculeEnvironment0/compound2/atom13" targetAtom="moleculeEnvironment0/compound2/atom12" aromatic="false" order="1" /><bond id="bond31" sourceAtom="moleculeEnvironment0/compound2/atom13" targetAtom="moleculeEnvironment0/compound2/atom14" aromatic="false" order="1" /><bond id="bond32" sourceAtom="moleculeEnvironment0/compound2/atom13" targetAtom="moleculeEnvironment0/compound2/atom15" aromatic="false" order="1" /><bond id="bond33" sourceAtom="moleculeEnvironment0/compound2/atom13" targetAtom="moleculeEnvironment0/compound2/atom16" aromatic="false" order="1" /><bond id="bond34" sourceAtom="moleculeEnvironment0/compound2/atom14" targetAtom="moleculeEnvironment0/compound2/atom13" aromatic="false" order="1" /><bond id="bond35" sourceAtom="moleculeEnvironment0/compound2/atom15" targetAtom="moleculeEnvironment0/compound2/atom13" aromatic="false" order="1" /><bond id="bond36" sourceAtom="moleculeEnvironment0/compound2/atom16" targetAtom="moleculeEnvironment0/compound2/atom13" aromatic="false" order="1" /><bond id="bond37" sourceAtom="moleculeEnvironment0/compound2/atom17" targetAtom="moleculeEnvironment0/compound2/atom12" aromatic="false" order="1" /><bond id="bond38" sourceAtom="moleculeEnvironment0/compound2/atom18" targetAtom="moleculeEnvironment0/compound2/atom12" aromatic="false" order="1" /><bond id="bond39" sourceAtom="moleculeEnvironment0/compound2/atom19" targetAtom="moleculeEnvironment0/compound2/atom7" aromatic="false" order="1" /><bond id="bond40" sourceAtom="moleculeEnvironment0/compound2/atom20" targetAtom="moleculeEnvironment0/compound2/atom0" aromatic="false" order="1" /></bondArray><alphaC id="atom0" /><amideNitrogen id="atom1" /><carboxylC id="atom2" /></aminoAcid><aminoAcid id="compound3" title="CYS_120_A" type="CYS" functionalCompoundID="120" chainID="A"><atomArray><atom id="atom0" elementType="C" pdbName="CA" chainId="A" x3="48.548" y3="-24.656" z3="-3.128" aromatic="false" serialNumber="549" /><atom id="atom1" elementType="N" pdbName="N" chainId="A" x3="47.646" y3="-24.916" z3="-2.013" aromatic="false" serialNumber="548" /><atom id="atom2" elementType="C" pdbName="C" chainId="A" x3="48.728" y3="-25.881" z3="-4.006" aromatic="false" serialNumber="550" /><atom id="atom3" elementType="O" pdbName="O" chainId="A" x3="48.739" y3="-25.76" z3="-5.235" aromatic="false" serialNumber="551" /><atom id="atom4" elementType="H" pdbName=" H" x3="48.843002" y3="-26.82962" z3="-3.5708072" aromatic="false" /><atom id="atom5" shadow="true" reference="moleculeEnvironment0/compound2/atom2" /><atom id="atom6" elementType="H" pdbName=" H" x3="47.98359" y3="-24.846754" z3="-1.0636113" aromatic="false" /><atom id="atom7" elementType="C" pdbName="CB" chainId="A" x3="49.904" y3="-24.177" z3="-2.623" aromatic="false" serialNumber="552" /><atom id="atom8" elementType="S" pdbName="SG" chainId="A" x3="49.906" y3="-22.432" z3="-2.253" aromatic="false" serialNumber="553" /><atom id="atom9" elementType="H" pdbName=" H" x3="48.64764" y3="-21.951458" z3="-2.3430579" aromatic="false" /><atom id="atom10" elementType="H" pdbName=" H" x3="50.63378" y3="-24.356009" z3="-3.3563993" aromatic="false" /><atom id="atom11" elementType="H" pdbName=" H" x3="50.15441" y3="-24.696957" z3="-1.7458227" aromatic="false" /><atom id="atom12" elementType="H" pdbName=" H" x3="48.14746" y3="-23.871529" z3="-3.699553" aromatic="false" /></atomArray><bondArray><bond id="bond1" sourceAtom="moleculeEnvironment0/compound3/atom0" targetAtom="moleculeEnvironment0/compound3/atom2" aromatic="false" order="1" /><bond id="bond2" sourceAtom="moleculeEnvironment0/compound3/atom0" targetAtom="moleculeEnvironment0/compound3/atom1" aromatic="false" order="1" /><bond id="bond3" sourceAtom="moleculeEnvironment0/compound3/atom0" targetAtom="moleculeEnvironment0/compound3/atom7" aromatic="false" order="1" /><bond id="bond4" sourceAtom="moleculeEnvironment0/compound3/atom0" targetAtom="moleculeEnvironment0/compound3/atom12" aromatic="false" order="1" /><bond id="bond5" sourceAtom="moleculeEnvironment0/compound3/atom1" targetAtom="moleculeEnvironment0/compound3/atom0" aromatic="false" order="1" /><bond id="bond6" sourceAtom="moleculeEnvironment0/compound3/atom1" targetAtom="moleculeEnvironment0/compound3/atom5" aromatic="false" order="1" /><bond id="bond7" sourceAtom="moleculeEnvironment0/compound3/atom1" targetAtom="moleculeEnvironment0/compound3/atom6" aromatic="false" order="1" /><bond id="bond8" sourceAtom="moleculeEnvironment0/compound3/atom2" targetAtom="moleculeEnvironment0/compound3/atom3" aromatic="false" order="2" /><bond id="bond9" sourceAtom="moleculeEnvironment0/compound3/atom2" targetAtom="moleculeEnvironment0/compound3/atom0" aromatic="false" order="1" /><bond id="bond10" sourceAtom="moleculeEnvironment0/compound3/atom2" targetAtom="moleculeEnvironment0/compound3/atom4" aromatic="false" order="1" /><bond id="bond11" sourceAtom="moleculeEnvironment0/compound3/atom3" targetAtom="moleculeEnvironment0/compound3/atom2" aromatic="false" order="2" /><bond id="bond12" sourceAtom="moleculeEnvironment0/compound3/atom4" targetAtom="moleculeEnvironment0/compound3/atom2" aromatic="false" order="1" /><bond id="bond13" sourceAtom="moleculeEnvironment0/compound3/atom5" targetAtom="moleculeEnvironment0/compound3/atom1" aromatic="false" order="1" /><bond id="bond14" sourceAtom="moleculeEnvironment0/compound3/atom6" targetAtom="moleculeEnvironment0/compound3/atom1" aromatic="false" order="1" /><bond id="bond15" sourceAtom="moleculeEnvironment0/compound3/atom7" targetAtom="moleculeEnvironment0/compound3/atom0" aromatic="false" order="1" /><bond id="bond16" sourceAtom="moleculeEnvironment0/compound3/atom7" targetAtom="moleculeEnvironment0/compound3/atom8" aromatic="false" order="1" /><bond id="bond17" sourceAtom="moleculeEnvironment0/compound3/atom7" targetAtom="moleculeEnvironment0/compound3/atom10" aromatic="false" order="1" /><bond id="bond18" sourceAtom="moleculeEnvironment0/compound3/atom7" targetAtom="moleculeEnvironment0/compound3/atom11" aromatic="false" order="1" /><bond id="bond19" sourceAtom="moleculeEnvironment0/compound3/atom8" targetAtom="moleculeEnvironment0/compound3/atom7" aromatic="false" order="1" /><bond id="bond20" sourceAtom="moleculeEnvironment0/compound3/atom8" targetAtom="moleculeEnvironment0/compound3/atom9" aromatic="false" order="1" /><bond id="bond21" sourceAtom="moleculeEnvironment0/compound3/atom9" targetAtom="moleculeEnvironment0/compound3/atom8" aromatic="false" order="1" /><bond id="bond22" sourceAtom="moleculeEnvironment0/compound3/atom10" targetAtom="moleculeEnvironment0/compound3/atom7" aromatic="false" order="1" /><bond id="bond23" sourceAtom="moleculeEnvironment0/compound3/atom11" targetAtom="moleculeEnvironment0/compound3/atom7" aromatic="false" order="1" /><bond id="bond24" sourceAtom="moleculeEnvironment0/compound3/atom12" targetAtom="moleculeEnvironment0/compound3/atom0" aromatic="false" order="1" /></bondArray><alphaC id="atom0" /><amideNitrogen id="atom1" /><carboxylC id="atom2" /></aminoAcid><aminoAcid id="compound4" title="ALA_123_A" type="ALA" functionalCompoundID="123" chainID="A"><atomArray><atom id="atom0" elementType="C" pdbName="CA" chainId="A" x3="45.483" y3="-25.673" z3="-7.183" aromatic="false" serialNumber="571" /><atom id="atom1" elementType="N" pdbName="N" chainId="A" x3="45.579" y3="-26.598" z3="-6.055" aromatic="false" serialNumber="570" /><atom id="atom2" elementType="C" pdbName="C" chainId="A" x3="46.5" y3="-26.004" z3="-8.274" aromatic="false" serialNumber="572" /><atom id="atom3" elementType="O" pdbName="O" chainId="A" x3="46.175" y3="-25.973" z3="-9.468" aromatic="false" serialNumber="573" /><atom id="atom4" shadow="true" reference="moleculeEnvironment0/compound5/atom1" /><atom id="atom5" elementType="H" pdbName=" H" x3="44.65684" y3="-26.932459" z3="-5.8144574" aromatic="false" /><atom id="atom6" elementType="H" pdbName=" H" x3="45.981556" y3="-26.12042" z3="-5.2612963" aromatic="false" /><atom id="atom7" elementType="C" pdbName="CB" chainId="A" x3="45.66" y3="-24.236" z3="-6.696" aromatic="false" serialNumber="574" /><atom id="atom8" elementType="H" pdbName=" H" x3="44.745728" y3="-23.725374" z3="-6.7725816" aromatic="false" /><atom id="atom9" elementType="H" pdbName=" H" x3="46.38134" y3="-23.752699" z3="-7.286415" aromatic="false" /><atom id="atom10" elementType="H" pdbName=" H" x3="45.974598" y3="-24.242182" z3="-5.6942563" aromatic="false" /><atom id="atom11" elementType="H" pdbName=" H" x3="44.512455" y3="-25.73459" z3="-7.5789075" aromatic="false" /></atomArray><bondArray><bond id="bond1" sourceAtom="moleculeEnvironment0/compound4/atom0" targetAtom="moleculeEnvironment0/compound4/atom2" aromatic="false" order="1" /><bond id="bond2" sourceAtom="moleculeEnvironment0/compound4/atom0" targetAtom="moleculeEnvironment0/compound4/atom1" aromatic="false" order="1" /><bond id="bond3" sourceAtom="moleculeEnvironment0/compound4/atom0" targetAtom="moleculeEnvironment0/compound4/atom7" aromatic="false" order="1" /><bond id="bond4" sourceAtom="moleculeEnvironment0/compound4/atom0" targetAtom="moleculeEnvironment0/compound4/atom11" aromatic="false" order="1" /><bond id="bond5" sourceAtom="moleculeEnvironment0/compound4/atom1" targetAtom="moleculeEnvironment0/compound4/atom0" aromatic="false" order="1" /><bond id="bond6" sourceAtom="moleculeEnvironment0/compound4/atom1" targetAtom="moleculeEnvironment0/compound4/atom5" aromatic="false" order="1" /><bond id="bond7" sourceAtom="moleculeEnvironment0/compound4/atom1" targetAtom="moleculeEnvironment0/compound4/atom6" aromatic="false" order="1" /><bond id="bond8" sourceAtom="moleculeEnvironment0/compound4/atom2" targetAtom="moleculeEnvironment0/compound4/atom3" aromatic="false" order="2" /><bond id="bond9" sourceAtom="moleculeEnvironment0/compound4/atom2" targetAtom="moleculeEnvironment0/compound4/atom0" aromatic="false" order="1" /><bond id="bond10" sourceAtom="moleculeEnvironment0/compound4/atom2" targetAtom="moleculeEnvironment0/compound4/atom4" aromatic="false" order="1" /><bond id="bond11" sourceAtom="moleculeEnvironment0/compound4/atom3" targetAtom="moleculeEnvironment0/compound4/atom2" aromatic="false" order="2" /><bond id="bond12" sourceAtom="moleculeEnvironment0/compound4/atom4" targetAtom="moleculeEnvironment0/compound4/atom2" aromatic="false" order="1" /><bond id="bond13" sourceAtom="moleculeEnvironment0/compound4/atom5" targetAtom="moleculeEnvironment0/compound4/atom1" aromatic="false" order="1" /><bond id="bond14" sourceAtom="moleculeEnvironment0/compound4/atom6" targetAtom="moleculeEnvironment0/compound4/atom1" aromatic="false" order="1" /><bond id="bond15" sourceAtom="moleculeEnvironment0/compound4/atom7" targetAtom="moleculeEnvironment0/compound4/atom0" aromatic="false" order="1" /><bond id="bond16" sourceAtom="moleculeEnvironment0/compound4/atom7" targetAtom="moleculeEnvironment0/compound4/atom8" aromatic="false" order="1" /><bond id="bond17" sourceAtom="moleculeEnvironment0/compound4/atom7" targetAtom="moleculeEnvironment0/compound4/atom9" aromatic="false" order="1" /><bond id="bond18" sourceAtom="moleculeEnvironment0/compound4/atom7" targetAtom="moleculeEnvironment0/compound4/atom10" aromatic="false" order="1" /><bond id="bond19" sourceAtom="moleculeEnvironment0/compound4/atom8" targetAtom="moleculeEnvironment0/compound4/atom7" aromatic="false" order="1" /><bond id="bond20" sourceAtom="moleculeEnvironment0/compound4/atom9" targetAtom="moleculeEnvironment0/compound4/atom7" aromatic="false" order="1" /><bond id="bond21" sourceAtom="moleculeEnvironment0/compound4/atom10" targetAtom="moleculeEnvironment0/compound4/atom7" aromatic="false" order="1" /><bond id="bond22" sourceAtom="moleculeEnvironment0/compound4/atom11" targetAtom="moleculeEnvironment0/compound4/atom0" aromatic="false" order="1" /></bondArray><alphaC id="atom0" /><amideNitrogen id="atom1" /><carboxylC id="atom2" /></aminoAcid><aminoAcid id="compound5" title="PHE_124_A" type="PHE" functionalCompoundID="124" chainID="A"><atomArray><atom id="atom0" elementType="C" pdbName="CA" chainId="A" x3="48.763" y3="-26.616" z3="-8.88" aromatic="false" serialNumber="576" /><atom id="atom1" elementType="N" pdbName="N" chainId="A" x3="47.738" y3="-26.316" z3="-7.887" aromatic="false" serialNumber="575" /><atom id="atom2" elementType="C" pdbName="C" chainId="A" x3="48.392" y3="-27.842" z3="-9.687" aromatic="false" serialNumber="577" /><atom id="atom3" elementType="O" pdbName="O" chainId="A" x3="48.667" y3="-27.903" z3="-10.892" aromatic="false" serialNumber="578" /><atom id="atom4" elementType="H" pdbName=" H" x3="47.899155" y3="-28.642818" z3="-9.219783" aromatic="false" /><atom id="atom5" shadow="true" reference="moleculeEnvironment0/compound4/atom2" /><atom id="atom6" elementType="H" pdbName=" H" x3="47.96446" y3="-26.344097" z3="-6.903116" aromatic="false" /><atom id="atom7" elementType="C" pdbName="CB" chainId="A" x3="50.115" y3="-26.813" z3="-8.199" aromatic="false" serialNumber="579" /><atom id="atom8" elementType="C" pdbName="CG" chainId="A" x3="51.107" y3="-27.634" z3="-8.988" aromatic="true" serialNumber="580" /><atom id="atom9" elementType="C" pdbName="CD1" chainId="A" x3="51.076" y3="-29.018" z3="-8.967" aromatic="true" serialNumber="581" /><atom id="atom10" elementType="C" pdbName="CE1" chainId="A" x3="52.004" y3="-29.761" z3="-9.668" aromatic="true" serialNumber="583" /><atom id="atom11" elementType="C" pdbName="CZ" chainId="A" x3="52.995" y3="-29.128" z3="-10.375" aromatic="true" serialNumber="585" /><atom id="atom12" elementType="C" pdbName="CE2" chainId="A" x3="53.054" y3="-27.751" z3="-10.391" aromatic="true" serialNumber="584" /><atom id="atom13" elementType="C" pdbName="CD2" chainId="A" x3="52.117" y3="-27.013" z3="-9.694" aromatic="true" serialNumber="582" /><atom id="atom14" elementType="H" pdbName=" H" x3="52.16716" y3="-25.964203" z3="-9.6965065" aromatic="false" /><atom id="atom15" elementType="H" pdbName=" H" x3="53.81049" y3="-27.264189" z3="-10.932513" aromatic="false" /><atom id="atom16" elementType="H" pdbName=" H" x3="53.706257" y3="-29.692444" z3="-10.902274" aromatic="false" /><atom id="atom17" elementType="H" pdbName=" H" x3="51.951244" y3="-30.809643" z3="-9.659954" aromatic="false" /><atom id="atom18" elementType="H" pdbName=" H" x3="50.33847" y3="-29.518248" z3="-8.41175" aromatic="false" /><atom id="atom19" elementType="H" pdbName=" H" x3="49.976494" y3="-27.304798" z3="-7.2816944" aromatic="false" /><atom id="atom20" elementType="H" pdbName=" H" x3="50.561737" y3="-25.877783" z3="-8.030775" aromatic="false" /><atom id="atom21" elementType="H" pdbName=" H" x3="48.862167" y3="-25.791155" z3="-9.522103" aromatic="false" /></atomArray><bondArray><bond id="bond1" sourceAtom="moleculeEnvironment0/compound5/atom0" targetAtom="moleculeEnvironment0/compound5/atom2" aromatic="false" order="1" /><bond id="bond2" sourceAtom="moleculeEnvironment0/compound5/atom0" targetAtom="moleculeEnvironment0/compound5/atom1" aromatic="false" order="1" /><bond id="bond3" sourceAtom="moleculeEnvironment0/compound5/atom0" targetAtom="moleculeEnvironment0/compound5/atom7" aromatic="false" order="1" /><bond id="bond4" sourceAtom="moleculeEnvironment0/compound5/atom0" targetAtom="moleculeEnvironment0/compound5/atom21" aromatic="false" order="1" /><bond id="bond5" sourceAtom="moleculeEnvironment0/compound5/atom1" targetAtom="moleculeEnvironment0/compound5/atom0" aromatic="false" order="1" /><bond id="bond6" sourceAtom="moleculeEnvironment0/compound5/atom1" targetAtom="moleculeEnvironment0/compound5/atom5" aromatic="false" order="1" /><bond id="bond7" sourceAtom="moleculeEnvironment0/compound5/atom1" targetAtom="moleculeEnvironment0/compound5/atom6" aromatic="false" order="1" /><bond id="bond8" sourceAtom="moleculeEnvironment0/compound5/atom2" targetAtom="moleculeEnvironment0/compound5/atom3" aromatic="false" order="2" /><bond id="bond9" sourceAtom="moleculeEnvironment0/compound5/atom2" targetAtom="moleculeEnvironment0/compound5/atom0" aromatic="false" order="1" /><bond id="bond10" sourceAtom="moleculeEnvironment0/compound5/atom2" targetAtom="moleculeEnvironment0/compound5/atom4" aromatic="false" order="1" /><bond id="bond11" sourceAtom="moleculeEnvironment0/compound5/atom3" targetAtom="moleculeEnvironment0/compound5/atom2" aromatic="false" order="2" /><bond id="bond12" sourceAtom="moleculeEnvironment0/compound5/atom4" targetAtom="moleculeEnvironment0/compound5/atom2" aromatic="false" order="1" /><bond id="bond13" sourceAtom="moleculeEnvironment0/compound5/atom5" targetAtom="moleculeEnvironment0/compound5/atom1" aromatic="false" order="1" /><bond id="bond14" sourceAtom="moleculeEnvironment0/compound5/atom6" targetAtom="moleculeEnvironment0/compound5/atom1" aromatic="false" order="1" /><bond id="bond15" sourceAtom="moleculeEnvironment0/compound5/atom7" targetAtom="moleculeEnvironment0/compound5/atom0" aromatic="false" order="1" /><bond id="bond16" sourceAtom="moleculeEnvironment0/compound5/atom7" targetAtom="moleculeEnvironment0/compound5/atom8" aromatic="false" order="1" /><bond id="bond17" sourceAtom="moleculeEnvironment0/compound5/atom7" targetAtom="moleculeEnvironment0/compound5/atom19" aromatic="false" order="1" /><bond id="bond18" sourceAtom="moleculeEnvironment0/compound5/atom7" targetAtom="moleculeEnvironment0/compound5/atom20" aromatic="false" order="1" /><bond id="bond19" sourceAtom="moleculeEnvironment0/compound5/atom8" targetAtom="moleculeEnvironment0/compound5/atom7" aromatic="false" order="1" /><bond id="bond20" sourceAtom="moleculeEnvironment0/compound5/atom8" targetAtom="moleculeEnvironment0/compound5/atom9" aromatic="true" order="2" /><bond id="bond21" sourceAtom="moleculeEnvironment0/compound5/atom8" targetAtom="moleculeEnvironment0/compound5/atom13" aromatic="true" order="1" /><bond id="bond22" sourceAtom="moleculeEnvironment0/compound5/atom9" targetAtom="moleculeEnvironment0/compound5/atom8" aromatic="true" order="2" /><bond id="bond23" sourceAtom="moleculeEnvironment0/compound5/atom9" targetAtom="moleculeEnvironment0/compound5/atom10" aromatic="true" order="1" /><bond id="bond24" sourceAtom="moleculeEnvironment0/compound5/atom9" targetAtom="moleculeEnvironment0/compound5/atom18" aromatic="false" order="1" /><bond id="bond25" sourceAtom="moleculeEnvironment0/compound5/atom10" targetAtom="moleculeEnvironment0/compound5/atom9" aromatic="true" order="1" /><bond id="bond26" sourceAtom="moleculeEnvironment0/compound5/atom10" targetAtom="moleculeEnvironment0/compound5/atom11" aromatic="true" order="2" /><bond id="bond27" sourceAtom="moleculeEnvironment0/compound5/atom10" targetAtom="moleculeEnvironment0/compound5/atom17" aromatic="false" order="1" /><bond id="bond28" sourceAtom="moleculeEnvironment0/compound5/atom11" targetAtom="moleculeEnvironment0/compound5/atom10" aromatic="true" order="2" /><bond id="bond29" sourceAtom="moleculeEnvironment0/compound5/atom11" targetAtom="moleculeEnvironment0/compound5/atom12" aromatic="true" order="1" /><bond id="bond30" sourceAtom="moleculeEnvironment0/compound5/atom11" targetAtom="moleculeEnvironment0/compound5/atom16" aromatic="false" order="1" /><bond id="bond31" sourceAtom="moleculeEnvironment0/compound5/atom12" targetAtom="moleculeEnvironment0/compound5/atom11" aromatic="true" order="1" /><bond id="bond32" sourceAtom="moleculeEnvironment0/compound5/atom12" targetAtom="moleculeEnvironment0/compound5/atom13" aromatic="true" order="2" /><bond id="bond33" sourceAtom="moleculeEnvironment0/compound5/atom12" targetAtom="moleculeEnvironment0/compound5/atom15" aromatic="false" order="1" /><bond id="bond34" sourceAtom="moleculeEnvironment0/compound5/atom13" targetAtom="moleculeEnvironment0/compound5/atom12" aromatic="true" order="2" /><bond id="bond35" sourceAtom="moleculeEnvironment0/compound5/atom13" targetAtom="moleculeEnvironment0/compound5/atom8" aromatic="true" order="1" /><bond id="bond36" sourceAtom="moleculeEnvironment0/compound5/atom13" targetAtom="moleculeEnvironment0/compound5/atom14" aromatic="false" order="1" /><bond id="bond37" sourceAtom="moleculeEnvironment0/compound5/atom14" targetAtom="moleculeEnvironment0/compound5/atom13" aromatic="false" order="1" /><bond id="bond38" sourceAtom="moleculeEnvironment0/compound5/atom15" targetAtom="moleculeEnvironment0/compound5/atom12" aromatic="false" order="1" /><bond id="bond39" sourceAtom="moleculeEnvironment0/compound5/atom16" targetAtom="moleculeEnvironment0/compound5/atom11" aromatic="false" order="1" /><bond id="bond40" sourceAtom="moleculeEnvironment0/compound5/atom17" targetAtom="moleculeEnvironment0/compound5/atom10" aromatic="false" order="1" /><bond id="bond41" sourceAtom="moleculeEnvironment0/compound5/atom18" targetAtom="moleculeEnvironment0/compound5/atom9" aromatic="false" order="1" /><bond id="bond42" sourceAtom="moleculeEnvironment0/compound5/atom19" targetAtom="moleculeEnvironment0/compound5/atom7" aromatic="false" order="1" /><bond id="bond43" sourceAtom="moleculeEnvironment0/compound5/atom20" targetAtom="moleculeEnvironment0/compound5/atom7" aromatic="false" order="1" /><bond id="bond44" sourceAtom="moleculeEnvironment0/compound5/atom21" targetAtom="moleculeEnvironment0/compound5/atom0" aromatic="false" order="1" /></bondArray><alphaC id="atom0" /><amideNitrogen id="atom1" /><carboxylC id="atom2" /></aminoAcid><aminoAcid id="compound6" title="GLN_127_A" type="GLN" functionalCompoundID="127" chainID="A"><atomArray><atom id="atom0" elementType="C" pdbName="CA" chainId="A" x3="46.578" y3="-26.107" z3="-13.279" aromatic="false" serialNumber="600" /><atom id="atom1" elementType="N" pdbName="N" chainId="A" x3="46.001" y3="-26.953" z3="-12.231" aromatic="false" serialNumber="599" /><atom id="atom2" elementType="C" pdbName="C" chainId="A" x3="47.493" y3="-26.842" z3="-14.255" aromatic="false" serialNumber="601" /><atom id="atom3" elementType="O" pdbName="O" chainId="A" x3="47.603" y3="-26.409" z3="-15.41" aromatic="false" serialNumber="602" /><atom id="atom4" elementType="H" pdbName=" H" x3="48.02384" y3="-27.699594" z3="-13.963043" aromatic="false" /><atom id="atom5" elementType="H" pdbName=" H" x3="46.52188" y3="-27.816193" z3="-12.170324" aromatic="false" /><atom id="atom6" elementType="H" pdbName=" H" x3="45.03736" y3="-27.156311" z3="-12.454971" aromatic="false" /><atom id="atom7" elementType="C" pdbName="CB" chainId="A" x3="47.335" y3="-24.931" z3="-12.659" aromatic="false" serialNumber="603" /><atom id="atom8" elementType="C" pdbName="CG" chainId="A" x3="46.43" y3="-23.768" z3="-12.299" aromatic="false" serialNumber="604" /><atom id="atom9" elementType="C" pdbName="CD" chainId="A" x3="47.092" y3="-22.771" z3="-11.37" aromatic="false" serialNumber="605" /><atom id="atom10" elementType="O" pdbName="OE1" chainId="A" x3="46.409" y3="-22.004" z3="-10.688" aromatic="false" serialNumber="607" /><atom id="atom11" elementType="N" pdbName="NE2" chainId="A" x3="48.43" y3="-22.774" z3="-11.337" aromatic="false" serialNumber="606" /><atom id="atom12" elementType="H" pdbName=" H" x3="48.921757" y3="-22.129065" z3="-10.735062" aromatic="false" /><atom id="atom13" elementType="H" pdbName=" H" x3="48.947933" y3="-23.421204" z3="-11.91404" aromatic="false" /><atom id="atom14" elementType="H" pdbName=" H" x3="46.153763" y3="-23.25588" z3="-13.173028" aromatic="false" /><atom id="atom15" elementType="H" pdbName=" H" x3="45.56935" y3="-24.129908" z3="-11.818577" aromatic="false" /><atom id="atom16" elementType="H" pdbName=" H" x3="47.813305" y3="-25.247305" z3="-11.779411" aromatic="false" /><atom id="atom17" elementType="H" pdbName=" H" x3="48.052204" y3="-24.578333" z3="-13.33999" aromatic="false" /><atom id="atom18" elementType="H" pdbName=" H" x3="45.774483" y3="-25.682247" z3="-13.804778" aromatic="false" /></atomArray><bondArray><bond id="bond1" sourceAtom="moleculeEnvironment0/compound6/atom0" targetAtom="moleculeEnvironment0/compound6/atom2" aromatic="false" order="1" /><bond id="bond2" sourceAtom="moleculeEnvironment0/compound6/atom0" targetAtom="moleculeEnvironment0/compound6/atom1" aromatic="false" order="1" /><bond id="bond3" sourceAtom="moleculeEnvironment0/compound6/atom0" targetAtom="moleculeEnvironment0/compound6/atom7" aromatic="false" order="1" /><bond id="bond4" sourceAtom="moleculeEnvironment0/compound6/atom0" targetAtom="moleculeEnvironment0/compound6/atom18" aromatic="false" order="1" /><bond id="bond5" sourceAtom="moleculeEnvironment0/compound6/atom1" targetAtom="moleculeEnvironment0/compound6/atom0" aromatic="false" order="1" /><bond id="bond6" sourceAtom="moleculeEnvironment0/compound6/atom1" targetAtom="moleculeEnvironment0/compound6/atom5" aromatic="false" order="1" /><bond id="bond7" sourceAtom="moleculeEnvironment0/compound6/atom1" targetAtom="moleculeEnvironment0/compound6/atom6" aromatic="false" order="1" /><bond id="bond8" sourceAtom="moleculeEnvironment0/compound6/atom2" targetAtom="moleculeEnvironment0/compound6/atom3" aromatic="false" order="2" /><bond id="bond9" sourceAtom="moleculeEnvironment0/compound6/atom2" targetAtom="moleculeEnvironment0/compound6/atom0" aromatic="false" order="1" /><bond id="bond10" sourceAtom="moleculeEnvironment0/compound6/atom2" targetAtom="moleculeEnvironment0/compound6/atom4" aromatic="false" order="1" /><bond id="bond11" sourceAtom="moleculeEnvironment0/compound6/atom3" targetAtom="moleculeEnvironment0/compound6/atom2" aromatic="false" order="2" /><bond id="bond12" sourceAtom="moleculeEnvironment0/compound6/atom4" targetAtom="moleculeEnvironment0/compound6/atom2" aromatic="false" order="1" /><bond id="bond13" sourceAtom="moleculeEnvironment0/compound6/atom5" targetAtom="moleculeEnvironment0/compound6/atom1" aromatic="false" order="1" /><bond id="bond14" sourceAtom="moleculeEnvironment0/compound6/atom6" targetAtom="moleculeEnvironment0/compound6/atom1" aromatic="false" order="1" /><bond id="bond15" sourceAtom="moleculeEnvironment0/compound6/atom7" targetAtom="moleculeEnvironment0/compound6/atom0" aromatic="false" order="1" /><bond id="bond16" sourceAtom="moleculeEnvironment0/compound6/atom7" targetAtom="moleculeEnvironment0/compound6/atom8" aromatic="false" order="1" /><bond id="bond17" sourceAtom="moleculeEnvironment0/compound6/atom7" targetAtom="moleculeEnvironment0/compound6/atom16" aromatic="false" order="1" /><bond id="bond18" sourceAtom="moleculeEnvironment0/compound6/atom7" targetAtom="moleculeEnvironment0/compound6/atom17" aromatic="false" order="1" /><bond id="bond19" sourceAtom="moleculeEnvironment0/compound6/atom8" targetAtom="moleculeEnvironment0/compound6/atom7" aromatic="false" order="1" /><bond id="bond20" sourceAtom="moleculeEnvironment0/compound6/atom8" targetAtom="moleculeEnvironment0/compound6/atom9" aromatic="false" order="1" /><bond id="bond21" sourceAtom="moleculeEnvironment0/compound6/atom8" targetAtom="moleculeEnvironment0/compound6/atom14" aromatic="false" order="1" /><bond id="bond22" sourceAtom="moleculeEnvironment0/compound6/atom8" targetAtom="moleculeEnvironment0/compound6/atom15" aromatic="false" order="1" /><bond id="bond23" sourceAtom="moleculeEnvironment0/compound6/atom9" targetAtom="moleculeEnvironment0/compound6/atom8" aromatic="false" order="1" /><bond id="bond24" sourceAtom="moleculeEnvironment0/compound6/atom9" targetAtom="moleculeEnvironment0/compound6/atom10" aromatic="false" order="2" /><bond id="bond25" sourceAtom="moleculeEnvironment0/compound6/atom9" targetAtom="moleculeEnvironment0/compound6/atom11" aromatic="false" order="1" /><bond id="bond26" sourceAtom="moleculeEnvironment0/compound6/atom10" targetAtom="moleculeEnvironment0/compound6/atom9" aromatic="false" order="2" /><bond id="bond27" sourceAtom="moleculeEnvironment0/compound6/atom11" targetAtom="moleculeEnvironment0/compound6/atom9" aromatic="false" order="1" /><bond id="bond28" sourceAtom="moleculeEnvironment0/compound6/atom11" targetAtom="moleculeEnvironment0/compound6/atom12" aromatic="false" order="1" /><bond id="bond29" sourceAtom="moleculeEnvironment0/compound6/atom11" targetAtom="moleculeEnvironment0/compound6/atom13" aromatic="false" order="1" /><bond id="bond30" sourceAtom="moleculeEnvironment0/compound6/atom12" targetAtom="moleculeEnvironment0/compound6/atom11" aromatic="false" order="1" /><bond id="bond31" sourceAtom="moleculeEnvironment0/compound6/atom13" targetAtom="moleculeEnvironment0/compound6/atom11" aromatic="false" order="1" /><bond id="bond32" sourceAtom="moleculeEnvironment0/compound6/atom14" targetAtom="moleculeEnvironment0/compound6/atom8" aromatic="false" order="1" /><bond id="bond33" sourceAtom="moleculeEnvironment0/compound6/atom15" targetAtom="moleculeEnvironment0/compound6/atom8" aromatic="false" order="1" /><bond id="bond34" sourceAtom="moleculeEnvironment0/compound6/atom16" targetAtom="moleculeEnvironment0/compound6/atom7" aromatic="false" order="1" /><bond id="bond35" sourceAtom="moleculeEnvironment0/compound6/atom17" targetAtom="moleculeEnvironment0/compound6/atom7" aromatic="false" order="1" /><bond id="bond36" sourceAtom="moleculeEnvironment0/compound6/atom18" targetAtom="moleculeEnvironment0/compound6/atom0" aromatic="false" order="1" /></bondArray><alphaC id="atom0" /><amideNitrogen id="atom1" /><carboxylC id="atom2" /></aminoAcid><aminoAcid id="compound7" title="THR_135_A" type="THR" functionalCompoundID="135" chainID="A"><atomArray><atom id="atom0" elementType="C" pdbName="CA" chainId="A" x3="53.922" y3="-21.424" z3="-14.457" aromatic="false" serialNumber="656" /><atom id="atom1" elementType="N" pdbName="N" chainId="A" x3="53.791" y3="-22.491" z3="-15.441" aromatic="false" serialNumber="655" /><atom id="atom2" elementType="C" pdbName="C" chainId="A" x3="54.358" y3="-21.961" z3="-13.094" aromatic="false" serialNumber="657" /><atom id="atom3" elementType="O" pdbName="O" chainId="A" x3="55.331" y3="-21.465" z3="-12.517" aromatic="false" serialNumber="658" /><atom id="atom4" shadow="true" reference="moleculeEnvironment0/compound8/atom1" /><atom id="atom5" elementType="H" pdbName=" H" x3="54.227493" y3="-23.330416" z3="-15.087514" aromatic="false" /><atom id="atom6" elementType="H" pdbName=" H" x3="52.812393" y3="-22.66874" z3="-15.616609" aromatic="false" /><atom id="atom7" elementType="C" pdbName="CB" chainId="A" x3="52.58" y3="-20.687" z3="-14.351" aromatic="false" serialNumber="659" /><atom id="atom8" elementType="O" pdbName="OG1" chainId="A" x3="51.771" y3="-21.327" z3="-13.37" aromatic="false" serialNumber="661" /><atom id="atom9" elementType="H" pdbName=" H" x3="51.523422" y3="-20.65" z3="-12.634286" aromatic="false" /><atom id="atom10" elementType="C" pdbName="CG2" chainId="A" x3="51.861" y3="-20.736" z3="-15.693" aromatic="false" serialNumber="660" /><atom id="atom11" elementType="H" pdbName=" H" x3="52.56852" y3="-20.76119" z3="-16.468422" aromatic="false" /><atom id="atom12" elementType="H" pdbName=" H" x3="51.25705" y3="-19.8835" z3="-15.797823" aromatic="false" /><atom id="atom13" elementType="H" pdbName=" H" x3="51.261814" y3="-21.597086" z3="-15.737808" aromatic="false" /><atom id="atom14" elementType="H" pdbName=" H" x3="52.749775" y3="-19.689222" z3="-14.071501" aromatic="false" /><atom id="atom15" elementType="H" pdbName=" H" x3="54.635315" y3="-20.737717" z3="-14.807283" aromatic="false" /></atomArray><bondArray><bond id="bond1" sourceAtom="moleculeEnvironment0/compound7/atom0" targetAtom="moleculeEnvironment0/compound7/atom2" aromatic="false" order="1" /><bond id="bond2" sourceAtom="moleculeEnvironment0/compound7/atom0" targetAtom="moleculeEnvironment0/compound7/atom1" aromatic="false" order="1" /><bond id="bond3" sourceAtom="moleculeEnvironment0/compound7/atom0" targetAtom="moleculeEnvironment0/compound7/atom7" aromatic="false" order="1" /><bond id="bond4" sourceAtom="moleculeEnvironment0/compound7/atom0" targetAtom="moleculeEnvironment0/compound7/atom15" aromatic="false" order="1" /><bond id="bond5" sourceAtom="moleculeEnvironment0/compound7/atom1" targetAtom="moleculeEnvironment0/compound7/atom0" aromatic="false" order="1" /><bond id="bond6" sourceAtom="moleculeEnvironment0/compound7/atom1" targetAtom="moleculeEnvironment0/compound7/atom5" aromatic="false" order="1" /><bond id="bond7" sourceAtom="moleculeEnvironment0/compound7/atom1" targetAtom="moleculeEnvironment0/compound7/atom6" aromatic="false" order="1" /><bond id="bond8" sourceAtom="moleculeEnvironment0/compound7/atom2" targetAtom="moleculeEnvironment0/compound7/atom3" aromatic="false" order="2" /><bond id="bond9" sourceAtom="moleculeEnvironment0/compound7/atom2" targetAtom="moleculeEnvironment0/compound7/atom0" aromatic="false" order="1" /><bond id="bond10" sourceAtom="moleculeEnvironment0/compound7/atom2" targetAtom="moleculeEnvironment0/compound7/atom4" aromatic="false" order="1" /><bond id="bond11" sourceAtom="moleculeEnvironment0/compound7/atom3" targetAtom="moleculeEnvironment0/compound7/atom2" aromatic="false" order="2" /><bond id="bond12" sourceAtom="moleculeEnvironment0/compound7/atom4" targetAtom="moleculeEnvironment0/compound7/atom2" aromatic="false" order="1" /><bond id="bond13" sourceAtom="moleculeEnvironment0/compound7/atom5" targetAtom="moleculeEnvironment0/compound7/atom1" aromatic="false" order="1" /><bond id="bond14" sourceAtom="moleculeEnvironment0/compound7/atom6" targetAtom="moleculeEnvironment0/compound7/atom1" aromatic="false" order="1" /><bond id="bond15" sourceAtom="moleculeEnvironment0/compound7/atom7" targetAtom="moleculeEnvironment0/compound7/atom0" aromatic="false" order="1" /><bond id="bond16" sourceAtom="moleculeEnvironment0/compound7/atom7" targetAtom="moleculeEnvironment0/compound7/atom8" aromatic="false" order="1" /><bond id="bond17" sourceAtom="moleculeEnvironment0/compound7/atom7" targetAtom="moleculeEnvironment0/compound7/atom10" aromatic="false" order="1" /><bond id="bond18" sourceAtom="moleculeEnvironment0/compound7/atom7" targetAtom="moleculeEnvironment0/compound7/atom14" aromatic="false" order="1" /><bond id="bond19" sourceAtom="moleculeEnvironment0/compound7/atom8" targetAtom="moleculeEnvironment0/compound7/atom7" aromatic="false" order="1" /><bond id="bond20" sourceAtom="moleculeEnvironment0/compound7/atom8" targetAtom="moleculeEnvironment0/compound7/atom9" aromatic="false" order="1" /><bond id="bond21" sourceAtom="moleculeEnvironment0/compound7/atom9" targetAtom="moleculeEnvironment0/compound7/atom8" aromatic="false" order="1" /><bond id="bond22" sourceAtom="moleculeEnvironment0/compound7/atom10" targetAtom="moleculeEnvironment0/compound7/atom7" aromatic="false" order="1" /><bond id="bond23" sourceAtom="moleculeEnvironment0/compound7/atom10" targetAtom="moleculeEnvironment0/compound7/atom11" aromatic="false" order="1" /><bond id="bond24" sourceAtom="moleculeEnvironment0/compound7/atom10" targetAtom="moleculeEnvironment0/compound7/atom12" aromatic="false" order="1" /><bond id="bond25" sourceAtom="moleculeEnvironment0/compound7/atom10" targetAtom="moleculeEnvironment0/compound7/atom13" aromatic="false" order="1" /><bond id="bond26" sourceAtom="moleculeEnvironment0/compound7/atom11" targetAtom="moleculeEnvironment0/compound7/atom10" aromatic="false" order="1" /><bond id="bond27" sourceAtom="moleculeEnvironment0/compound7/atom12" targetAtom="moleculeEnvironment0/compound7/atom10" aromatic="false" order="1" /><bond id="bond28" sourceAtom="moleculeEnvironment0/compound7/atom13" targetAtom="moleculeEnvironment0/compound7/atom10" aromatic="false" order="1" /><bond id="bond29" sourceAtom="moleculeEnvironment0/compound7/atom14" targetAtom="moleculeEnvironment0/compound7/atom7" aromatic="false" order="1" /><bond id="bond30" sourceAtom="moleculeEnvironment0/compound7/atom15" targetAtom="moleculeEnvironment0/compound7/atom0" aromatic="false" order="1" /></bondArray><alphaC id="atom0" /><amideNitrogen id="atom1" /><carboxylC id="atom2" /></aminoAcid><aminoAcid id="compound8" title="ASP_136_A" type="ASP" functionalCompoundID="136" chainID="A"><atomArray><atom id="atom0" elementType="C" pdbName="CA" chainId="A" x3="53.859" y3="-23.58" z3="-11.256" aromatic="false" serialNumber="663" /><atom id="atom1" elementType="N" pdbName="N" chainId="A" x3="53.649" y3="-22.976" z3="-12.58" aromatic="false" serialNumber="662" /><atom id="atom2" elementType="C" pdbName="C" chainId="A" x3="54.394" y3="-22.611" z3="-10.188" aromatic="false" serialNumber="664" /><atom id="atom3" elementType="O" pdbName="O" chainId="A" x3="55.408" y3="-22.863" z3="-9.533" aromatic="false" serialNumber="665" /><atom id="atom4" shadow="true" reference="moleculeEnvironment0/compound9/atom1" /><atom id="atom5" shadow="true" reference="moleculeEnvironment0/compound7/atom2" /><atom id="atom6" elementType="H" pdbName=" H" x3="52.919495" y3="-23.325733" z3="-13.184654" aromatic="false" /><atom id="atom7" elementType="C" pdbName="CB" chainId="A" x3="54.734" y3="-24.853" z3="-11.35" aromatic="false" serialNumber="666" /><atom id="atom8" elementType="C" pdbName="CG" chainId="A" x3="56.118" y3="-24.56" z3="-11.902" aromatic="false" serialNumber="667" /><atom id="atom9" elementType="O" pdbName="OD1" chainId="A" x3="56.747" y3="-23.525" z3="-11.636" aromatic="false" serialNumber="668" /><atom id="atom10" elementType="O" pdbName="OD2" chainId="A" x3="56.616" y3="-25.48" z3="-12.598" formalCharge="-1" aromatic="false" serialNumber="669" /><atom id="atom11" elementType="H" pdbName=" H" x3="54.846806" y3="-25.271572" z3="-10.393667" aromatic="false" /><atom id="atom12" elementType="H" pdbName=" H" x3="54.27115" y3="-25.549772" z3="-11.984649" aromatic="false" /><atom id="atom13" elementType="H" pdbName=" H" x3="52.932434" y3="-23.965012" z3="-10.946589" aromatic="false" /></atomArray><bondArray><bond id="bond1" sourceAtom="moleculeEnvironment0/compound8/atom0" targetAtom="moleculeEnvironment0/compound8/atom2" aromatic="false" order="1" /><bond id="bond2" sourceAtom="moleculeEnvironment0/compound8/atom0" targetAtom="moleculeEnvironment0/compound8/atom1" aromatic="false" order="1" /><bond id="bond3" sourceAtom="moleculeEnvironment0/compound8/atom0" targetAtom="moleculeEnvironment0/compound8/atom7" aromatic="false" order="1" /><bond id="bond4" sourceAtom="moleculeEnvironment0/compound8/atom0" targetAtom="moleculeEnvironment0/compound8/atom13" aromatic="false" order="1" /><bond id="bond5" sourceAtom="moleculeEnvironment0/compound8/atom1" targetAtom="moleculeEnvironment0/compound8/atom0" aromatic="false" order="1" /><bond id="bond6" sourceAtom="moleculeEnvironment0/compound8/atom1" targetAtom="moleculeEnvironment0/compound8/atom5" aromatic="false" order="1" /><bond id="bond7" sourceAtom="moleculeEnvironment0/compound8/atom1" targetAtom="moleculeEnvironment0/compound8/atom6" aromatic="false" order="1" /><bond id="bond8" sourceAtom="moleculeEnvironment0/compound8/atom2" targetAtom="moleculeEnvironment0/compound8/atom3" aromatic="false" order="2" /><bond id="bond9" sourceAtom="moleculeEnvironment0/compound8/atom2" targetAtom="moleculeEnvironment0/compound8/atom0" aromatic="false" order="1" /><bond id="bond10" sourceAtom="moleculeEnvironment0/compound8/atom2" targetAtom="moleculeEnvironment0/compound8/atom4" aromatic="false" order="1" /><bond id="bond11" sourceAtom="moleculeEnvironment0/compound8/atom3" targetAtom="moleculeEnvironment0/compound8/atom2" aromatic="false" order="2" /><bond id="bond12" sourceAtom="moleculeEnvironment0/compound8/atom4" targetAtom="moleculeEnvironment0/compound8/atom2" aromatic="false" order="1" /><bond id="bond13" sourceAtom="moleculeEnvironment0/compound8/atom5" targetAtom="moleculeEnvironment0/compound8/atom1" aromatic="false" order="1" /><bond id="bond14" sourceAtom="moleculeEnvironment0/compound8/atom6" targetAtom="moleculeEnvironment0/compound8/atom1" aromatic="false" order="1" /><bond id="bond15" sourceAtom="moleculeEnvironment0/compound8/atom7" targetAtom="moleculeEnvironment0/compound8/atom0" aromatic="false" order="1" /><bond id="bond16" sourceAtom="moleculeEnvironment0/compound8/atom7" targetAtom="moleculeEnvironment0/compound8/atom8" aromatic="false" order="1" /><bond id="bond17" sourceAtom="moleculeEnvironment0/compound8/atom7" targetAtom="moleculeEnvironment0/compound8/atom11" aromatic="false" order="1" /><bond id="bond18" sourceAtom="moleculeEnvironment0/compound8/atom7" targetAtom="moleculeEnvironment0/compound8/atom12" aromatic="false" order="1" /><bond id="bond19" sourceAtom="moleculeEnvironment0/compound8/atom8" targetAtom="moleculeEnvironment0/compound8/atom7" aromatic="false" order="1" /><bond id="bond20" sourceAtom="moleculeEnvironment0/compound8/atom8" targetAtom="moleculeEnvironment0/compound8/atom9" aromatic="false" order="2" /><bond id="bond21" sourceAtom="moleculeEnvironment0/compound8/atom8" targetAtom="moleculeEnvironment0/compound8/atom10" aromatic="false" order="1" /><bond id="bond22" sourceAtom="moleculeEnvironment0/compound8/atom9" targetAtom="moleculeEnvironment0/compound8/atom8" aromatic="false" order="2" /><bond id="bond23" sourceAtom="moleculeEnvironment0/compound8/atom10" targetAtom="moleculeEnvironment0/compound8/atom8" aromatic="false" order="1" /><bond id="bond24" sourceAtom="moleculeEnvironment0/compound8/atom11" targetAtom="moleculeEnvironment0/compound8/atom7" aromatic="false" order="1" /><bond id="bond25" sourceAtom="moleculeEnvironment0/compound8/atom12" targetAtom="moleculeEnvironment0/compound8/atom7" aromatic="false" order="1" /><bond id="bond26" sourceAtom="moleculeEnvironment0/compound8/atom13" targetAtom="moleculeEnvironment0/compound8/atom0" aromatic="false" order="1" /></bondArray><alphaC id="atom0" /><amideNitrogen id="atom1" /><carboxylC id="atom2" /></aminoAcid><aminoAcid id="compound9" title="ASP_137_A" type="ASP" functionalCompoundID="137" chainID="A"><atomArray><atom id="atom0" elementType="C" pdbName="CA" chainId="A" x3="53.953" y3="-20.705" z3="-8.793" aromatic="false" serialNumber="671" /><atom id="atom1" elementType="N" pdbName="N" chainId="A" x3="53.649" y3="-21.533" z3="-9.953" aromatic="false" serialNumber="670" /><atom id="atom2" elementType="C" pdbName="C" chainId="A" x3="53.577" y3="-21.427" z3="-7.494" aromatic="false" serialNumber="672" /><atom id="atom3" elementType="O" pdbName="O" chainId="A" x3="54.295" y3="-21.337" z3="-6.488" aromatic="false" serialNumber="673" /><atom id="atom4" shadow="true" reference="moleculeEnvironment0/compound10/atom1" /><atom id="atom5" shadow="true" reference="moleculeEnvironment0/compound8/atom2" /><atom id="atom6" elementType="H" pdbName=" H" x3="52.88345" y3="-21.285404" z3="-10.563517" aromatic="false" /><atom id="atom7" elementType="C" pdbName="CB" chainId="A" x3="53.228" y3="-19.353" z3="-8.88" aromatic="false" serialNumber="674" /><atom id="atom8" elementType="C" pdbName="CG" chainId="A" x3="53.946" y3="-18.326" z3="-9.76" aromatic="false" serialNumber="675" /><atom id="atom9" elementType="O" pdbName="OD1" chainId="A" x3="55.121" y3="-18.536" z3="-10.127" aromatic="false" serialNumber="676" /><atom id="atom10" elementType="O" pdbName="OD2" chainId="A" x3="53.331" y3="-17.299" z3="-10.096" formalCharge="-1" aromatic="false" serialNumber="677" /><atom id="atom11" elementType="H" pdbName=" H" x3="52.269306" y3="-19.4953" z3="-9.283926" aromatic="false" /><atom id="atom12" elementType="H" pdbName=" H" x3="53.144875" y3="-18.937958" z3="-7.9190993" aromatic="false" /><atom id="atom13" elementType="H" pdbName=" H" x3="54.976818" y3="-20.47233" z3="-8.780378" aromatic="false" /></atomArray><bondArray><bond id="bond1" sourceAtom="moleculeEnvironment0/compound9/atom0" targetAtom="moleculeEnvironment0/compound9/atom2" aromatic="false" order="1" /><bond id="bond2" sourceAtom="moleculeEnvironment0/compound9/atom0" targetAtom="moleculeEnvironment0/compound9/atom1" aromatic="false" order="1" /><bond id="bond3" sourceAtom="moleculeEnvironment0/compound9/atom0" targetAtom="moleculeEnvironment0/compound9/atom7" aromatic="false" order="1" /><bond id="bond4" sourceAtom="moleculeEnvironment0/compound9/atom0" targetAtom="moleculeEnvironment0/compound9/atom13" aromatic="false" order="1" /><bond id="bond5" sourceAtom="moleculeEnvironment0/compound9/atom1" targetAtom="moleculeEnvironment0/compound9/atom0" aromatic="false" order="1" /><bond id="bond6" sourceAtom="moleculeEnvironment0/compound9/atom1" targetAtom="moleculeEnvironment0/compound9/atom5" aromatic="false" order="1" /><bond id="bond7" sourceAtom="moleculeEnvironment0/compound9/atom1" targetAtom="moleculeEnvironment0/compound9/atom6" aromatic="false" order="1" /><bond id="bond8" sourceAtom="moleculeEnvironment0/compound9/atom2" targetAtom="moleculeEnvironment0/compound9/atom3" aromatic="false" order="2" /><bond id="bond9" sourceAtom="moleculeEnvironment0/compound9/atom2" targetAtom="moleculeEnvironment0/compound9/atom0" aromatic="false" order="1" /><bond id="bond10" sourceAtom="moleculeEnvironment0/compound9/atom2" targetAtom="moleculeEnvironment0/compound9/atom4" aromatic="false" order="1" /><bond id="bond11" sourceAtom="moleculeEnvironment0/compound9/atom3" targetAtom="moleculeEnvironment0/compound9/atom2" aromatic="false" order="2" /><bond id="bond12" sourceAtom="moleculeEnvironment0/compound9/atom4" targetAtom="moleculeEnvironment0/compound9/atom2" aromatic="false" order="1" /><bond id="bond13" sourceAtom="moleculeEnvironment0/compound9/atom5" targetAtom="moleculeEnvironment0/compound9/atom1" aromatic="false" order="1" /><bond id="bond14" sourceAtom="moleculeEnvironment0/compound9/atom6" targetAtom="moleculeEnvironment0/compound9/atom1" aromatic="false" order="1" /><bond id="bond15" sourceAtom="moleculeEnvironment0/compound9/atom7" targetAtom="moleculeEnvironment0/compound9/atom0" aromatic="false" order="1" /><bond id="bond16" sourceAtom="moleculeEnvironment0/compound9/atom7" targetAtom="moleculeEnvironment0/compound9/atom8" aromatic="false" order="1" /><bond id="bond17" sourceAtom="moleculeEnvironment0/compound9/atom7" targetAtom="moleculeEnvironment0/compound9/atom11" aromatic="false" order="1" /><bond id="bond18" sourceAtom="moleculeEnvironment0/compound9/atom7" targetAtom="moleculeEnvironment0/compound9/atom12" aromatic="false" order="1" /><bond id="bond19" sourceAtom="moleculeEnvironment0/compound9/atom8" targetAtom="moleculeEnvironment0/compound9/atom7" aromatic="false" order="1" /><bond id="bond20" sourceAtom="moleculeEnvironment0/compound9/atom8" targetAtom="moleculeEnvironment0/compound9/atom9" aromatic="false" order="2" /><bond id="bond21" sourceAtom="moleculeEnvironment0/compound9/atom8" targetAtom="moleculeEnvironment0/compound9/atom10" aromatic="false" order="1" /><bond id="bond22" sourceAtom="moleculeEnvironment0/compound9/atom9" targetAtom="moleculeEnvironment0/compound9/atom8" aromatic="false" order="2" /><bond id="bond23" sourceAtom="moleculeEnvironment0/compound9/atom10" targetAtom="moleculeEnvironment0/compound9/atom8" aromatic="false" order="1" /><bond id="bond24" sourceAtom="moleculeEnvironment0/compound9/atom11" targetAtom="moleculeEnvironment0/compound9/atom7" aromatic="false" order="1" /><bond id="bond25" sourceAtom="moleculeEnvironment0/compound9/atom12" targetAtom="moleculeEnvironment0/compound9/atom7" aromatic="false" order="1" /><bond id="bond26" sourceAtom="moleculeEnvironment0/compound9/atom13" targetAtom="moleculeEnvironment0/compound9/atom0" aromatic="false" order="1" /></bondArray><alphaC id="atom0" /><amideNitrogen id="atom1" /><carboxylC id="atom2" /></aminoAcid><aminoAcid id="compound10" title="ASN_138_A" type="ASN" functionalCompoundID="138" chainID="A"><atomArray><atom id="atom0" elementType="C" pdbName="CA" chainId="A" x3="52.004" y3="-22.796" z3="-6.283" aromatic="false" serialNumber="679" /><atom id="atom1" elementType="N" pdbName="N" chainId="A" x3="52.483" y3="-22.191" z3="-7.511" aromatic="false" serialNumber="678" /><atom id="atom2" elementType="C" pdbName="C" chainId="A" x3="52.965" y3="-23.887" z3="-5.801" aromatic="false" serialNumber="680" /><atom id="atom3" elementType="O" pdbName="O" chainId="A" x3="53.024" y3="-24.181" z3="-4.598" aromatic="false" serialNumber="681" /><atom id="atom4" shadow="true" reference="moleculeEnvironment0/compound11/atom1" /><atom id="atom5" shadow="true" reference="moleculeEnvironment0/compound9/atom2" /><atom id="atom6" elementType="H" pdbName=" H" x3="51.98871" y3="-22.348131" z3="-8.377651" aromatic="false" /><atom id="atom7" elementType="C" pdbName="CB" chainId="A" x3="50.596" y3="-23.353" z3="-6.466" aromatic="false" serialNumber="682" /><atom id="atom8" elementType="C" pdbName="CG" chainId="A" x3="49.624" y3="-22.355" z3="-7.063" aromatic="false" serialNumber="683" /><atom id="atom9" elementType="O" pdbName="OD1" chainId="A" x3="50.035" y3="-21.517" z3="-7.871" aromatic="false" serialNumber="685" /><atom id="atom10" elementType="N" pdbName="ND2" chainId="A" x3="48.34" y3="-22.436" z3="-6.686" aromatic="false" serialNumber="684" /><atom id="atom11" elementType="H" pdbName=" H" x3="48.052315" y3="-23.139824" z3="-6.0211887" aromatic="false" /><atom id="atom12" elementType="H" pdbName=" H" x3="47.660362" y3="-21.793201" z3="-7.066793" aromatic="false" /><atom id="atom13" elementType="H" pdbName=" H" x3="50.21197" y3="-23.646837" z3="-5.5339684" aromatic="false" /><atom id="atom14" elementType="H" pdbName=" H" x3="50.628662" y3="-24.182861" z3="-7.1084676" aromatic="false" /><atom id="atom15" elementType="H" pdbName=" H" x3="51.923927" y3="-22.05043" z3="-5.5480065" aromatic="false" /></atomArray><bondArray><bond id="bond1" sourceAtom="moleculeEnvironment0/compound10/atom0" targetAtom="moleculeEnvironment0/compound10/atom2" aromatic="false" order="1" /><bond id="bond2" sourceAtom="moleculeEnvironment0/compound10/atom0" targetAtom="moleculeEnvironment0/compound10/atom1" aromatic="false" order="1" /><bond id="bond3" sourceAtom="moleculeEnvironment0/compound10/atom0" targetAtom="moleculeEnvironment0/compound10/atom7" aromatic="false" order="1" /><bond id="bond4" sourceAtom="moleculeEnvironment0/compound10/atom0" targetAtom="moleculeEnvironment0/compound10/atom15" aromatic="false" order="1" /><bond id="bond5" sourceAtom="moleculeEnvironment0/compound10/atom1" targetAtom="moleculeEnvironment0/compound10/atom0" aromatic="false" order="1" /><bond id="bond6" sourceAtom="moleculeEnvironment0/compound10/atom1" targetAtom="moleculeEnvironment0/compound10/atom5" aromatic="false" order="1" /><bond id="bond7" sourceAtom="moleculeEnvironment0/compound10/atom1" targetAtom="moleculeEnvironment0/compound10/atom6" aromatic="false" order="1" /><bond id="bond8" sourceAtom="moleculeEnvironment0/compound10/atom2" targetAtom="moleculeEnvironment0/compound10/atom3" aromatic="false" order="2" /><bond id="bond9" sourceAtom="moleculeEnvironment0/compound10/atom2" targetAtom="moleculeEnvironment0/compound10/atom0" aromatic="false" order="1" /><bond id="bond10" sourceAtom="moleculeEnvironment0/compound10/atom2" targetAtom="moleculeEnvironment0/compound10/atom4" aromatic="false" order="1" /><bond id="bond11" sourceAtom="moleculeEnvironment0/compound10/atom3" targetAtom="moleculeEnvironment0/compound10/atom2" aromatic="false" order="2" /><bond id="bond12" sourceAtom="moleculeEnvironment0/compound10/atom4" targetAtom="moleculeEnvironment0/compound10/atom2" aromatic="false" order="1" /><bond id="bond13" sourceAtom="moleculeEnvironment0/compound10/atom5" targetAtom="moleculeEnvironment0/compound10/atom1" aromatic="false" order="1" /><bond id="bond14" sourceAtom="moleculeEnvironment0/compound10/atom6" targetAtom="moleculeEnvironment0/compound10/atom1" aromatic="false" order="1" /><bond id="bond15" sourceAtom="moleculeEnvironment0/compound10/atom7" targetAtom="moleculeEnvironment0/compound10/atom0" aromatic="false" order="1" /><bond id="bond16" sourceAtom="moleculeEnvironment0/compound10/atom7" targetAtom="moleculeEnvironment0/compound10/atom8" aromatic="false" order="1" /><bond id="bond17" sourceAtom="moleculeEnvironment0/compound10/atom7" targetAtom="moleculeEnvironment0/compound10/atom13" aromatic="false" order="1" /><bond id="bond18" sourceAtom="moleculeEnvironment0/compound10/atom7" targetAtom="moleculeEnvironment0/compound10/atom14" aromatic="false" order="1" /><bond id="bond19" sourceAtom="moleculeEnvironment0/compound10/atom8" targetAtom="moleculeEnvironment0/compound10/atom7" aromatic="false" order="1" /><bond id="bond20" sourceAtom="moleculeEnvironment0/compound10/atom8" targetAtom="moleculeEnvironment0/compound10/atom9" aromatic="false" order="2" /><bond id="bond21" sourceAtom="moleculeEnvironment0/compound10/atom8" targetAtom="moleculeEnvironment0/compound10/atom10" aromatic="false" order="1" /><bond id="bond22" sourceAtom="moleculeEnvironment0/compound10/atom9" targetAtom="moleculeEnvironment0/compound10/atom8" aromatic="false" order="2" /><bond id="bond23" sourceAtom="moleculeEnvironment0/compound10/atom10" targetAtom="moleculeEnvironment0/compound10/atom8" aromatic="false" order="1" /><bond id="bond24" sourceAtom="moleculeEnvironment0/compound10/atom10" targetAtom="moleculeEnvironment0/compound10/atom11" aromatic="false" order="1" /><bond id="bond25" sourceAtom="moleculeEnvironment0/compound10/atom10" targetAtom="moleculeEnvironment0/compound10/atom12" aromatic="false" order="1" /><bond id="bond26" sourceAtom="moleculeEnvironment0/compound10/atom11" targetAtom="moleculeEnvironment0/compound10/atom10" aromatic="false" order="1" /><bond id="bond27" sourceAtom="moleculeEnvironment0/compound10/atom12" targetAtom="moleculeEnvironment0/compound10/atom10" aromatic="false" order="1" /><bond id="bond28" sourceAtom="moleculeEnvironment0/compound10/atom13" targetAtom="moleculeEnvironment0/compound10/atom7" aromatic="false" order="1" /><bond id="bond29" sourceAtom="moleculeEnvironment0/compound10/atom14" targetAtom="moleculeEnvironment0/compound10/atom7" aromatic="false" order="1" /><bond id="bond30" sourceAtom="moleculeEnvironment0/compound10/atom15" targetAtom="moleculeEnvironment0/compound10/atom0" aromatic="false" order="1" /></bondArray><alphaC id="atom0" /><amideNitrogen id="atom1" /><carboxylC id="atom2" /></aminoAcid><aminoAcid id="compound11" title="LEU_139_A" type="LEU" functionalCompoundID="139" chainID="A"><atomArray><atom id="atom0" elementType="C" pdbName="CA" chainId="A" x3="54.812" y3="-25.378" z3="-6.311" aromatic="false" serialNumber="687" /><atom id="atom1" elementType="N" pdbName="N" chainId="A" x3="53.719" y3="-24.501" z3="-6.716" aromatic="false" serialNumber="686" /><atom id="atom2" elementType="C" pdbName="C" chainId="A" x3="55.818" y3="-24.63" z3="-5.446" aromatic="false" serialNumber="688" /><atom id="atom3" elementType="O" pdbName="O" chainId="A" x3="56.157" y3="-25.075" z3="-4.333" aromatic="false" serialNumber="689" /><atom id="atom4" shadow="true" reference="moleculeEnvironment0/compound12/atom1" /><atom id="atom5" shadow="true" reference="moleculeEnvironment0/compound10/atom2" /><atom id="atom6" elementType="H" pdbName=" H" x3="53.526672" y3="-24.353535" z3="-7.6964912" aromatic="false" /><atom id="atom7" elementType="C" pdbName="CB" chainId="A" x3="55.483" y3="-25.953" z3="-7.554" aromatic="false" serialNumber="690" /><atom id="atom8" elementType="C" pdbName="CG" chainId="A" x3="56.063" y3="-27.371" z3="-7.388" aromatic="false" serialNumber="691" /><atom id="atom9" elementType="C" pdbName="CD1" chainId="A" x3="54.977" y3="-28.415" z3="-7.571" aromatic="false" serialNumber="692" /><atom id="atom10" elementType="H" pdbName=" H" x3="54.16625" y3="-27.99019" z3="-8.085508" aromatic="false" /><atom id="atom11" elementType="H" pdbName=" H" x3="54.65575" y3="-28.754387" z3="-6.630726" aromatic="false" /><atom id="atom12" elementType="H" pdbName=" H" x3="55.357574" y3="-29.222797" z3="-8.123388" aromatic="false" /><atom id="atom13" elementType="C" pdbName="CD2" chainId="A" x3="57.26" y3="-27.653" z3="-8.295" aromatic="false" serialNumber="693" /><atom id="atom14" elementType="H" pdbName=" H" x3="58.001263" y3="-28.158216" z3="-7.749308" aromatic="false" /><atom id="atom15" elementType="H" pdbName=" H" x3="57.647537" y3="-26.746044" z3="-8.6552" aromatic="false" /><atom id="atom16" elementType="H" pdbName=" H" x3="56.9537" y3="-28.248514" z3="-9.103733" aromatic="false" /><atom id="atom17" elementType="H" pdbName=" H" x3="56.47332" y3="-27.47099" z3="-6.4266787" aromatic="false" /><atom id="atom18" elementType="H" pdbName=" H" x3="56.28206" y3="-25.334032" z3="-7.838411" aromatic="false" /><atom id="atom19" elementType="H" pdbName=" H" x3="54.784706" y3="-26.004787" z3="-8.336432" aromatic="false" /><atom id="atom20" elementType="H" pdbName=" H" x3="54.414253" y3="-26.183804" z3="-5.767881" aromatic="false" /></atomArray><bondArray><bond id="bond1" sourceAtom="moleculeEnvironment0/compound11/atom0" targetAtom="moleculeEnvironment0/compound11/atom2" aromatic="false" order="1" /><bond id="bond2" sourceAtom="moleculeEnvironment0/compound11/atom0" targetAtom="moleculeEnvironment0/compound11/atom1" aromatic="false" order="1" /><bond id="bond3" sourceAtom="moleculeEnvironment0/compound11/atom0" targetAtom="moleculeEnvironment0/compound11/atom7" aromatic="false" order="1" /><bond id="bond4" sourceAtom="moleculeEnvironment0/compound11/atom0" targetAtom="moleculeEnvironment0/compound11/atom20" aromatic="false" order="1" /><bond id="bond5" sourceAtom="moleculeEnvironment0/compound11/atom1" targetAtom="moleculeEnvironment0/compound11/atom0" aromatic="false" order="1" /><bond id="bond6" sourceAtom="moleculeEnvironment0/compound11/atom1" targetAtom="moleculeEnvironment0/compound11/atom5" aromatic="false" order="1" /><bond id="bond7" sourceAtom="moleculeEnvironment0/compound11/atom1" targetAtom="moleculeEnvironment0/compound11/atom6" aromatic="false" order="1" /><bond id="bond8" sourceAtom="moleculeEnvironment0/compound11/atom2" targetAtom="moleculeEnvironment0/compound11/atom3" aromatic="false" order="2" /><bond id="bond9" sourceAtom="moleculeEnvironment0/compound11/atom2" targetAtom="moleculeEnvironment0/compound11/atom0" aromatic="false" order="1" /><bond id="bond10" sourceAtom="moleculeEnvironment0/compound11/atom2" targetAtom="moleculeEnvironment0/compound11/atom4" aromatic="false" order="1" /><bond id="bond11" sourceAtom="moleculeEnvironment0/compound11/atom3" targetAtom="moleculeEnvironment0/compound11/atom2" aromatic="false" order="2" /><bond id="bond12" sourceAtom="moleculeEnvironment0/compound11/atom4" targetAtom="moleculeEnvironment0/compound11/atom2" aromatic="false" order="1" /><bond id="bond13" sourceAtom="moleculeEnvironment0/compound11/atom5" targetAtom="moleculeEnvironment0/compound11/atom1" aromatic="false" order="1" /><bond id="bond14" sourceAtom="moleculeEnvironment0/compound11/atom6" targetAtom="moleculeEnvironment0/compound11/atom1" aromatic="false" order="1" /><bond id="bond15" sourceAtom="moleculeEnvironment0/compound11/atom7" targetAtom="moleculeEnvironment0/compound11/atom0" aromatic="false" order="1" /><bond id="bond16" sourceAtom="moleculeEnvironment0/compound11/atom7" targetAtom="moleculeEnvironment0/compound11/atom8" aromatic="false" order="1" /><bond id="bond17" sourceAtom="moleculeEnvironment0/compound11/atom7" targetAtom="moleculeEnvironment0/compound11/atom18" aromatic="false" order="1" /><bond id="bond18" sourceAtom="moleculeEnvironment0/compound11/atom7" targetAtom="moleculeEnvironment0/compound11/atom19" aromatic="false" order="1" /><bond id="bond19" sourceAtom="moleculeEnvironment0/compound11/atom8" targetAtom="moleculeEnvironment0/compound11/atom7" aromatic="false" order="1" /><bond id="bond20" sourceAtom="moleculeEnvironment0/compound11/atom8" targetAtom="moleculeEnvironment0/compound11/atom9" aromatic="false" order="1" /><bond id="bond21" sourceAtom="moleculeEnvironment0/compound11/atom8" targetAtom="moleculeEnvironment0/compound11/atom13" aromatic="false" order="1" /><bond id="bond22" sourceAtom="moleculeEnvironment0/compound11/atom8" targetAtom="moleculeEnvironment0/compound11/atom17" aromatic="false" order="1" /><bond id="bond23" sourceAtom="moleculeEnvironment0/compound11/atom9" targetAtom="moleculeEnvironment0/compound11/atom8" aromatic="false" order="1" /><bond id="bond24" sourceAtom="moleculeEnvironment0/compound11/atom9" targetAtom="moleculeEnvironment0/compound11/atom10" aromatic="false" order="1" /><bond id="bond25" sourceAtom="moleculeEnvironment0/compound11/atom9" targetAtom="moleculeEnvironment0/compound11/atom11" aromatic="false" order="1" /><bond id="bond26" sourceAtom="moleculeEnvironment0/compound11/atom9" targetAtom="moleculeEnvironment0/compound11/atom12" aromatic="false" order="1" /><bond id="bond27" sourceAtom="moleculeEnvironment0/compound11/atom10" targetAtom="moleculeEnvironment0/compound11/atom9" aromatic="false" order="1" /><bond id="bond28" sourceAtom="moleculeEnvironment0/compound11/atom11" targetAtom="moleculeEnvironment0/compound11/atom9" aromatic="false" order="1" /><bond id="bond29" sourceAtom="moleculeEnvironment0/compound11/atom12" targetAtom="moleculeEnvironment0/compound11/atom9" aromatic="false" order="1" /><bond id="bond30" sourceAtom="moleculeEnvironment0/compound11/atom13" targetAtom="moleculeEnvironment0/compound11/atom8" aromatic="false" order="1" /><bond id="bond31" sourceAtom="moleculeEnvironment0/compound11/atom13" targetAtom="moleculeEnvironment0/compound11/atom14" aromatic="false" order="1" /><bond id="bond32" sourceAtom="moleculeEnvironment0/compound11/atom13" targetAtom="moleculeEnvironment0/compound11/atom15" aromatic="false" order="1" /><bond id="bond33" sourceAtom="moleculeEnvironment0/compound11/atom13" targetAtom="moleculeEnvironment0/compound11/atom16" aromatic="false" order="1" /><bond id="bond34" sourceAtom="moleculeEnvironment0/compound11/atom14" targetAtom="moleculeEnvironment0/compound11/atom13" aromatic="false" order="1" /><bond id="bond35" sourceAtom="moleculeEnvironment0/compound11/atom15" targetAtom="moleculeEnvironment0/compound11/atom13" aromatic="false" order="1" /><bond id="bond36" sourceAtom="moleculeEnvironment0/compound11/atom16" targetAtom="moleculeEnvironment0/compound11/atom13" aromatic="false" order="1" /><bond id="bond37" sourceAtom="moleculeEnvironment0/compound11/atom17" targetAtom="moleculeEnvironment0/compound11/atom8" aromatic="false" order="1" /><bond id="bond38" sourceAtom="moleculeEnvironment0/compound11/atom18" targetAtom="moleculeEnvironment0/compound11/atom7" aromatic="false" order="1" /><bond id="bond39" sourceAtom="moleculeEnvironment0/compound11/atom19" targetAtom="moleculeEnvironment0/compound11/atom7" aromatic="false" order="1" /><bond id="bond40" sourceAtom="moleculeEnvironment0/compound11/atom20" targetAtom="moleculeEnvironment0/compound11/atom0" aromatic="false" order="1" /></bondArray><alphaC id="atom0" /><amideNitrogen id="atom1" /><carboxylC id="atom2" /></aminoAcid><aminoAcid id="compound12" title="TYR_140_A" type="TYR" functionalCompoundID="140" chainID="A"><atomArray><atom id="atom0" elementType="C" pdbName="CA" chainId="A" x3="57.231" y3="-22.635" z3="-5.228" aromatic="false" serialNumber="695" /><atom id="atom1" elementType="N" pdbName="N" chainId="A" x3="56.286" y3="-23.48" z3="-5.949" aromatic="false" serialNumber="694" /><atom id="atom2" elementType="C" pdbName="C" chainId="A" x3="56.7" y3="-22.229" z3="-3.854" aromatic="false" serialNumber="696" /><atom id="atom3" elementType="O" pdbName="O" chainId="A" x3="57.39" y3="-22.405" z3="-2.834" aromatic="false" serialNumber="697" /><atom id="atom4" shadow="true" reference="moleculeEnvironment0/compound13/atom1" /><atom id="atom5" shadow="true" reference="moleculeEnvironment0/compound11/atom2" /><atom id="atom6" elementType="H" pdbName=" H" x3="55.959446" y3="-23.205294" z3="-6.864424" aromatic="false" /><atom id="atom7" elementType="C" pdbName="CB" chainId="A" x3="57.526" y3="-21.381" z3="-6.058" aromatic="false" serialNumber="698" /><atom id="atom8" elementType="C" pdbName="CG" chainId="A" x3="58.478" y3="-21.617" z3="-7.203" aromatic="true" serialNumber="699" /><atom id="atom9" elementType="C" pdbName="CD1" chainId="A" x3="59.668" y3="-22.282" z3="-6.991" aromatic="true" serialNumber="700" /><atom id="atom10" elementType="C" pdbName="CE1" chainId="A" x3="60.556" y3="-22.527" z3="-8.02" aromatic="true" serialNumber="702" /><atom id="atom11" elementType="C" pdbName="CZ" chainId="A" x3="60.264" y3="-22.1" z3="-9.292" aromatic="true" serialNumber="704" /><atom id="atom12" elementType="O" pdbName="OH" chainId="A" x3="61.177" y3="-22.36" z3="-10.291" aromatic="false" serialNumber="705" /><atom id="atom13" elementType="H" pdbName=" H" x3="61.478752" y3="-21.473352" z3="-10.719606" aromatic="false" /><atom id="atom14" elementType="C" pdbName="CE2" chainId="A" x3="59.074" y3="-21.427" z3="-9.543" aromatic="true" serialNumber="703" /><atom id="atom15" elementType="C" pdbName="CD2" chainId="A" x3="58.185" y3="-21.192" z3="-8.496" aromatic="true" serialNumber="701" /><atom id="atom16" elementType="H" pdbName=" H" x3="57.281425" y3="-20.688871" z3="-8.677418" aromatic="false" /><atom id="atom17" elementType="H" pdbName=" H" x3="58.850815" y3="-21.100044" z3="-10.515516" aromatic="false" /><atom id="atom18" elementType="H" pdbName=" H" x3="61.452602" y3="-23.038979" z3="-7.8289943" aromatic="false" /><atom id="atom19" elementType="H" pdbName=" H" x3="59.91821" y3="-22.616266" z3="-6.0275908" aromatic="false" /><atom id="atom20" elementType="H" pdbName=" H" x3="56.631603" y3="-21.014141" z3="-6.46784" aromatic="false" /><atom id="atom21" elementType="H" pdbName=" H" x3="57.9559" y3="-20.646988" z3="-5.442443" aromatic="false" /><atom id="atom22" elementType="H" pdbName=" H" x3="58.135487" y3="-23.15591" z3="-5.1137466" aromatic="false" /></atomArray><bondArray><bond id="bond1" sourceAtom="moleculeEnvironment0/compound12/atom0" targetAtom="moleculeEnvironment0/compound12/atom2" aromatic="false" order="1" /><bond id="bond2" sourceAtom="moleculeEnvironment0/compound12/atom0" targetAtom="moleculeEnvironment0/compound12/atom1" aromatic="false" order="1" /><bond id="bond3" sourceAtom="moleculeEnvironment0/compound12/atom0" targetAtom="moleculeEnvironment0/compound12/atom7" aromatic="false" order="1" /><bond id="bond4" sourceAtom="moleculeEnvironment0/compound12/atom0" targetAtom="moleculeEnvironment0/compound12/atom22" aromatic="false" order="1" /><bond id="bond5" sourceAtom="moleculeEnvironment0/compound12/atom1" targetAtom="moleculeEnvironment0/compound12/atom0" aromatic="false" order="1" /><bond id="bond6" sourceAtom="moleculeEnvironment0/compound12/atom1" targetAtom="moleculeEnvironment0/compound12/atom5" aromatic="false" order="1" /><bond id="bond7" sourceAtom="moleculeEnvironment0/compound12/atom1" targetAtom="moleculeEnvironment0/compound12/atom6" aromatic="false" order="1" /><bond id="bond8" sourceAtom="moleculeEnvironment0/compound12/atom2" targetAtom="moleculeEnvironment0/compound12/atom3" aromatic="false" order="2" /><bond id="bond9" sourceAtom="moleculeEnvironment0/compound12/atom2" targetAtom="moleculeEnvironment0/compound12/atom0" aromatic="false" order="1" /><bond id="bond10" sourceAtom="moleculeEnvironment0/compound12/atom2" targetAtom="moleculeEnvironment0/compound12/atom4" aromatic="false" order="1" /><bond id="bond11" sourceAtom="moleculeEnvironment0/compound12/atom3" targetAtom="moleculeEnvironment0/compound12/atom2" aromatic="false" order="2" /><bond id="bond12" sourceAtom="moleculeEnvironment0/compound12/atom4" targetAtom="moleculeEnvironment0/compound12/atom2" aromatic="false" order="1" /><bond id="bond13" sourceAtom="moleculeEnvironment0/compound12/atom5" targetAtom="moleculeEnvironment0/compound12/atom1" aromatic="false" order="1" /><bond id="bond14" sourceAtom="moleculeEnvironment0/compound12/atom6" targetAtom="moleculeEnvironment0/compound12/atom1" aromatic="false" order="1" /><bond id="bond15" sourceAtom="moleculeEnvironment0/compound12/atom7" targetAtom="moleculeEnvironment0/compound12/atom0" aromatic="false" order="1" /><bond id="bond16" sourceAtom="moleculeEnvironment0/compound12/atom7" targetAtom="moleculeEnvironment0/compound12/atom8" aromatic="false" order="1" /><bond id="bond17" sourceAtom="moleculeEnvironment0/compound12/atom7" targetAtom="moleculeEnvironment0/compound12/atom20" aromatic="false" order="1" /><bond id="bond18" sourceAtom="moleculeEnvironment0/compound12/atom7" targetAtom="moleculeEnvironment0/compound12/atom21" aromatic="false" order="1" /><bond id="bond19" sourceAtom="moleculeEnvironment0/compound12/atom8" targetAtom="moleculeEnvironment0/compound12/atom7" aromatic="false" order="1" /><bond id="bond20" sourceAtom="moleculeEnvironment0/compound12/atom8" targetAtom="moleculeEnvironment0/compound12/atom9" aromatic="true" order="1" /><bond id="bond21" sourceAtom="moleculeEnvironment0/compound12/atom8" targetAtom="moleculeEnvironment0/compound12/atom15" aromatic="true" order="2" /><bond id="bond22" sourceAtom="moleculeEnvironment0/compound12/atom9" targetAtom="moleculeEnvironment0/compound12/atom8" aromatic="true" order="1" /><bond id="bond23" sourceAtom="moleculeEnvironment0/compound12/atom9" targetAtom="moleculeEnvironment0/compound12/atom10" aromatic="true" order="2" /><bond id="bond24" sourceAtom="moleculeEnvironment0/compound12/atom9" targetAtom="moleculeEnvironment0/compound12/atom19" aromatic="false" order="1" /><bond id="bond25" sourceAtom="moleculeEnvironment0/compound12/atom10" targetAtom="moleculeEnvironment0/compound12/atom9" aromatic="true" order="2" /><bond id="bond26" sourceAtom="moleculeEnvironment0/compound12/atom10" targetAtom="moleculeEnvironment0/compound12/atom11" aromatic="true" order="1" /><bond id="bond27" sourceAtom="moleculeEnvironment0/compound12/atom10" targetAtom="moleculeEnvironment0/compound12/atom18" aromatic="false" order="1" /><bond id="bond28" sourceAtom="moleculeEnvironment0/compound12/atom11" targetAtom="moleculeEnvironment0/compound12/atom10" aromatic="true" order="1" /><bond id="bond29" sourceAtom="moleculeEnvironment0/compound12/atom11" targetAtom="moleculeEnvironment0/compound12/atom12" aromatic="false" order="1" /><bond id="bond30" sourceAtom="moleculeEnvironment0/compound12/atom11" targetAtom="moleculeEnvironment0/compound12/atom14" aromatic="true" order="2" /><bond id="bond31" sourceAtom="moleculeEnvironment0/compound12/atom12" targetAtom="moleculeEnvironment0/compound12/atom11" aromatic="false" order="1" /><bond id="bond32" sourceAtom="moleculeEnvironment0/compound12/atom12" targetAtom="moleculeEnvironment0/compound12/atom13" aromatic="false" order="1" /><bond id="bond33" sourceAtom="moleculeEnvironment0/compound12/atom13" targetAtom="moleculeEnvironment0/compound12/atom12" aromatic="false" order="1" /><bond id="bond34" sourceAtom="moleculeEnvironment0/compound12/atom14" targetAtom="moleculeEnvironment0/compound12/atom11" aromatic="true" order="2" /><bond id="bond35" sourceAtom="moleculeEnvironment0/compound12/atom14" targetAtom="moleculeEnvironment0/compound12/atom15" aromatic="true" order="1" /><bond id="bond36" sourceAtom="moleculeEnvironment0/compound12/atom14" targetAtom="moleculeEnvironment0/compound12/atom17" aromatic="false" order="1" /><bond id="bond37" sourceAtom="moleculeEnvironment0/compound12/atom15" targetAtom="moleculeEnvironment0/compound12/atom14" aromatic="true" order="1" /><bond id="bond38" sourceAtom="moleculeEnvironment0/compound12/atom15" targetAtom="moleculeEnvironment0/compound12/atom8" aromatic="true" order="2" /><bond id="bond39" sourceAtom="moleculeEnvironment0/compound12/atom15" targetAtom="moleculeEnvironment0/compound12/atom16" aromatic="false" order="1" /><bond id="bond40" sourceAtom="moleculeEnvironment0/compound12/atom16" targetAtom="moleculeEnvironment0/compound12/atom15" aromatic="false" order="1" /><bond id="bond41" sourceAtom="moleculeEnvironment0/compound12/atom17" targetAtom="moleculeEnvironment0/compound12/atom14" aromatic="false" order="1" /><bond id="bond42" sourceAtom="moleculeEnvironment0/compound12/atom18" targetAtom="moleculeEnvironment0/compound12/atom10" aromatic="false" order="1" /><bond id="bond43" sourceAtom="moleculeEnvironment0/compound12/atom19" targetAtom="moleculeEnvironment0/compound12/atom9" aromatic="false" order="1" /><bond id="bond44" sourceAtom="moleculeEnvironment0/compound12/atom20" targetAtom="moleculeEnvironment0/compound12/atom7" aromatic="false" order="1" /><bond id="bond45" sourceAtom="moleculeEnvironment0/compound12/atom21" targetAtom="moleculeEnvironment0/compound12/atom7" aromatic="false" order="1" /><bond id="bond46" sourceAtom="moleculeEnvironment0/compound12/atom22" targetAtom="moleculeEnvironment0/compound12/atom0" aromatic="false" order="1" /></bondArray><alphaC id="atom0" /><amideNitrogen id="atom1" /><carboxylC id="atom2" /></aminoAcid><aminoAcid id="compound13" title="LEU_141_A" type="LEU" functionalCompoundID="141" chainID="A"><atomArray><atom id="atom0" elementType="C" pdbName="CA" chainId="A" x3="54.935" y3="-21.122" z3="-2.578" aromatic="false" serialNumber="707" /><atom id="atom1" elementType="N" pdbName="N" chainId="A" x3="55.492" y3="-21.643" z3="-3.819" aromatic="false" serialNumber="706" /><atom id="atom2" elementType="C" pdbName="C" chainId="A" x3="54.699" y3="-22.237" z3="-1.562" aromatic="false" serialNumber="708" /><atom id="atom3" elementType="O" pdbName="O" chainId="A" x3="55.087" y3="-22.114" z3="-0.393" aromatic="false" serialNumber="709" /><atom id="atom4" shadow="true" reference="moleculeEnvironment0/compound14/atom1" /><atom id="atom5" shadow="true" reference="moleculeEnvironment0/compound12/atom2" /><atom id="atom6" elementType="H" pdbName=" H" x3="54.967438" y3="-21.567696" z3="-4.678802" aromatic="false" /><atom id="atom7" elementType="C" pdbName="CB" chainId="A" x3="53.627" y3="-20.395" z3="-2.875" aromatic="false" serialNumber="710" /><atom id="atom8" elementType="C" pdbName="CG" chainId="A" x3="53.061" y3="-19.595" z3="-1.702" aromatic="false" serialNumber="711" /><atom id="atom9" elementType="C" pdbName="CD1" chainId="A" x3="53.853" y3="-18.299" z3="-1.538" aromatic="false" serialNumber="712" /><atom id="atom10" elementType="H" pdbName=" H" x3="54.379528" y3="-18.323116" z3="-0.629875" aromatic="false" /><atom id="atom11" elementType="H" pdbName=" H" x3="54.531353" y3="-18.200336" z3="-2.3333635" aromatic="false" /><atom id="atom12" elementType="H" pdbName=" H" x3="53.192482" y3="-17.482779" z3="-1.5380405" aromatic="false" /><atom id="atom13" elementType="C" pdbName="CD2" chainId="A" x3="51.616" y3="-19.314" z3="-2.019" aromatic="false" serialNumber="713" /><atom id="atom14" elementType="H" pdbName=" H" x3="51.399677" y3="-18.309116" z3="-1.804724" aromatic="false" /><atom id="atom15" elementType="H" pdbName=" H" x3="51.002533" y3="-19.935984" z3="-1.4365115" aromatic="false" /><atom id="atom16" elementType="H" pdbName=" H" x3="51.438198" y3="-19.500957" z3="-3.036808" aromatic="false" /><atom id="atom17" elementType="H" pdbName=" H" x3="53.135204" y3="-20.163544" z3="-0.82236886" aromatic="false" /><atom id="atom18" elementType="H" pdbName=" H" x3="53.77482" y3="-19.71619" z3="-3.662315" aromatic="false" /><atom id="atom19" elementType="H" pdbName=" H" x3="52.892517" y3="-21.09372" z3="-3.1485503" aromatic="false" /><atom id="atom20" elementType="H" pdbName=" H" x3="55.60784" y3="-20.421576" z3="-2.1790082" aromatic="false" /></atomArray><bondArray><bond id="bond1" sourceAtom="moleculeEnvironment0/compound13/atom0" targetAtom="moleculeEnvironment0/compound13/atom2" aromatic="false" order="1" /><bond id="bond2" sourceAtom="moleculeEnvironment0/compound13/atom0" targetAtom="moleculeEnvironment0/compound13/atom1" aromatic="false" order="1" /><bond id="bond3" sourceAtom="moleculeEnvironment0/compound13/atom0" targetAtom="moleculeEnvironment0/compound13/atom7" aromatic="false" order="1" /><bond id="bond4" sourceAtom="moleculeEnvironment0/compound13/atom0" targetAtom="moleculeEnvironment0/compound13/atom20" aromatic="false" order="1" /><bond id="bond5" sourceAtom="moleculeEnvironment0/compound13/atom1" targetAtom="moleculeEnvironment0/compound13/atom0" aromatic="false" order="1" /><bond id="bond6" sourceAtom="moleculeEnvironment0/compound13/atom1" targetAtom="moleculeEnvironment0/compound13/atom5" aromatic="false" order="1" /><bond id="bond7" sourceAtom="moleculeEnvironment0/compound13/atom1" targetAtom="moleculeEnvironment0/compound13/atom6" aromatic="false" order="1" /><bond id="bond8" sourceAtom="moleculeEnvironment0/compound13/atom2" targetAtom="moleculeEnvironment0/compound13/atom3" aromatic="false" order="2" /><bond id="bond9" sourceAtom="moleculeEnvironment0/compound13/atom2" targetAtom="moleculeEnvironment0/compound13/atom0" aromatic="false" order="1" /><bond id="bond10" sourceAtom="moleculeEnvironment0/compound13/atom2" targetAtom="moleculeEnvironment0/compound13/atom4" aromatic="false" order="1" /><bond id="bond11" sourceAtom="moleculeEnvironment0/compound13/atom3" targetAtom="moleculeEnvironment0/compound13/atom2" aromatic="false" order="2" /><bond id="bond12" sourceAtom="moleculeEnvironment0/compound13/atom4" targetAtom="moleculeEnvironment0/compound13/atom2" aromatic="false" order="1" /><bond id="bond13" sourceAtom="moleculeEnvironment0/compound13/atom5" targetAtom="moleculeEnvironment0/compound13/atom1" aromatic="false" order="1" /><bond id="bond14" sourceAtom="moleculeEnvironment0/compound13/atom6" targetAtom="moleculeEnvironment0/compound13/atom1" aromatic="false" order="1" /><bond id="bond15" sourceAtom="moleculeEnvironment0/compound13/atom7" targetAtom="moleculeEnvironment0/compound13/atom0" aromatic="false" order="1" /><bond id="bond16" sourceAtom="moleculeEnvironment0/compound13/atom7" targetAtom="moleculeEnvironment0/compound13/atom8" aromatic="false" order="1" /><bond id="bond17" sourceAtom="moleculeEnvironment0/compound13/atom7" targetAtom="moleculeEnvironment0/compound13/atom18" aromatic="false" order="1" /><bond id="bond18" sourceAtom="moleculeEnvironment0/compound13/atom7" targetAtom="moleculeEnvironment0/compound13/atom19" aromatic="false" order="1" /><bond id="bond19" sourceAtom="moleculeEnvironment0/compound13/atom8" targetAtom="moleculeEnvironment0/compound13/atom7" aromatic="false" order="1" /><bond id="bond20" sourceAtom="moleculeEnvironment0/compound13/atom8" targetAtom="moleculeEnvironment0/compound13/atom9" aromatic="false" order="1" /><bond id="bond21" sourceAtom="moleculeEnvironment0/compound13/atom8" targetAtom="moleculeEnvironment0/compound13/atom13" aromatic="false" order="1" /><bond id="bond22" sourceAtom="moleculeEnvironment0/compound13/atom8" targetAtom="moleculeEnvironment0/compound13/atom17" aromatic="false" order="1" /><bond id="bond23" sourceAtom="moleculeEnvironment0/compound13/atom9" targetAtom="moleculeEnvironment0/compound13/atom8" aromatic="false" order="1" /><bond id="bond24" sourceAtom="moleculeEnvironment0/compound13/atom9" targetAtom="moleculeEnvironment0/compound13/atom10" aromatic="false" order="1" /><bond id="bond25" sourceAtom="moleculeEnvironment0/compound13/atom9" targetAtom="moleculeEnvironment0/compound13/atom11" aromatic="false" order="1" /><bond id="bond26" sourceAtom="moleculeEnvironment0/compound13/atom9" targetAtom="moleculeEnvironment0/compound13/atom12" aromatic="false" order="1" /><bond id="bond27" sourceAtom="moleculeEnvironment0/compound13/atom10" targetAtom="moleculeEnvironment0/compound13/atom9" aromatic="false" order="1" /><bond id="bond28" sourceAtom="moleculeEnvironment0/compound13/atom11" targetAtom="moleculeEnvironment0/compound13/atom9" aromatic="false" order="1" /><bond id="bond29" sourceAtom="moleculeEnvironment0/compound13/atom12" targetAtom="moleculeEnvironment0/compound13/atom9" aromatic="false" order="1" /><bond id="bond30" sourceAtom="moleculeEnvironment0/compound13/atom13" targetAtom="moleculeEnvironment0/compound13/atom8" aromatic="false" order="1" /><bond id="bond31" sourceAtom="moleculeEnvironment0/compound13/atom13" targetAtom="moleculeEnvironment0/compound13/atom14" aromatic="false" order="1" /><bond id="bond32" sourceAtom="moleculeEnvironment0/compound13/atom13" targetAtom="moleculeEnvironment0/compound13/atom15" aromatic="false" order="1" /><bond id="bond33" sourceAtom="moleculeEnvironment0/compound13/atom13" targetAtom="moleculeEnvironment0/compound13/atom16" aromatic="false" order="1" /><bond id="bond34" sourceAtom="moleculeEnvironment0/compound13/atom14" targetAtom="moleculeEnvironment0/compound13/atom13" aromatic="false" order="1" /><bond id="bond35" sourceAtom="moleculeEnvironment0/compound13/atom15" targetAtom="moleculeEnvironment0/compound13/atom13" aromatic="false" order="1" /><bond id="bond36" sourceAtom="moleculeEnvironment0/compound13/atom16" targetAtom="moleculeEnvironment0/compound13/atom13" aromatic="false" order="1" /><bond id="bond37" sourceAtom="moleculeEnvironment0/compound13/atom17" targetAtom="moleculeEnvironment0/compound13/atom8" aromatic="false" order="1" /><bond id="bond38" sourceAtom="moleculeEnvironment0/compound13/atom18" targetAtom="moleculeEnvironment0/compound13/atom7" aromatic="false" order="1" /><bond id="bond39" sourceAtom="moleculeEnvironment0/compound13/atom19" targetAtom="moleculeEnvironment0/compound13/atom7" aromatic="false" order="1" /><bond id="bond40" sourceAtom="moleculeEnvironment0/compound13/atom20" targetAtom="moleculeEnvironment0/compound13/atom0" aromatic="false" order="1" /></bondArray><alphaC id="atom0" /><amideNitrogen id="atom1" /><carboxylC id="atom2" /></aminoAcid><aminoAcid id="compound14" title="ALA_142_A" type="ALA" functionalCompoundID="142" chainID="A"><atomArray><atom id="atom0" elementType="C" pdbName="CA" chainId="A" x3="53.748" y3="-24.421" z3="-1.056" aromatic="false" serialNumber="715" /><atom id="atom1" elementType="N" pdbName="N" chainId="A" x3="54.004" y3="-23.313" z3="-1.977" aromatic="false" serialNumber="714" /><atom id="atom2" elementType="C" pdbName="C" chainId="A" x3="55.054" y3="-24.987" z3="-0.506" aromatic="false" serialNumber="716" /><atom id="atom3" elementType="O" pdbName="O" chainId="A" x3="55.214" y3="-25.155" z3="0.713" aromatic="false" serialNumber="717" /><atom id="atom4" elementType="H" pdbName=" H" x3="55.823627" y3="-25.235407" z3="-1.1756763" aromatic="false" /><atom id="atom5" shadow="true" reference="moleculeEnvironment0/compound13/atom2" /><atom id="atom6" elementType="H" pdbName=" H" x3="53.659214" y3="-23.354715" z3="-2.9254105" aromatic="false" /><atom id="atom7" elementType="C" pdbName="CB" chainId="A" x3="52.936" y3="-25.497" z3="-1.742" aromatic="false" serialNumber="718" /><atom id="atom8" elementType="H" pdbName=" H" x3="53.143063" y3="-26.426823" z3="-1.300349" aromatic="false" /><atom id="atom9" elementType="H" pdbName=" H" x3="51.913307" y3="-25.281565" z3="-1.6410693" aromatic="false" /><atom id="atom10" elementType="H" pdbName=" H" x3="53.18794" y3="-25.529575" z3="-2.760807" aromatic="false" /><atom id="atom11" elementType="H" pdbName=" H" x3="53.157074" y3="-24.069695" z3="-0.262344" aromatic="false" /></atomArray><bondArray><bond id="bond1" sourceAtom="moleculeEnvironment0/compound14/atom0" targetAtom="moleculeEnvironment0/compound14/atom2" aromatic="false" order="1" /><bond id="bond2" sourceAtom="moleculeEnvironment0/compound14/atom0" targetAtom="moleculeEnvironment0/compound14/atom1" aromatic="false" order="1" /><bond id="bond3" sourceAtom="moleculeEnvironment0/compound14/atom0" targetAtom="moleculeEnvironment0/compound14/atom7" aromatic="false" order="1" /><bond id="bond4" sourceAtom="moleculeEnvironment0/compound14/atom0" targetAtom="moleculeEnvironment0/compound14/atom11" aromatic="false" order="1" /><bond id="bond5" sourceAtom="moleculeEnvironment0/compound14/atom1" targetAtom="moleculeEnvironment0/compound14/atom0" aromatic="false" order="1" /><bond id="bond6" sourceAtom="moleculeEnvironment0/compound14/atom1" targetAtom="moleculeEnvironment0/compound14/atom5" aromatic="false" order="1" /><bond id="bond7" sourceAtom="moleculeEnvironment0/compound14/atom1" targetAtom="moleculeEnvironment0/compound14/atom6" aromatic="false" order="1" /><bond id="bond8" sourceAtom="moleculeEnvironment0/compound14/atom2" targetAtom="moleculeEnvironment0/compound14/atom3" aromatic="false" order="2" /><bond id="bond9" sourceAtom="moleculeEnvironment0/compound14/atom2" targetAtom="moleculeEnvironment0/compound14/atom0" aromatic="false" order="1" /><bond id="bond10" sourceAtom="moleculeEnvironment0/compound14/atom2" targetAtom="moleculeEnvironment0/compound14/atom4" aromatic="false" order="1" /><bond id="bond11" sourceAtom="moleculeEnvironment0/compound14/atom3" targetAtom="moleculeEnvironment0/compound14/atom2" aromatic="false" order="2" /><bond id="bond12" sourceAtom="moleculeEnvironment0/compound14/atom4" targetAtom="moleculeEnvironment0/compound14/atom2" aromatic="false" order="1" /><bond id="bond13" sourceAtom="moleculeEnvironment0/compound14/atom5" targetAtom="moleculeEnvironment0/compound14/atom1" aromatic="false" order="1" /><bond id="bond14" sourceAtom="moleculeEnvironment0/compound14/atom6" targetAtom="moleculeEnvironment0/compound14/atom1" aromatic="false" order="1" /><bond id="bond15" sourceAtom="moleculeEnvironment0/compound14/atom7" targetAtom="moleculeEnvironment0/compound14/atom0" aromatic="false" order="1" /><bond id="bond16" sourceAtom="moleculeEnvironment0/compound14/atom7" targetAtom="moleculeEnvironment0/compound14/atom8" aromatic="false" order="1" /><bond id="bond17" sourceAtom="moleculeEnvironment0/compound14/atom7" targetAtom="moleculeEnvironment0/compound14/atom9" aromatic="false" order="1" /><bond id="bond18" sourceAtom="moleculeEnvironment0/compound14/atom7" targetAtom="moleculeEnvironment0/compound14/atom10" aromatic="false" order="1" /><bond id="bond19" sourceAtom="moleculeEnvironment0/compound14/atom8" targetAtom="moleculeEnvironment0/compound14/atom7" aromatic="false" order="1" /><bond id="bond20" sourceAtom="moleculeEnvironment0/compound14/atom9" targetAtom="moleculeEnvironment0/compound14/atom7" aromatic="false" order="1" /><bond id="bond21" sourceAtom="moleculeEnvironment0/compound14/atom10" targetAtom="moleculeEnvironment0/compound14/atom7" aromatic="false" order="1" /><bond id="bond22" sourceAtom="moleculeEnvironment0/compound14/atom11" targetAtom="moleculeEnvironment0/compound14/atom0" aromatic="false" order="1" /></bondArray><alphaC id="atom0" /><amideNitrogen id="atom1" /><carboxylC id="atom2" /></aminoAcid><aminoAcid id="compound15" title="LEU_145_A" type="LEU" functionalCompoundID="145" chainID="A"><atomArray><atom id="atom0" elementType="C" pdbName="CA" chainId="A" x3="55.725" y3="-22.724" z3="3.355" aromatic="false" serialNumber="733" /><atom id="atom1" elementType="N" pdbName="N" chainId="A" x3="56.427" y3="-22.623" z3="2.088" aromatic="false" serialNumber="732" /><atom id="atom2" elementType="C" pdbName="C" chainId="A" x3="56.22" y3="-23.923" z3="4.151" aromatic="false" serialNumber="734" /><atom id="atom3" elementType="O" pdbName="O" chainId="A" x3="56.662" y3="-23.772" z3="5.301" aromatic="false" serialNumber="735" /><atom id="atom4" elementType="H" pdbName=" H" x3="56.186375" y3="-24.881264" z3="3.7230978" aromatic="false" /><atom id="atom5" elementType="H" pdbName=" H" x3="56.01065" y3="-23.25689" z3="1.4209615" aromatic="false" /><atom id="atom6" elementType="H" pdbName=" H" x3="56.36012" y3="-21.67701" z3="1.7405331" aromatic="false" /><atom id="atom7" elementType="C" pdbName="CB" chainId="A" x3="54.231" y3="-22.818" z3="3.104" aromatic="false" serialNumber="736" /><atom id="atom8" elementType="C" pdbName="CG" chainId="A" x3="53.565" y3="-21.516" z3="2.682" aromatic="false" serialNumber="737" /><atom id="atom9" elementType="C" pdbName="CD1" chainId="A" x3="52.247" y3="-21.818" z3="2.002" aromatic="false" serialNumber="738" /><atom id="atom10" elementType="H" pdbName=" H" x3="51.547504" y3="-21.074802" z3="2.2487023" aromatic="false" /><atom id="atom11" elementType="H" pdbName=" H" x3="52.386112" y3="-21.836138" z3="0.96141386" aromatic="false" /><atom id="atom12" elementType="H" pdbName=" H" x3="51.893024" y3="-22.752577" z3="2.3241339" aromatic="false" /><atom id="atom13" elementType="C" pdbName="CD2" chainId="A" x3="53.332" y3="-20.675" z3="3.89" aromatic="false" serialNumber="739" /><atom id="atom14" elementType="H" pdbName=" H" x3="54.185955" y3="-20.0953" z3="4.0829053" aromatic="false" /><atom id="atom15" elementType="H" pdbName=" H" x3="52.51027" y3="-20.042973" z3="3.7232692" aromatic="false" /><atom id="atom16" elementType="H" pdbName=" H" x3="53.13561" y3="-21.29417" z3="4.71496" aromatic="false" /><atom id="atom17" elementType="H" pdbName=" H" x3="54.192337" y3="-21.002111" z3="2.0150177" aromatic="false" /><atom id="atom18" elementType="H" pdbName=" H" x3="53.74767" y3="-23.131613" z3="3.981804" aromatic="false" /><atom id="atom19" elementType="H" pdbName=" H" x3="54.047905" y3="-23.51118" z3="2.3368769" aromatic="false" /><atom id="atom20" elementType="H" pdbName=" H" x3="55.89117" y3="-21.845558" z3="3.9056592" aromatic="false" /></atomArray><bondArray><bond id="bond1" sourceAtom="moleculeEnvironment0/compound15/atom0" targetAtom="moleculeEnvironment0/compound15/atom2" aromatic="false" order="1" /><bond id="bond2" sourceAtom="moleculeEnvironment0/compound15/atom0" targetAtom="moleculeEnvironment0/compound15/atom1" aromatic="false" order="1" /><bond id="bond3" sourceAtom="moleculeEnvironment0/compound15/atom0" targetAtom="moleculeEnvironment0/compound15/atom7" aromatic="false" order="1" /><bond id="bond4" sourceAtom="moleculeEnvironment0/compound15/atom0" targetAtom="moleculeEnvironment0/compound15/atom20" aromatic="false" order="1" /><bond id="bond5" sourceAtom="moleculeEnvironment0/compound15/atom1" targetAtom="moleculeEnvironment0/compound15/atom0" aromatic="false" order="1" /><bond id="bond6" sourceAtom="moleculeEnvironment0/compound15/atom1" targetAtom="moleculeEnvironment0/compound15/atom5" aromatic="false" order="1" /><bond id="bond7" sourceAtom="moleculeEnvironment0/compound15/atom1" targetAtom="moleculeEnvironment0/compound15/atom6" aromatic="false" order="1" /><bond id="bond8" sourceAtom="moleculeEnvironment0/compound15/atom2" targetAtom="moleculeEnvironment0/compound15/atom3" aromatic="false" order="2" /><bond id="bond9" sourceAtom="moleculeEnvironment0/compound15/atom2" targetAtom="moleculeEnvironment0/compound15/atom0" aromatic="false" order="1" /><bond id="bond10" sourceAtom="moleculeEnvironment0/compound15/atom2" targetAtom="moleculeEnvironment0/compound15/atom4" aromatic="false" order="1" /><bond id="bond11" sourceAtom="moleculeEnvironment0/compound15/atom3" targetAtom="moleculeEnvironment0/compound15/atom2" aromatic="false" order="2" /><bond id="bond12" sourceAtom="moleculeEnvironment0/compound15/atom4" targetAtom="moleculeEnvironment0/compound15/atom2" aromatic="false" order="1" /><bond id="bond13" sourceAtom="moleculeEnvironment0/compound15/atom5" targetAtom="moleculeEnvironment0/compound15/atom1" aromatic="false" order="1" /><bond id="bond14" sourceAtom="moleculeEnvironment0/compound15/atom6" targetAtom="moleculeEnvironment0/compound15/atom1" aromatic="false" order="1" /><bond id="bond15" sourceAtom="moleculeEnvironment0/compound15/atom7" targetAtom="moleculeEnvironment0/compound15/atom0" aromatic="false" order="1" /><bond id="bond16" sourceAtom="moleculeEnvironment0/compound15/atom7" targetAtom="moleculeEnvironment0/compound15/atom8" aromatic="false" order="1" /><bond id="bond17" sourceAtom="moleculeEnvironment0/compound15/atom7" targetAtom="moleculeEnvironment0/compound15/atom18" aromatic="false" order="1" /><bond id="bond18" sourceAtom="moleculeEnvironment0/compound15/atom7" targetAtom="moleculeEnvironment0/compound15/atom19" aromatic="false" order="1" /><bond id="bond19" sourceAtom="moleculeEnvironment0/compound15/atom8" targetAtom="moleculeEnvironment0/compound15/atom7" aromatic="false" order="1" /><bond id="bond20" sourceAtom="moleculeEnvironment0/compound15/atom8" targetAtom="moleculeEnvironment0/compound15/atom9" aromatic="false" order="1" /><bond id="bond21" sourceAtom="moleculeEnvironment0/compound15/atom8" targetAtom="moleculeEnvironment0/compound15/atom13" aromatic="false" order="1" /><bond id="bond22" sourceAtom="moleculeEnvironment0/compound15/atom8" targetAtom="moleculeEnvironment0/compound15/atom17" aromatic="false" order="1" /><bond id="bond23" sourceAtom="moleculeEnvironment0/compound15/atom9" targetAtom="moleculeEnvironment0/compound15/atom8" aromatic="false" order="1" /><bond id="bond24" sourceAtom="moleculeEnvironment0/compound15/atom9" targetAtom="moleculeEnvironment0/compound15/atom10" aromatic="false" order="1" /><bond id="bond25" sourceAtom="moleculeEnvironment0/compound15/atom9" targetAtom="moleculeEnvironment0/compound15/atom11" aromatic="false" order="1" /><bond id="bond26" sourceAtom="moleculeEnvironment0/compound15/atom9" targetAtom="moleculeEnvironment0/compound15/atom12" aromatic="false" order="1" /><bond id="bond27" sourceAtom="moleculeEnvironment0/compound15/atom10" targetAtom="moleculeEnvironment0/compound15/atom9" aromatic="false" order="1" /><bond id="bond28" sourceAtom="moleculeEnvironment0/compound15/atom11" targetAtom="moleculeEnvironment0/compound15/atom9" aromatic="false" order="1" /><bond id="bond29" sourceAtom="moleculeEnvironment0/compound15/atom12" targetAtom="moleculeEnvironment0/compound15/atom9" aromatic="false" order="1" /><bond id="bond30" sourceAtom="moleculeEnvironment0/compound15/atom13" targetAtom="moleculeEnvironment0/compound15/atom8" aromatic="false" order="1" /><bond id="bond31" sourceAtom="moleculeEnvironment0/compound15/atom13" targetAtom="moleculeEnvironment0/compound15/atom14" aromatic="false" order="1" /><bond id="bond32" sourceAtom="moleculeEnvironment0/compound15/atom13" targetAtom="moleculeEnvironment0/compound15/atom15" aromatic="false" order="1" /><bond id="bond33" sourceAtom="moleculeEnvironment0/compound15/atom13" targetAtom="moleculeEnvironment0/compound15/atom16" aromatic="false" order="1" /><bond id="bond34" sourceAtom="moleculeEnvironment0/compound15/atom14" targetAtom="moleculeEnvironment0/compound15/atom13" aromatic="false" order="1" /><bond id="bond35" sourceAtom="moleculeEnvironment0/compound15/atom15" targetAtom="moleculeEnvironment0/compound15/atom13" aromatic="false" order="1" /><bond id="bond36" sourceAtom="moleculeEnvironment0/compound15/atom16" targetAtom="moleculeEnvironment0/compound15/atom13" aromatic="false" order="1" /><bond id="bond37" sourceAtom="moleculeEnvironment0/compound15/atom17" targetAtom="moleculeEnvironment0/compound15/atom8" aromatic="false" order="1" /><bond id="bond38" sourceAtom="moleculeEnvironment0/compound15/atom18" targetAtom="moleculeEnvironment0/compound15/atom7" aromatic="false" order="1" /><bond id="bond39" sourceAtom="moleculeEnvironment0/compound15/atom19" targetAtom="moleculeEnvironment0/compound15/atom7" aromatic="false" order="1" /><bond id="bond40" sourceAtom="moleculeEnvironment0/compound15/atom20" targetAtom="moleculeEnvironment0/compound15/atom0" aromatic="false" order="1" /></bondArray><alphaC id="atom0" /><amideNitrogen id="atom1" /><carboxylC id="atom2" /></aminoAcid><aminoAcid id="compound16" title="ILE_304_A" type="ILE" functionalCompoundID="304" chainID="A"><atomArray><atom id="atom0" elementType="C" pdbName="CA" chainId="A" x3="43.625" y3="-13.949" z3="8.985" aromatic="false" serialNumber="1940" /><atom id="atom1" elementType="N" pdbName="N" chainId="A" x3="43.124" y3="-13.631" z3="10.314" aromatic="false" serialNumber="1939" /><atom id="atom2" elementType="C" pdbName="C" chainId="A" x3="42.659" y3="-14.86" z3="8.245" aromatic="false" serialNumber="1941" /><atom id="atom3" elementType="O" pdbName="O" chainId="A" x3="42.364" y3="-14.65" z3="7.067" aromatic="false" serialNumber="1942" /><atom id="atom4" elementType="H" pdbName=" H" x3="42.241264" y3="-15.678532" z3="8.752937" aromatic="false" /><atom id="atom5" elementType="H" pdbName=" H" x3="43.891335" y3="-13.338421" z3="10.901959" aromatic="false" /><atom id="atom6" elementType="H" pdbName=" H" x3="42.44639" y3="-12.884888" z3="10.248732" aromatic="false" /><atom id="atom7" elementType="C" pdbName="CB" chainId="A" x3="45.009" y3="-14.601" z3="9.107" aromatic="false" serialNumber="1943" /><atom id="atom8" elementType="C" pdbName="CG2" chainId="A" x3="45.464" y3="-15.124" z3="7.764" aromatic="false" serialNumber="1945" /><atom id="atom9" elementType="H" pdbName=" H" x3="45.68895" y3="-14.316378" z3="7.1318254" aromatic="false" /><atom id="atom10" elementType="H" pdbName=" H" x3="44.69862" y3="-15.701197" z3="7.335592" aromatic="false" /><atom id="atom11" elementType="H" pdbName=" H" x3="46.32054" y3="-15.7177725" z3="7.891547" aromatic="false" /><atom id="atom12" elementType="C" pdbName="CG1" chainId="A" x3="45.985" y3="-13.621" z3="9.759" aromatic="false" serialNumber="1944" /><atom id="atom13" elementType="C" pdbName="CD1" chainId="A" x3="46.817" y3="-12.884" z3="8.785" aromatic="false" serialNumber="1946" /><atom id="atom14" elementType="H" pdbName=" H" x3="46.4359" y3="-11.913245" z3="8.662944" aromatic="false" /><atom id="atom15" elementType="H" pdbName=" H" x3="47.804474" y3="-12.830535" z3="9.137904" aromatic="false" /><atom id="atom16" elementType="H" pdbName=" H" x3="46.801758" y3="-13.38459" z3="7.8621364" aromatic="false" /><atom id="atom17" elementType="H" pdbName=" H" x3="46.635147" y3="-14.145591" z3="10.395093" aromatic="false" /><atom id="atom18" elementType="H" pdbName=" H" x3="45.448257" y3="-12.910691" z3="10.315655" aromatic="false" /><atom id="atom19" elementType="H" pdbName=" H" x3="44.960938" y3="-15.399653" z3="9.786959" aromatic="false" /><atom id="atom20" elementType="H" pdbName=" H" x3="43.74532" y3="-13.0554495" z3="8.446864" aromatic="false" /></atomArray><bondArray><bond id="bond1" sourceAtom="moleculeEnvironment0/compound16/atom0" targetAtom="moleculeEnvironment0/compound16/atom2" aromatic="false" order="1" /><bond id="bond2" sourceAtom="moleculeEnvironment0/compound16/atom0" targetAtom="moleculeEnvironment0/compound16/atom1" aromatic="false" order="1" /><bond id="bond3" sourceAtom="moleculeEnvironment0/compound16/atom0" targetAtom="moleculeEnvironment0/compound16/atom7" aromatic="false" order="1" /><bond id="bond4" sourceAtom="moleculeEnvironment0/compound16/atom0" targetAtom="moleculeEnvironment0/compound16/atom20" aromatic="false" order="1" /><bond id="bond5" sourceAtom="moleculeEnvironment0/compound16/atom1" targetAtom="moleculeEnvironment0/compound16/atom0" aromatic="false" order="1" /><bond id="bond6" sourceAtom="moleculeEnvironment0/compound16/atom1" targetAtom="moleculeEnvironment0/compound16/atom5" aromatic="false" order="1" /><bond id="bond7" sourceAtom="moleculeEnvironment0/compound16/atom1" targetAtom="moleculeEnvironment0/compound16/atom6" aromatic="false" order="1" /><bond id="bond8" sourceAtom="moleculeEnvironment0/compound16/atom2" targetAtom="moleculeEnvironment0/compound16/atom3" aromatic="false" order="2" /><bond id="bond9" sourceAtom="moleculeEnvironment0/compound16/atom2" targetAtom="moleculeEnvironment0/compound16/atom0" aromatic="false" order="1" /><bond id="bond10" sourceAtom="moleculeEnvironment0/compound16/atom2" targetAtom="moleculeEnvironment0/compound16/atom4" aromatic="false" order="1" /><bond id="bond11" sourceAtom="moleculeEnvironment0/compound16/atom3" targetAtom="moleculeEnvironment0/compound16/atom2" aromatic="false" order="2" /><bond id="bond12" sourceAtom="moleculeEnvironment0/compound16/atom4" targetAtom="moleculeEnvironment0/compound16/atom2" aromatic="false" order="1" /><bond id="bond13" sourceAtom="moleculeEnvironment0/compound16/atom5" targetAtom="moleculeEnvironment0/compound16/atom1" aromatic="false" order="1" /><bond id="bond14" sourceAtom="moleculeEnvironment0/compound16/atom6" targetAtom="moleculeEnvironment0/compound16/atom1" aromatic="false" order="1" /><bond id="bond15" sourceAtom="moleculeEnvironment0/compound16/atom7" targetAtom="moleculeEnvironment0/compound16/atom0" aromatic="false" order="1" /><bond id="bond16" sourceAtom="moleculeEnvironment0/compound16/atom7" targetAtom="moleculeEnvironment0/compound16/atom8" aromatic="false" order="1" /><bond id="bond17" sourceAtom="moleculeEnvironment0/compound16/atom7" targetAtom="moleculeEnvironment0/compound16/atom12" aromatic="false" order="1" /><bond id="bond18" sourceAtom="moleculeEnvironment0/compound16/atom7" targetAtom="moleculeEnvironment0/compound16/atom19" aromatic="false" order="1" /><bond id="bond19" sourceAtom="moleculeEnvironment0/compound16/atom8" targetAtom="moleculeEnvironment0/compound16/atom7" aromatic="false" order="1" /><bond id="bond20" sourceAtom="moleculeEnvironment0/compound16/atom8" targetAtom="moleculeEnvironment0/compound16/atom9" aromatic="false" order="1" /><bond id="bond21" sourceAtom="moleculeEnvironment0/compound16/atom8" targetAtom="moleculeEnvironment0/compound16/atom10" aromatic="false" order="1" /><bond id="bond22" sourceAtom="moleculeEnvironment0/compound16/atom8" targetAtom="moleculeEnvironment0/compound16/atom11" aromatic="false" order="1" /><bond id="bond23" sourceAtom="moleculeEnvironment0/compound16/atom9" targetAtom="moleculeEnvironment0/compound16/atom8" aromatic="false" order="1" /><bond id="bond24" sourceAtom="moleculeEnvironment0/compound16/atom10" targetAtom="moleculeEnvironment0/compound16/atom8" aromatic="false" order="1" /><bond id="bond25" sourceAtom="moleculeEnvironment0/compound16/atom11" targetAtom="moleculeEnvironment0/compound16/atom8" aromatic="false" order="1" /><bond id="bond26" sourceAtom="moleculeEnvironment0/compound16/atom12" targetAtom="moleculeEnvironment0/compound16/atom7" aromatic="false" order="1" /><bond id="bond27" sourceAtom="moleculeEnvironment0/compound16/atom12" targetAtom="moleculeEnvironment0/compound16/atom13" aromatic="false" order="1" /><bond id="bond28" sourceAtom="moleculeEnvironment0/compound16/atom12" targetAtom="moleculeEnvironment0/compound16/atom17" aromatic="false" order="1" /><bond id="bond29" sourceAtom="moleculeEnvironment0/compound16/atom12" targetAtom="moleculeEnvironment0/compound16/atom18" aromatic="false" order="1" /><bond id="bond30" sourceAtom="moleculeEnvironment0/compound16/atom13" targetAtom="moleculeEnvironment0/compound16/atom12" aromatic="false" order="1" /><bond id="bond31" sourceAtom="moleculeEnvironment0/compound16/atom13" targetAtom="moleculeEnvironment0/compound16/atom14" aromatic="false" order="1" /><bond id="bond32" sourceAtom="moleculeEnvironment0/compound16/atom13" targetAtom="moleculeEnvironment0/compound16/atom15" aromatic="false" order="1" /><bond id="bond33" sourceAtom="moleculeEnvironment0/compound16/atom13" targetAtom="moleculeEnvironment0/compound16/atom16" aromatic="false" order="1" /><bond id="bond34" sourceAtom="moleculeEnvironment0/compound16/atom14" targetAtom="moleculeEnvironment0/compound16/atom13" aromatic="false" order="1" /><bond id="bond35" sourceAtom="moleculeEnvironment0/compound16/atom15" targetAtom="moleculeEnvironment0/compound16/atom13" aromatic="false" order="1" /><bond id="bond36" sourceAtom="moleculeEnvironment0/compound16/atom16" targetAtom="moleculeEnvironment0/compound16/atom13" aromatic="false" order="1" /><bond id="bond37" sourceAtom="moleculeEnvironment0/compound16/atom17" targetAtom="moleculeEnvironment0/compound16/atom12" aromatic="false" order="1" /><bond id="bond38" sourceAtom="moleculeEnvironment0/compound16/atom18" targetAtom="moleculeEnvironment0/compound16/atom12" aromatic="false" order="1" /><bond id="bond39" sourceAtom="moleculeEnvironment0/compound16/atom19" targetAtom="moleculeEnvironment0/compound16/atom7" aromatic="false" order="1" /><bond id="bond40" sourceAtom="moleculeEnvironment0/compound16/atom20" targetAtom="moleculeEnvironment0/compound16/atom0" aromatic="false" order="1" /></bondArray><alphaC id="atom0" /><amideNitrogen id="atom1" /><carboxylC id="atom2" /></aminoAcid><aminoAcid id="compound17" title="VAL_331_A" type="VAL" functionalCompoundID="331" chainID="A"><atomArray><atom id="atom0" elementType="C" pdbName="CA" chainId="A" x3="41.732" y3="-20.981" z3="-8.643" aromatic="false" serialNumber="2143" /><atom id="atom1" elementType="N" pdbName="N" chainId="A" x3="40.278" y3="-21.089" z3="-8.749" aromatic="false" serialNumber="2142" /><atom id="atom2" elementType="C" pdbName="C" chainId="A" x3="42.144" y3="-19.654" z3="-8.011" aromatic="false" serialNumber="2144" /><atom id="atom3" elementType="O" pdbName="O" chainId="A" x3="43.151" y3="-19.594" z3="-7.288" aromatic="false" serialNumber="2145" /><atom id="atom4" shadow="true" reference="moleculeEnvironment0/compound18/atom1" /><atom id="atom5" elementType="H" pdbName=" H" x3="39.96914" y3="-21.935553" z3="-8.292868" aromatic="false" /><atom id="atom6" elementType="H" pdbName=" H" x3="40.012486" y3="-21.115328" z3="-9.723119" aromatic="false" /><atom id="atom7" elementType="C" pdbName="CB" chainId="A" x3="42.384" y3="-21.169" z3="-10.028" aromatic="false" serialNumber="2146" /><atom id="atom8" elementType="C" pdbName="CG1" chainId="A" x3="43.77" y3="-20.545" z3="-10.073" aromatic="false" serialNumber="2147" /><atom id="atom9" elementType="H" pdbName=" H" x3="44.31576" y3="-20.843275" z3="-9.227021" aromatic="false" /><atom id="atom10" elementType="H" pdbName=" H" x3="44.268623" y3="-20.862179" z3="-10.940912" aromatic="false" /><atom id="atom11" elementType="H" pdbName=" H" x3="43.682636" y3="-19.49868" z3="-10.082138" aromatic="false" /><atom id="atom12" elementType="C" pdbName="CG2" chainId="A" x3="42.457" y3="-22.635" z3="-10.379" aromatic="false" serialNumber="2148" /><atom id="atom13" elementType="H" pdbName=" H" x3="43.410816" y3="-22.857155" z3="-10.757662" aromatic="false" /><atom id="atom14" elementType="H" pdbName=" H" x3="42.27929" y3="-23.210144" z3="-9.518693" aromatic="false" /><atom id="atom15" elementType="H" pdbName=" H" x3="41.73169" y3="-22.857645" z3="-11.104846" aromatic="false" /><atom id="atom16" elementType="H" pdbName=" H" x3="41.787037" y3="-20.711744" z3="-10.76084" aromatic="false" /><atom id="atom17" elementType="H" pdbName=" H" x3="42.083973" y3="-21.77434" z3="-8.052045" aromatic="false" /></atomArray><bondArray><bond id="bond1" sourceAtom="moleculeEnvironment0/compound17/atom0" targetAtom="moleculeEnvironment0/compound17/atom2" aromatic="false" order="1" /><bond id="bond2" sourceAtom="moleculeEnvironment0/compound17/atom0" targetAtom="moleculeEnvironment0/compound17/atom1" aromatic="false" order="1" /><bond id="bond3" sourceAtom="moleculeEnvironment0/compound17/atom0" targetAtom="moleculeEnvironment0/compound17/atom7" aromatic="false" order="1" /><bond id="bond4" sourceAtom="moleculeEnvironment0/compound17/atom0" targetAtom="moleculeEnvironment0/compound17/atom17" aromatic="false" order="1" /><bond id="bond5" sourceAtom="moleculeEnvironment0/compound17/atom1" targetAtom="moleculeEnvironment0/compound17/atom0" aromatic="false" order="1" /><bond id="bond6" sourceAtom="moleculeEnvironment0/compound17/atom1" targetAtom="moleculeEnvironment0/compound17/atom5" aromatic="false" order="1" /><bond id="bond7" sourceAtom="moleculeEnvironment0/compound17/atom1" targetAtom="moleculeEnvironment0/compound17/atom6" aromatic="false" order="1" /><bond id="bond8" sourceAtom="moleculeEnvironment0/compound17/atom2" targetAtom="moleculeEnvironment0/compound17/atom3" aromatic="false" order="2" /><bond id="bond9" sourceAtom="moleculeEnvironment0/compound17/atom2" targetAtom="moleculeEnvironment0/compound17/atom0" aromatic="false" order="1" /><bond id="bond10" sourceAtom="moleculeEnvironment0/compound17/atom2" targetAtom="moleculeEnvironment0/compound17/atom4" aromatic="false" order="1" /><bond id="bond11" sourceAtom="moleculeEnvironment0/compound17/atom3" targetAtom="moleculeEnvironment0/compound17/atom2" aromatic="false" order="2" /><bond id="bond12" sourceAtom="moleculeEnvironment0/compound17/atom4" targetAtom="moleculeEnvironment0/compound17/atom2" aromatic="false" order="1" /><bond id="bond13" sourceAtom="moleculeEnvironment0/compound17/atom5" targetAtom="moleculeEnvironment0/compound17/atom1" aromatic="false" order="1" /><bond id="bond14" sourceAtom="moleculeEnvironment0/compound17/atom6" targetAtom="moleculeEnvironment0/compound17/atom1" aromatic="false" order="1" /><bond id="bond15" sourceAtom="moleculeEnvironment0/compound17/atom7" targetAtom="moleculeEnvironment0/compound17/atom0" aromatic="false" order="1" /><bond id="bond16" sourceAtom="moleculeEnvironment0/compound17/atom7" targetAtom="moleculeEnvironment0/compound17/atom8" aromatic="false" order="1" /><bond id="bond17" sourceAtom="moleculeEnvironment0/compound17/atom7" targetAtom="moleculeEnvironment0/compound17/atom12" aromatic="false" order="1" /><bond id="bond18" sourceAtom="moleculeEnvironment0/compound17/atom7" targetAtom="moleculeEnvironment0/compound17/atom16" aromatic="false" order="1" /><bond id="bond19" sourceAtom="moleculeEnvironment0/compound17/atom8" targetAtom="moleculeEnvironment0/compound17/atom7" aromatic="false" order="1" /><bond id="bond20" sourceAtom="moleculeEnvironment0/compound17/atom8" targetAtom="moleculeEnvironment0/compound17/atom9" aromatic="false" order="1" /><bond id="bond21" sourceAtom="moleculeEnvironment0/compound17/atom8" targetAtom="moleculeEnvironment0/compound17/atom10" aromatic="false" order="1" /><bond id="bond22" sourceAtom="moleculeEnvironment0/compound17/atom8" targetAtom="moleculeEnvironment0/compound17/atom11" aromatic="false" order="1" /><bond id="bond23" sourceAtom="moleculeEnvironment0/compound17/atom9" targetAtom="moleculeEnvironment0/compound17/atom8" aromatic="false" order="1" /><bond id="bond24" sourceAtom="moleculeEnvironment0/compound17/atom10" targetAtom="moleculeEnvironment0/compound17/atom8" aromatic="false" order="1" /><bond id="bond25" sourceAtom="moleculeEnvironment0/compound17/atom11" targetAtom="moleculeEnvironment0/compound17/atom8" aromatic="false" order="1" /><bond id="bond26" sourceAtom="moleculeEnvironment0/compound17/atom12" targetAtom="moleculeEnvironment0/compound17/atom7" aromatic="false" order="1" /><bond id="bond27" sourceAtom="moleculeEnvironment0/compound17/atom12" targetAtom="moleculeEnvironment0/compound17/atom13" aromatic="false" order="1" /><bond id="bond28" sourceAtom="moleculeEnvironment0/compound17/atom12" targetAtom="moleculeEnvironment0/compound17/atom14" aromatic="false" order="1" /><bond id="bond29" sourceAtom="moleculeEnvironment0/compound17/atom12" targetAtom="moleculeEnvironment0/compound17/atom15" aromatic="false" order="1" /><bond id="bond30" sourceAtom="moleculeEnvironment0/compound17/atom13" targetAtom="moleculeEnvironment0/compound17/atom12" aromatic="false" order="1" /><bond id="bond31" sourceAtom="moleculeEnvironment0/compound17/atom14" targetAtom="moleculeEnvironment0/compound17/atom12" aromatic="false" order="1" /><bond id="bond32" sourceAtom="moleculeEnvironment0/compound17/atom15" targetAtom="moleculeEnvironment0/compound17/atom12" aromatic="false" order="1" /><bond id="bond33" sourceAtom="moleculeEnvironment0/compound17/atom16" targetAtom="moleculeEnvironment0/compound17/atom7" aromatic="false" order="1" /><bond id="bond34" sourceAtom="moleculeEnvironment0/compound17/atom17" targetAtom="moleculeEnvironment0/compound17/atom0" aromatic="false" order="1" /></bondArray><alphaC id="atom0" /><amideNitrogen id="atom1" /><carboxylC id="atom2" /></aminoAcid><aminoAcid id="compound18" title="PHE_332_A" type="PHE" functionalCompoundID="332" chainID="A"><atomArray><atom id="atom0" elementType="C" pdbName="CA" chainId="A" x3="41.71" y3="-17.294" z3="-7.641" aromatic="false" serialNumber="2150" /><atom id="atom1" elementType="N" pdbName="N" chainId="A" x3="41.393" y3="-18.572" z3="-8.268" aromatic="false" serialNumber="2149" /><atom id="atom2" elementType="C" pdbName="C" chainId="A" x3="41.13" y3="-17.168" z3="-6.26" aromatic="false" serialNumber="2151" /><atom id="atom3" elementType="O" pdbName="O" chainId="A" x3="41.715" y3="-16.47" z3="-5.421" aromatic="false" serialNumber="2152" /><atom id="atom4" elementType="H" pdbName=" H" x3="40.240303" y3="-17.66279" z3="-6.0028644" aromatic="false" /><atom id="atom5" shadow="true" reference="moleculeEnvironment0/compound17/atom2" /><atom id="atom6" elementType="H" pdbName=" H" x3="40.60649" y3="-18.644358" z3="-8.897492" aromatic="false" /><atom id="atom7" elementType="C" pdbName="CB" chainId="A" x3="41.208" y3="-16.121" z3="-8.46" aromatic="false" serialNumber="2153" /><atom id="atom8" elementType="C" pdbName="CG" chainId="A" x3="41.365" y3="-16.322" z3="-9.899" aromatic="true" serialNumber="2154" /><atom id="atom9" elementType="C" pdbName="CD1" chainId="A" x3="42.633" y3="-16.48" z3="-10.44" aromatic="true" serialNumber="2155" /><atom id="atom10" elementType="C" pdbName="CE1" chainId="A" x3="42.817" y3="-16.68" z3="-11.791" aromatic="true" serialNumber="2157" /><atom id="atom11" elementType="C" pdbName="CZ" chainId="A" x3="41.72" y3="-16.708" z3="-12.623" aromatic="true" serialNumber="2159" /><atom id="atom12" elementType="C" pdbName="CE2" chainId="A" x3="40.439" y3="-16.557" z3="-12.097" aromatic="true" serialNumber="2158" /><atom id="atom13" elementType="C" pdbName="CD2" chainId="A" x3="40.267" y3="-16.359" z3="-10.733" aromatic="true" serialNumber="2156" /><atom id="atom14" elementType="H" pdbName=" H" x3="39.301846" y3="-16.237665" z3="-10.337702" aromatic="false" /><atom id="atom15" elementType="H" pdbName=" H" x3="39.603275" y3="-16.59285" z3="-12.731649" aromatic="false" /><atom id="atom16" elementType="H" pdbName=" H" x3="41.84811" y3="-16.843401" z3="-13.6563225" aromatic="false" /><atom id="atom17" elementType="H" pdbName=" H" x3="43.785515" y3="-16.808962" z3="-12.175518" aromatic="false" /><atom id="atom18" elementType="H" pdbName=" H" x3="43.477398" y3="-16.44835" z3="-9.81671" aromatic="false" /><atom id="atom19" elementType="H" pdbName=" H" x3="41.743385" y3="-15.256576" z3="-8.198027" aromatic="false" /><atom id="atom20" elementType="H" pdbName=" H" x3="40.186558" y3="-15.971691" z3="-8.267996" aromatic="false" /><atom id="atom21" elementType="H" pdbName=" H" x3="42.755436" y3="-17.210278" z3="-7.590526" aromatic="false" /></atomArray><bondArray><bond id="bond1" sourceAtom="moleculeEnvironment0/compound18/atom0" targetAtom="moleculeEnvironment0/compound18/atom2" aromatic="false" order="1" /><bond id="bond2" sourceAtom="moleculeEnvironment0/compound18/atom0" targetAtom="moleculeEnvironment0/compound18/atom1" aromatic="false" order="1" /><bond id="bond3" sourceAtom="moleculeEnvironment0/compound18/atom0" targetAtom="moleculeEnvironment0/compound18/atom7" aromatic="false" order="1" /><bond id="bond4" sourceAtom="moleculeEnvironment0/compound18/atom0" targetAtom="moleculeEnvironment0/compound18/atom21" aromatic="false" order="1" /><bond id="bond5" sourceAtom="moleculeEnvironment0/compound18/atom1" targetAtom="moleculeEnvironment0/compound18/atom0" aromatic="false" order="1" /><bond id="bond6" sourceAtom="moleculeEnvironment0/compound18/atom1" targetAtom="moleculeEnvironment0/compound18/atom5" aromatic="false" order="1" /><bond id="bond7" sourceAtom="moleculeEnvironment0/compound18/atom1" targetAtom="moleculeEnvironment0/compound18/atom6" aromatic="false" order="1" /><bond id="bond8" sourceAtom="moleculeEnvironment0/compound18/atom2" targetAtom="moleculeEnvironment0/compound18/atom3" aromatic="false" order="2" /><bond id="bond9" sourceAtom="moleculeEnvironment0/compound18/atom2" targetAtom="moleculeEnvironment0/compound18/atom0" aromatic="false" order="1" /><bond id="bond10" sourceAtom="moleculeEnvironment0/compound18/atom2" targetAtom="moleculeEnvironment0/compound18/atom4" aromatic="false" order="1" /><bond id="bond11" sourceAtom="moleculeEnvironment0/compound18/atom3" targetAtom="moleculeEnvironment0/compound18/atom2" aromatic="false" order="2" /><bond id="bond12" sourceAtom="moleculeEnvironment0/compound18/atom4" targetAtom="moleculeEnvironment0/compound18/atom2" aromatic="false" order="1" /><bond id="bond13" sourceAtom="moleculeEnvironment0/compound18/atom5" targetAtom="moleculeEnvironment0/compound18/atom1" aromatic="false" order="1" /><bond id="bond14" sourceAtom="moleculeEnvironment0/compound18/atom6" targetAtom="moleculeEnvironment0/compound18/atom1" aromatic="false" order="1" /><bond id="bond15" sourceAtom="moleculeEnvironment0/compound18/atom7" targetAtom="moleculeEnvironment0/compound18/atom0" aromatic="false" order="1" /><bond id="bond16" sourceAtom="moleculeEnvironment0/compound18/atom7" targetAtom="moleculeEnvironment0/compound18/atom8" aromatic="false" order="1" /><bond id="bond17" sourceAtom="moleculeEnvironment0/compound18/atom7" targetAtom="moleculeEnvironment0/compound18/atom19" aromatic="false" order="1" /><bond id="bond18" sourceAtom="moleculeEnvironment0/compound18/atom7" targetAtom="moleculeEnvironment0/compound18/atom20" aromatic="false" order="1" /><bond id="bond19" sourceAtom="moleculeEnvironment0/compound18/atom8" targetAtom="moleculeEnvironment0/compound18/atom7" aromatic="false" order="1" /><bond id="bond20" sourceAtom="moleculeEnvironment0/compound18/atom8" targetAtom="moleculeEnvironment0/compound18/atom9" aromatic="true" order="2" /><bond id="bond21" sourceAtom="moleculeEnvironment0/compound18/atom8" targetAtom="moleculeEnvironment0/compound18/atom13" aromatic="true" order="1" /><bond id="bond22" sourceAtom="moleculeEnvironment0/compound18/atom9" targetAtom="moleculeEnvironment0/compound18/atom8" aromatic="true" order="2" /><bond id="bond23" sourceAtom="moleculeEnvironment0/compound18/atom9" targetAtom="moleculeEnvironment0/compound18/atom10" aromatic="true" order="1" /><bond id="bond24" sourceAtom="moleculeEnvironment0/compound18/atom9" targetAtom="moleculeEnvironment0/compound18/atom18" aromatic="false" order="1" /><bond id="bond25" sourceAtom="moleculeEnvironment0/compound18/atom10" targetAtom="moleculeEnvironment0/compound18/atom9" aromatic="true" order="1" /><bond id="bond26" sourceAtom="moleculeEnvironment0/compound18/atom10" targetAtom="moleculeEnvironment0/compound18/atom11" aromatic="true" order="2" /><bond id="bond27" sourceAtom="moleculeEnvironment0/compound18/atom10" targetAtom="moleculeEnvironment0/compound18/atom17" aromatic="false" order="1" /><bond id="bond28" sourceAtom="moleculeEnvironment0/compound18/atom11" targetAtom="moleculeEnvironment0/compound18/atom10" aromatic="true" order="2" /><bond id="bond29" sourceAtom="moleculeEnvironment0/compound18/atom11" targetAtom="moleculeEnvironment0/compound18/atom12" aromatic="true" order="1" /><bond id="bond30" sourceAtom="moleculeEnvironment0/compound18/atom11" targetAtom="moleculeEnvironment0/compound18/atom16" aromatic="false" order="1" /><bond id="bond31" sourceAtom="moleculeEnvironment0/compound18/atom12" targetAtom="moleculeEnvironment0/compound18/atom11" aromatic="true" order="1" /><bond id="bond32" sourceAtom="moleculeEnvironment0/compound18/atom12" targetAtom="moleculeEnvironment0/compound18/atom13" aromatic="true" order="2" /><bond id="bond33" sourceAtom="moleculeEnvironment0/compound18/atom12" targetAtom="moleculeEnvironment0/compound18/atom15" aromatic="false" order="1" /><bond id="bond34" sourceAtom="moleculeEnvironment0/compound18/atom13" targetAtom="moleculeEnvironment0/compound18/atom12" aromatic="true" order="2" /><bond id="bond35" sourceAtom="moleculeEnvironment0/compound18/atom13" targetAtom="moleculeEnvironment0/compound18/atom8" aromatic="true" order="1" /><bond id="bond36" sourceAtom="moleculeEnvironment0/compound18/atom13" targetAtom="moleculeEnvironment0/compound18/atom14" aromatic="false" order="1" /><bond id="bond37" sourceAtom="moleculeEnvironment0/compound18/atom14" targetAtom="moleculeEnvironment0/compound18/atom13" aromatic="false" order="1" /><bond id="bond38" sourceAtom="moleculeEnvironment0/compound18/atom15" targetAtom="moleculeEnvironment0/compound18/atom12" aromatic="false" order="1" /><bond id="bond39" sourceAtom="moleculeEnvironment0/compound18/atom16" targetAtom="moleculeEnvironment0/compound18/atom11" aromatic="false" order="1" /><bond id="bond40" sourceAtom="moleculeEnvironment0/compound18/atom17" targetAtom="moleculeEnvironment0/compound18/atom10" aromatic="false" order="1" /><bond id="bond41" sourceAtom="moleculeEnvironment0/compound18/atom18" targetAtom="moleculeEnvironment0/compound18/atom9" aromatic="false" order="1" /><bond id="bond42" sourceAtom="moleculeEnvironment0/compound18/atom19" targetAtom="moleculeEnvironment0/compound18/atom7" aromatic="false" order="1" /><bond id="bond43" sourceAtom="moleculeEnvironment0/compound18/atom20" targetAtom="moleculeEnvironment0/compound18/atom7" aromatic="false" order="1" /><bond id="bond44" sourceAtom="moleculeEnvironment0/compound18/atom21" targetAtom="moleculeEnvironment0/compound18/atom0" aromatic="false" order="1" /></bondArray><alphaC id="atom0" /><amideNitrogen id="atom1" /><carboxylC id="atom2" /></aminoAcid><aminoAcid id="compound19" title="MET_334_A" type="MET" functionalCompoundID="334" chainID="A"><atomArray><atom id="atom0" elementType="C" pdbName="CA" chainId="A" x3="42.409" y3="-20.392" z3="-3.707" aromatic="false" serialNumber="2172" /><atom id="atom1" elementType="N" pdbName="N" chainId="A" x3="41.296" y3="-19.723" z3="-4.371" aromatic="false" serialNumber="2171" /><atom id="atom2" elementType="C" pdbName="C" chainId="A" x3="43.611" y3="-19.459" z3="-3.547" aromatic="false" serialNumber="2173" /><atom id="atom3" elementType="O" pdbName="O" chainId="A" x3="44.171" y3="-19.33" z3="-2.454" aromatic="false" serialNumber="2174" /><atom id="atom4" shadow="true" reference="moleculeEnvironment0/compound20/atom1" /><atom id="atom5" elementType="H" pdbName=" H" x3="41.177715" y3="-20.105953" z3="-5.298068" aromatic="false" /><atom id="atom6" elementType="H" pdbName=" H" x3="40.45052" y3="-19.865925" z3="-3.837302" aromatic="false" /><atom id="atom7" elementType="C" pdbName="CB" chainId="A" x3="42.79" y3="-21.66" z3="-4.484" aromatic="false" serialNumber="2175" /><atom id="atom8" elementType="C" pdbName="CG" chainId="A" x3="41.744" y3="-22.796" z3="-4.416" aromatic="false" serialNumber="2176" /><atom id="atom9" elementType="S" pdbName="SD" chainId="A" x3="42.212" y3="-24.292" z3="-5.341" aromatic="false" serialNumber="2177" /><atom id="atom10" elementType="C" pdbName="CE" chainId="A" x3="41.356" y3="-25.561" z3="-4.404" aromatic="false" serialNumber="2178" /><atom id="atom11" elementType="H" pdbName=" H" x3="40.3193" y3="-25.445005" z3="-4.523594" aromatic="false" /><atom id="atom12" elementType="H" pdbName=" H" x3="41.60316" y3="-25.472082" z3="-3.3873858" aromatic="false" /><atom id="atom13" elementType="H" pdbName=" H" x3="41.644733" y3="-26.508337" z3="-4.752833" aromatic="false" /><atom id="atom14" elementType="H" pdbName=" H" x3="41.602844" y3="-23.082384" z3="-3.4157205" aromatic="false" /><atom id="atom15" elementType="H" pdbName=" H" x3="40.833565" y3="-22.457815" z3="-4.81505" aromatic="false" /><atom id="atom16" elementType="H" pdbName=" H" x3="43.686794" y3="-22.04911" z3="-4.1007786" aromatic="false" /><atom id="atom17" elementType="H" pdbName=" H" x3="42.91658" y3="-21.423626" z3="-5.499187" aromatic="false" /><atom id="atom18" elementType="H" pdbName=" H" x3="42.086414" y3="-20.712656" z3="-2.7606282" aromatic="false" /></atomArray><bondArray><bond id="bond1" sourceAtom="moleculeEnvironment0/compound19/atom0" targetAtom="moleculeEnvironment0/compound19/atom2" aromatic="false" order="1" /><bond id="bond2" sourceAtom="moleculeEnvironment0/compound19/atom0" targetAtom="moleculeEnvironment0/compound19/atom1" aromatic="false" order="1" /><bond id="bond3" sourceAtom="moleculeEnvironment0/compound19/atom0" targetAtom="moleculeEnvironment0/compound19/atom7" aromatic="false" order="1" /><bond id="bond4" sourceAtom="moleculeEnvironment0/compound19/atom0" targetAtom="moleculeEnvironment0/compound19/atom18" aromatic="false" order="1" /><bond id="bond5" sourceAtom="moleculeEnvironment0/compound19/atom1" targetAtom="moleculeEnvironment0/compound19/atom0" aromatic="false" order="1" /><bond id="bond6" sourceAtom="moleculeEnvironment0/compound19/atom1" targetAtom="moleculeEnvironment0/compound19/atom5" aromatic="false" order="1" /><bond id="bond7" sourceAtom="moleculeEnvironment0/compound19/atom1" targetAtom="moleculeEnvironment0/compound19/atom6" aromatic="false" order="1" /><bond id="bond8" sourceAtom="moleculeEnvironment0/compound19/atom2" targetAtom="moleculeEnvironment0/compound19/atom3" aromatic="false" order="2" /><bond id="bond9" sourceAtom="moleculeEnvironment0/compound19/atom2" targetAtom="moleculeEnvironment0/compound19/atom0" aromatic="false" order="1" /><bond id="bond10" sourceAtom="moleculeEnvironment0/compound19/atom2" targetAtom="moleculeEnvironment0/compound19/atom4" aromatic="false" order="1" /><bond id="bond11" sourceAtom="moleculeEnvironment0/compound19/atom3" targetAtom="moleculeEnvironment0/compound19/atom2" aromatic="false" order="2" /><bond id="bond12" sourceAtom="moleculeEnvironment0/compound19/atom4" targetAtom="moleculeEnvironment0/compound19/atom2" aromatic="false" order="1" /><bond id="bond13" sourceAtom="moleculeEnvironment0/compound19/atom5" targetAtom="moleculeEnvironment0/compound19/atom1" aromatic="false" order="1" /><bond id="bond14" sourceAtom="moleculeEnvironment0/compound19/atom6" targetAtom="moleculeEnvironment0/compound19/atom1" aromatic="false" order="1" /><bond id="bond15" sourceAtom="moleculeEnvironment0/compound19/atom7" targetAtom="moleculeEnvironment0/compound19/atom0" aromatic="false" order="1" /><bond id="bond16" sourceAtom="moleculeEnvironment0/compound19/atom7" targetAtom="moleculeEnvironment0/compound19/atom8" aromatic="false" order="1" /><bond id="bond17" sourceAtom="moleculeEnvironment0/compound19/atom7" targetAtom="moleculeEnvironment0/compound19/atom16" aromatic="false" order="1" /><bond id="bond18" sourceAtom="moleculeEnvironment0/compound19/atom7" targetAtom="moleculeEnvironment0/compound19/atom17" aromatic="false" order="1" /><bond id="bond19" sourceAtom="moleculeEnvironment0/compound19/atom8" targetAtom="moleculeEnvironment0/compound19/atom7" aromatic="false" order="1" /><bond id="bond20" sourceAtom="moleculeEnvironment0/compound19/atom8" targetAtom="moleculeEnvironment0/compound19/atom9" aromatic="false" order="1" /><bond id="bond21" sourceAtom="moleculeEnvironment0/compound19/atom8" targetAtom="moleculeEnvironment0/compound19/atom14" aromatic="false" order="1" /><bond id="bond22" sourceAtom="moleculeEnvironment0/compound19/atom8" targetAtom="moleculeEnvironment0/compound19/atom15" aromatic="false" order="1" /><bond id="bond23" sourceAtom="moleculeEnvironment0/compound19/atom9" targetAtom="moleculeEnvironment0/compound19/atom8" aromatic="false" order="1" /><bond id="bond24" sourceAtom="moleculeEnvironment0/compound19/atom9" targetAtom="moleculeEnvironment0/compound19/atom10" aromatic="false" order="1" /><bond id="bond25" sourceAtom="moleculeEnvironment0/compound19/atom10" targetAtom="moleculeEnvironment0/compound19/atom9" aromatic="false" order="1" /><bond id="bond26" sourceAtom="moleculeEnvironment0/compound19/atom10" targetAtom="moleculeEnvironment0/compound19/atom11" aromatic="false" order="1" /><bond id="bond27" sourceAtom="moleculeEnvironment0/compound19/atom10" targetAtom="moleculeEnvironment0/compound19/atom12" aromatic="false" order="1" /><bond id="bond28" sourceAtom="moleculeEnvironment0/compound19/atom10" targetAtom="moleculeEnvironment0/compound19/atom13" aromatic="false" order="1" /><bond id="bond29" sourceAtom="moleculeEnvironment0/compound19/atom11" targetAtom="moleculeEnvironment0/compound19/atom10" aromatic="false" order="1" /><bond id="bond30" sourceAtom="moleculeEnvironment0/compound19/atom12" targetAtom="moleculeEnvironment0/compound19/atom10" aromatic="false" order="1" /><bond id="bond31" sourceAtom="moleculeEnvironment0/compound19/atom13" targetAtom="moleculeEnvironment0/compound19/atom10" aromatic="false" order="1" /><bond id="bond32" sourceAtom="moleculeEnvironment0/compound19/atom14" targetAtom="moleculeEnvironment0/compound19/atom8" aromatic="false" order="1" /><bond id="bond33" sourceAtom="moleculeEnvironment0/compound19/atom15" targetAtom="moleculeEnvironment0/compound19/atom8" aromatic="false" order="1" /><bond id="bond34" sourceAtom="moleculeEnvironment0/compound19/atom16" targetAtom="moleculeEnvironment0/compound19/atom7" aromatic="false" order="1" /><bond id="bond35" sourceAtom="moleculeEnvironment0/compound19/atom17" targetAtom="moleculeEnvironment0/compound19/atom7" aromatic="false" order="1" /><bond id="bond36" sourceAtom="moleculeEnvironment0/compound19/atom18" targetAtom="moleculeEnvironment0/compound19/atom0" aromatic="false" order="1" /></bondArray><alphaC id="atom0" /><amideNitrogen id="atom1" /><carboxylC id="atom2" /></aminoAcid><aminoAcid id="compound20" title="ALA_335_A" type="ALA" functionalCompoundID="335" chainID="A"><atomArray><atom id="atom0" elementType="C" pdbName="CA" chainId="A" x3="45.201" y3="-17.937" z3="-4.534" aromatic="false" serialNumber="2180" /><atom id="atom1" elementType="N" pdbName="N" chainId="A" x3="44.011" y3="-18.778" z3="-4.619" aromatic="false" serialNumber="2179" /><atom id="atom2" elementType="C" pdbName="C" chainId="A" x3="45.032" y3="-16.823" z3="-3.507" aromatic="false" serialNumber="2181" /><atom id="atom3" elementType="O" pdbName="O" chainId="A" x3="45.98" y3="-16.484" z3="-2.802" aromatic="false" serialNumber="2182" /><atom id="atom4" shadow="true" reference="moleculeEnvironment0/compound21/atom1" /><atom id="atom5" shadow="true" reference="moleculeEnvironment0/compound19/atom2" /><atom id="atom6" elementType="H" pdbName=" H" x3="43.4975" y3="-18.84022" z3="-5.486495" aromatic="false" /><atom id="atom7" elementType="C" pdbName="CB" chainId="A" x3="45.533" y3="-17.352" z3="-5.901" aromatic="false" serialNumber="2183" /><atom id="atom8" elementType="H" pdbName=" H" x3="45.229343" y3="-18.021025" z3="-6.6511316" aromatic="false" /><atom id="atom9" elementType="H" pdbName=" H" x3="46.568546" y3="-17.193419" z3="-5.9717126" aromatic="false" /><atom id="atom10" elementType="H" pdbName=" H" x3="45.029922" y3="-16.438377" z3="-6.022278" aromatic="false" /><atom id="atom11" elementType="H" pdbName=" H" x3="46.01485" y3="-18.542498" z3="-4.2628536" aromatic="false" /></atomArray><bondArray><bond id="bond1" sourceAtom="moleculeEnvironment0/compound20/atom0" targetAtom="moleculeEnvironment0/compound20/atom2" aromatic="false" order="1" /><bond id="bond2" sourceAtom="moleculeEnvironment0/compound20/atom0" targetAtom="moleculeEnvironment0/compound20/atom1" aromatic="false" order="1" /><bond id="bond3" sourceAtom="moleculeEnvironment0/compound20/atom0" targetAtom="moleculeEnvironment0/compound20/atom7" aromatic="false" order="1" /><bond id="bond4" sourceAtom="moleculeEnvironment0/compound20/atom0" targetAtom="moleculeEnvironment0/compound20/atom11" aromatic="false" order="1" /><bond id="bond5" sourceAtom="moleculeEnvironment0/compound20/atom1" targetAtom="moleculeEnvironment0/compound20/atom0" aromatic="false" order="1" /><bond id="bond6" sourceAtom="moleculeEnvironment0/compound20/atom1" targetAtom="moleculeEnvironment0/compound20/atom5" aromatic="false" order="1" /><bond id="bond7" sourceAtom="moleculeEnvironment0/compound20/atom1" targetAtom="moleculeEnvironment0/compound20/atom6" aromatic="false" order="1" /><bond id="bond8" sourceAtom="moleculeEnvironment0/compound20/atom2" targetAtom="moleculeEnvironment0/compound20/atom3" aromatic="false" order="2" /><bond id="bond9" sourceAtom="moleculeEnvironment0/compound20/atom2" targetAtom="moleculeEnvironment0/compound20/atom0" aromatic="false" order="1" /><bond id="bond10" sourceAtom="moleculeEnvironment0/compound20/atom2" targetAtom="moleculeEnvironment0/compound20/atom4" aromatic="false" order="1" /><bond id="bond11" sourceAtom="moleculeEnvironment0/compound20/atom3" targetAtom="moleculeEnvironment0/compound20/atom2" aromatic="false" order="2" /><bond id="bond12" sourceAtom="moleculeEnvironment0/compound20/atom4" targetAtom="moleculeEnvironment0/compound20/atom2" aromatic="false" order="1" /><bond id="bond13" sourceAtom="moleculeEnvironment0/compound20/atom5" targetAtom="moleculeEnvironment0/compound20/atom1" aromatic="false" order="1" /><bond id="bond14" sourceAtom="moleculeEnvironment0/compound20/atom6" targetAtom="moleculeEnvironment0/compound20/atom1" aromatic="false" order="1" /><bond id="bond15" sourceAtom="moleculeEnvironment0/compound20/atom7" targetAtom="moleculeEnvironment0/compound20/atom0" aromatic="false" order="1" /><bond id="bond16" sourceAtom="moleculeEnvironment0/compound20/atom7" targetAtom="moleculeEnvironment0/compound20/atom8" aromatic="false" order="1" /><bond id="bond17" sourceAtom="moleculeEnvironment0/compound20/atom7" targetAtom="moleculeEnvironment0/compound20/atom9" aromatic="false" order="1" /><bond id="bond18" sourceAtom="moleculeEnvironment0/compound20/atom7" targetAtom="moleculeEnvironment0/compound20/atom10" aromatic="false" order="1" /><bond id="bond19" sourceAtom="moleculeEnvironment0/compound20/atom8" targetAtom="moleculeEnvironment0/compound20/atom7" aromatic="false" order="1" /><bond id="bond20" sourceAtom="moleculeEnvironment0/compound20/atom9" targetAtom="moleculeEnvironment0/compound20/atom7" aromatic="false" order="1" /><bond id="bond21" sourceAtom="moleculeEnvironment0/compound20/atom10" targetAtom="moleculeEnvironment0/compound20/atom7" aromatic="false" order="1" /><bond id="bond22" sourceAtom="moleculeEnvironment0/compound20/atom11" targetAtom="moleculeEnvironment0/compound20/atom0" aromatic="false" order="1" /></bondArray><alphaC id="atom0" /><amideNitrogen id="atom1" /><carboxylC id="atom2" /></aminoAcid><aminoAcid id="compound21" title="ILE_336_A" type="ILE" functionalCompoundID="336" chainID="A"><atomArray><atom id="atom0" elementType="C" pdbName="CA" chainId="A" x3="43.557" y3="-15.179" z3="-2.452" aromatic="false" serialNumber="2185" /><atom id="atom1" elementType="N" pdbName="N" chainId="A" x3="43.834" y3="-16.235" z3="-3.425" aromatic="false" serialNumber="2184" /><atom id="atom2" elementType="C" pdbName="C" chainId="A" x3="43.634" y3="-15.734" z3="-1.033" aromatic="false" serialNumber="2186" /><atom id="atom3" elementType="O" pdbName="O" chainId="A" x3="44.382" y3="-15.222" z3="-0.17" aromatic="false" serialNumber="2187" /><atom id="atom4" shadow="true" reference="moleculeEnvironment0/compound22/atom1" /><atom id="atom5" shadow="true" reference="moleculeEnvironment0/compound20/atom2" /><atom id="atom6" elementType="H" pdbName=" H" x3="43.10977" y3="-16.539465" z3="-4.0597415" aromatic="false" /><atom id="atom7" elementType="C" pdbName="CB" chainId="A" x3="42.176" y3="-14.561" z3="-2.744" aromatic="false" serialNumber="2188" /><atom id="atom8" elementType="C" pdbName="CG2" chainId="A" x3="41.628" y3="-13.776" z3="-1.569" aromatic="false" serialNumber="2190" /><atom id="atom9" elementType="H" pdbName=" H" x3="42.341496" y3="-13.072734" z3="-1.2546121" aromatic="false" /><atom id="atom10" elementType="H" pdbName=" H" x3="40.75028" y3="-13.278242" z3="-1.8594309" aromatic="false" /><atom id="atom11" elementType="H" pdbName=" H" x3="41.412575" y3="-14.433193" z3="-0.7789425" aromatic="false" /><atom id="atom12" elementType="C" pdbName="CG1" chainId="A" x3="42.226" y3="-13.665" z3="-3.981" aromatic="false" serialNumber="2189" /><atom id="atom13" elementType="C" pdbName="CD1" chainId="A" x3="40.853" y3="-13.044" z3="-4.303" aromatic="false" serialNumber="2191" /><atom id="atom14" elementType="H" pdbName=" H" x3="40.796627" y3="-12.082884" z3="-3.8839772" aromatic="false" /><atom id="atom15" elementType="H" pdbName=" H" x3="40.093224" y3="-13.64652" z3="-3.9002492" aromatic="false" /><atom id="atom16" elementType="H" pdbName=" H" x3="40.733574" y3="-12.979441" z3="-5.344187" aromatic="false" /><atom id="atom17" elementType="H" pdbName=" H" x3="42.531567" y3="-14.23093" z3="-4.8109713" aromatic="false" /><atom id="atom18" elementType="H" pdbName=" H" x3="42.908524" y3="-12.883546" z3="-3.819779" aromatic="false" /><atom id="atom19" elementType="H" pdbName=" H" x3="41.49126" y3="-15.3246355" z3="-2.9687157" aromatic="false" /><atom id="atom20" elementType="H" pdbName=" H" x3="44.265236" y3="-14.412383" z3="-2.5668895" aromatic="false" /></atomArray><bondArray><bond id="bond1" sourceAtom="moleculeEnvironment0/compound21/atom0" targetAtom="moleculeEnvironment0/compound21/atom2" aromatic="false" order="1" /><bond id="bond2" sourceAtom="moleculeEnvironment0/compound21/atom0" targetAtom="moleculeEnvironment0/compound21/atom1" aromatic="false" order="1" /><bond id="bond3" sourceAtom="moleculeEnvironment0/compound21/atom0" targetAtom="moleculeEnvironment0/compound21/atom7" aromatic="false" order="1" /><bond id="bond4" sourceAtom="moleculeEnvironment0/compound21/atom0" targetAtom="moleculeEnvironment0/compound21/atom20" aromatic="false" order="1" /><bond id="bond5" sourceAtom="moleculeEnvironment0/compound21/atom1" targetAtom="moleculeEnvironment0/compound21/atom0" aromatic="false" order="1" /><bond id="bond6" sourceAtom="moleculeEnvironment0/compound21/atom1" targetAtom="moleculeEnvironment0/compound21/atom5" aromatic="false" order="1" /><bond id="bond7" sourceAtom="moleculeEnvironment0/compound21/atom1" targetAtom="moleculeEnvironment0/compound21/atom6" aromatic="false" order="1" /><bond id="bond8" sourceAtom="moleculeEnvironment0/compound21/atom2" targetAtom="moleculeEnvironment0/compound21/atom3" aromatic="false" order="2" /><bond id="bond9" sourceAtom="moleculeEnvironment0/compound21/atom2" targetAtom="moleculeEnvironment0/compound21/atom0" aromatic="false" order="1" /><bond id="bond10" sourceAtom="moleculeEnvironment0/compound21/atom2" targetAtom="moleculeEnvironment0/compound21/atom4" aromatic="false" order="1" /><bond id="bond11" sourceAtom="moleculeEnvironment0/compound21/atom3" targetAtom="moleculeEnvironment0/compound21/atom2" aromatic="false" order="2" /><bond id="bond12" sourceAtom="moleculeEnvironment0/compound21/atom4" targetAtom="moleculeEnvironment0/compound21/atom2" aromatic="false" order="1" /><bond id="bond13" sourceAtom="moleculeEnvironment0/compound21/atom5" targetAtom="moleculeEnvironment0/compound21/atom1" aromatic="false" order="1" /><bond id="bond14" sourceAtom="moleculeEnvironment0/compound21/atom6" targetAtom="moleculeEnvironment0/compound21/atom1" aromatic="false" order="1" /><bond id="bond15" sourceAtom="moleculeEnvironment0/compound21/atom7" targetAtom="moleculeEnvironment0/compound21/atom0" aromatic="false" order="1" /><bond id="bond16" sourceAtom="moleculeEnvironment0/compound21/atom7" targetAtom="moleculeEnvironment0/compound21/atom8" aromatic="false" order="1" /><bond id="bond17" sourceAtom="moleculeEnvironment0/compound21/atom7" targetAtom="moleculeEnvironment0/compound21/atom12" aromatic="false" order="1" /><bond id="bond18" sourceAtom="moleculeEnvironment0/compound21/atom7" targetAtom="moleculeEnvironment0/compound21/atom19" aromatic="false" order="1" /><bond id="bond19" sourceAtom="moleculeEnvironment0/compound21/atom8" targetAtom="moleculeEnvironment0/compound21/atom7" aromatic="false" order="1" /><bond id="bond20" sourceAtom="moleculeEnvironment0/compound21/atom8" targetAtom="moleculeEnvironment0/compound21/atom9" aromatic="false" order="1" /><bond id="bond21" sourceAtom="moleculeEnvironment0/compound21/atom8" targetAtom="moleculeEnvironment0/compound21/atom10" aromatic="false" order="1" /><bond id="bond22" sourceAtom="moleculeEnvironment0/compound21/atom8" targetAtom="moleculeEnvironment0/compound21/atom11" aromatic="false" order="1" /><bond id="bond23" sourceAtom="moleculeEnvironment0/compound21/atom9" targetAtom="moleculeEnvironment0/compound21/atom8" aromatic="false" order="1" /><bond id="bond24" sourceAtom="moleculeEnvironment0/compound21/atom10" targetAtom="moleculeEnvironment0/compound21/atom8" aromatic="false" order="1" /><bond id="bond25" sourceAtom="moleculeEnvironment0/compound21/atom11" targetAtom="moleculeEnvironment0/compound21/atom8" aromatic="false" order="1" /><bond id="bond26" sourceAtom="moleculeEnvironment0/compound21/atom12" targetAtom="moleculeEnvironment0/compound21/atom7" aromatic="false" order="1" /><bond id="bond27" sourceAtom="moleculeEnvironment0/compound21/atom12" targetAtom="moleculeEnvironment0/compound21/atom13" aromatic="false" order="1" /><bond id="bond28" sourceAtom="moleculeEnvironment0/compound21/atom12" targetAtom="moleculeEnvironment0/compound21/atom17" aromatic="false" order="1" /><bond id="bond29" sourceAtom="moleculeEnvironment0/compound21/atom12" targetAtom="moleculeEnvironment0/compound21/atom18" aromatic="false" order="1" /><bond id="bond30" sourceAtom="moleculeEnvironment0/compound21/atom13" targetAtom="moleculeEnvironment0/compound21/atom12" aromatic="false" order="1" /><bond id="bond31" sourceAtom="moleculeEnvironment0/compound21/atom13" targetAtom="moleculeEnvironment0/compound21/atom14" aromatic="false" order="1" /><bond id="bond32" sourceAtom="moleculeEnvironment0/compound21/atom13" targetAtom="moleculeEnvironment0/compound21/atom15" aromatic="false" order="1" /><bond id="bond33" sourceAtom="moleculeEnvironment0/compound21/atom13" targetAtom="moleculeEnvironment0/compound21/atom16" aromatic="false" order="1" /><bond id="bond34" sourceAtom="moleculeEnvironment0/compound21/atom14" targetAtom="moleculeEnvironment0/compound21/atom13" aromatic="false" order="1" /><bond id="bond35" sourceAtom="moleculeEnvironment0/compound21/atom15" targetAtom="moleculeEnvironment0/compound21/atom13" aromatic="false" order="1" /><bond id="bond36" sourceAtom="moleculeEnvironment0/compound21/atom16" targetAtom="moleculeEnvironment0/compound21/atom13" aromatic="false" order="1" /><bond id="bond37" sourceAtom="moleculeEnvironment0/compound21/atom17" targetAtom="moleculeEnvironment0/compound21/atom12" aromatic="false" order="1" /><bond id="bond38" sourceAtom="moleculeEnvironment0/compound21/atom18" targetAtom="moleculeEnvironment0/compound21/atom12" aromatic="false" order="1" /><bond id="bond39" sourceAtom="moleculeEnvironment0/compound21/atom19" targetAtom="moleculeEnvironment0/compound21/atom7" aromatic="false" order="1" /><bond id="bond40" sourceAtom="moleculeEnvironment0/compound21/atom20" targetAtom="moleculeEnvironment0/compound21/atom0" aromatic="false" order="1" /></bondArray><alphaC id="atom0" /><amideNitrogen id="atom1" /><carboxylC id="atom2" /></aminoAcid><aminoAcid id="compound22" title="VAL_337_A" type="VAL" functionalCompoundID="337" chainID="A"><atomArray><atom id="atom0" elementType="C" pdbName="CA" chainId="A" x3="42.88" y3="-17.46" z3="0.533" aromatic="false" serialNumber="2193" /><atom id="atom1" elementType="N" pdbName="N" chainId="A" x3="42.856" y3="-16.796" z3="-0.773" aromatic="false" serialNumber="2192" /><atom id="atom2" elementType="C" pdbName="C" chainId="A" x3="44.325" y3="-17.715" z3="0.977" aromatic="false" serialNumber="2194" /><atom id="atom3" elementType="O" pdbName="O" chainId="A" x3="44.72" y3="-17.352" z3="2.088" aromatic="false" serialNumber="2195" /><atom id="atom4" shadow="true" reference="moleculeEnvironment0/compound23/atom1" /><atom id="atom5" shadow="true" reference="moleculeEnvironment0/compound21/atom2" /><atom id="atom6" elementType="H" pdbName=" H" x3="42.244495" y3="-17.136177" z3="-1.5013132" aromatic="false" /><atom id="atom7" elementType="C" pdbName="CB" chainId="A" x3="42.048" y3="-18.755" z3="0.492" aromatic="false" serialNumber="2196" /><atom id="atom8" elementType="C" pdbName="CG1" chainId="A" x3="42.323" y3="-19.572" z3="1.691" aromatic="false" serialNumber="2197" /><atom id="atom9" elementType="H" pdbName=" H" x3="42.716396" y3="-18.960514" z3="2.4485118" aromatic="false" /><atom id="atom10" elementType="H" pdbName=" H" x3="41.431156" y3="-20.013754" z3="2.0256124" aromatic="false" /><atom id="atom11" elementType="H" pdbName=" H" x3="43.01699" y3="-20.32265" z3="1.4514041" aromatic="false" /><atom id="atom12" elementType="C" pdbName="CG2" chainId="A" x3="40.567" y3="-18.428" z3="0.481" aromatic="false" serialNumber="2198" /><atom id="atom13" elementType="H" pdbName=" H" x3="40.333397" y3="-17.891947" z3="-0.39111102" aromatic="false" /><atom id="atom14" elementType="H" pdbName=" H" x3="40.011696" y3="-19.318857" z3="0.50356007" aromatic="false" /><atom id="atom15" elementType="H" pdbName=" H" x3="40.33063" y3="-17.846817" z3="1.3229358" aromatic="false" /><atom id="atom16" elementType="H" pdbName=" H" x3="42.29977" y3="-19.305752" z3="-0.36577836" aromatic="false" /><atom id="atom17" elementType="H" pdbName=" H" x3="42.40059" y3="-16.846256" z3="1.2372621" aromatic="false" /></atomArray><bondArray><bond id="bond1" sourceAtom="moleculeEnvironment0/compound22/atom0" targetAtom="moleculeEnvironment0/compound22/atom2" aromatic="false" order="1" /><bond id="bond2" sourceAtom="moleculeEnvironment0/compound22/atom0" targetAtom="moleculeEnvironment0/compound22/atom1" aromatic="false" order="1" /><bond id="bond3" sourceAtom="moleculeEnvironment0/compound22/atom0" targetAtom="moleculeEnvironment0/compound22/atom7" aromatic="false" order="1" /><bond id="bond4" sourceAtom="moleculeEnvironment0/compound22/atom0" targetAtom="moleculeEnvironment0/compound22/atom17" aromatic="false" order="1" /><bond id="bond5" sourceAtom="moleculeEnvironment0/compound22/atom1" targetAtom="moleculeEnvironment0/compound22/atom0" aromatic="false" order="1" /><bond id="bond6" sourceAtom="moleculeEnvironment0/compound22/atom1" targetAtom="moleculeEnvironment0/compound22/atom5" aromatic="false" order="1" /><bond id="bond7" sourceAtom="moleculeEnvironment0/compound22/atom1" targetAtom="moleculeEnvironment0/compound22/atom6" aromatic="false" order="1" /><bond id="bond8" sourceAtom="moleculeEnvironment0/compound22/atom2" targetAtom="moleculeEnvironment0/compound22/atom3" aromatic="false" order="2" /><bond id="bond9" sourceAtom="moleculeEnvironment0/compound22/atom2" targetAtom="moleculeEnvironment0/compound22/atom0" aromatic="false" order="1" /><bond id="bond10" sourceAtom="moleculeEnvironment0/compound22/atom2" targetAtom="moleculeEnvironment0/compound22/atom4" aromatic="false" order="1" /><bond id="bond11" sourceAtom="moleculeEnvironment0/compound22/atom3" targetAtom="moleculeEnvironment0/compound22/atom2" aromatic="false" order="2" /><bond id="bond12" sourceAtom="moleculeEnvironment0/compound22/atom4" targetAtom="moleculeEnvironment0/compound22/atom2" aromatic="false" order="1" /><bond id="bond13" sourceAtom="moleculeEnvironment0/compound22/atom5" targetAtom="moleculeEnvironment0/compound22/atom1" aromatic="false" order="1" /><bond id="bond14" sourceAtom="moleculeEnvironment0/compound22/atom6" targetAtom="moleculeEnvironment0/compound22/atom1" aromatic="false" order="1" /><bond id="bond15" sourceAtom="moleculeEnvironment0/compound22/atom7" targetAtom="moleculeEnvironment0/compound22/atom0" aromatic="false" order="1" /><bond id="bond16" sourceAtom="moleculeEnvironment0/compound22/atom7" targetAtom="moleculeEnvironment0/compound22/atom8" aromatic="false" order="1" /><bond id="bond17" sourceAtom="moleculeEnvironment0/compound22/atom7" targetAtom="moleculeEnvironment0/compound22/atom12" aromatic="false" order="1" /><bond id="bond18" sourceAtom="moleculeEnvironment0/compound22/atom7" targetAtom="moleculeEnvironment0/compound22/atom16" aromatic="false" order="1" /><bond id="bond19" sourceAtom="moleculeEnvironment0/compound22/atom8" targetAtom="moleculeEnvironment0/compound22/atom7" aromatic="false" order="1" /><bond id="bond20" sourceAtom="moleculeEnvironment0/compound22/atom8" targetAtom="moleculeEnvironment0/compound22/atom9" aromatic="false" order="1" /><bond id="bond21" sourceAtom="moleculeEnvironment0/compound22/atom8" targetAtom="moleculeEnvironment0/compound22/atom10" aromatic="false" order="1" /><bond id="bond22" sourceAtom="moleculeEnvironment0/compound22/atom8" targetAtom="moleculeEnvironment0/compound22/atom11" aromatic="false" order="1" /><bond id="bond23" sourceAtom="moleculeEnvironment0/compound22/atom9" targetAtom="moleculeEnvironment0/compound22/atom8" aromatic="false" order="1" /><bond id="bond24" sourceAtom="moleculeEnvironment0/compound22/atom10" targetAtom="moleculeEnvironment0/compound22/atom8" aromatic="false" order="1" /><bond id="bond25" sourceAtom="moleculeEnvironment0/compound22/atom11" targetAtom="moleculeEnvironment0/compound22/atom8" aromatic="false" order="1" /><bond id="bond26" sourceAtom="moleculeEnvironment0/compound22/atom12" targetAtom="moleculeEnvironment0/compound22/atom7" aromatic="false" order="1" /><bond id="bond27" sourceAtom="moleculeEnvironment0/compound22/atom12" targetAtom="moleculeEnvironment0/compound22/atom13" aromatic="false" order="1" /><bond id="bond28" sourceAtom="moleculeEnvironment0/compound22/atom12" targetAtom="moleculeEnvironment0/compound22/atom14" aromatic="false" order="1" /><bond id="bond29" sourceAtom="moleculeEnvironment0/compound22/atom12" targetAtom="moleculeEnvironment0/compound22/atom15" aromatic="false" order="1" /><bond id="bond30" sourceAtom="moleculeEnvironment0/compound22/atom13" targetAtom="moleculeEnvironment0/compound22/atom12" aromatic="false" order="1" /><bond id="bond31" sourceAtom="moleculeEnvironment0/compound22/atom14" targetAtom="moleculeEnvironment0/compound22/atom12" aromatic="false" order="1" /><bond id="bond32" sourceAtom="moleculeEnvironment0/compound22/atom15" targetAtom="moleculeEnvironment0/compound22/atom12" aromatic="false" order="1" /><bond id="bond33" sourceAtom="moleculeEnvironment0/compound22/atom16" targetAtom="moleculeEnvironment0/compound22/atom7" aromatic="false" order="1" /><bond id="bond34" sourceAtom="moleculeEnvironment0/compound22/atom17" targetAtom="moleculeEnvironment0/compound22/atom0" aromatic="false" order="1" /></bondArray><alphaC id="atom0" /><amideNitrogen id="atom1" /><carboxylC id="atom2" /></aminoAcid><aminoAcid id="compound23" title="VAL_338_A" type="VAL" functionalCompoundID="338" chainID="A"><atomArray><atom id="atom0" elementType="C" pdbName="CA" chainId="A" x3="46.564" y3="-18.473" z3="0.469" aromatic="false" serialNumber="2200" /><atom id="atom1" elementType="N" pdbName="N" chainId="A" x3="45.163" y3="-18.26" z3="0.09" aromatic="false" serialNumber="2199" /><atom id="atom2" elementType="C" pdbName="C" chainId="A" x3="47.315" y3="-17.151" z3="0.604" aromatic="false" serialNumber="2201" /><atom id="atom3" elementType="O" pdbName="O" chainId="A" x3="48.27" y3="-17.039" z3="1.384" aromatic="false" serialNumber="2202" /><atom id="atom4" shadow="true" reference="moleculeEnvironment0/compound24/atom1" /><atom id="atom5" shadow="true" reference="moleculeEnvironment0/compound22/atom2" /><atom id="atom6" elementType="H" pdbName=" H" x3="44.843185" y3="-18.524231" z3="-0.83087015" aromatic="false" /><atom id="atom7" elementType="C" pdbName="CB" chainId="A" x3="47.249" y3="-19.399" z3="-0.552" aromatic="false" serialNumber="2203" /><atom id="atom8" elementType="C" pdbName="CG1" chainId="A" x3="48.727" y3="-19.485" z3="-0.261" aromatic="false" serialNumber="2204" /><atom id="atom9" elementType="H" pdbName=" H" x3="48.877968" y3="-20.022917" z3="0.62802017" aromatic="false" /><atom id="atom10" elementType="H" pdbName=" H" x3="49.211754" y3="-19.974936" z3="-1.0531348" aromatic="false" /><atom id="atom11" elementType="H" pdbName=" H" x3="49.11983" y3="-18.516998" z3="-0.15537694" aromatic="false" /><atom id="atom12" elementType="C" pdbName="CG2" chainId="A" x3="46.622" y3="-20.775" z3="-0.509" aromatic="false" serialNumber="2205" /><atom id="atom13" elementType="H" pdbName=" H" x3="45.985058" y3="-20.843546" z3="0.32292932" aromatic="false" /><atom id="atom14" elementType="H" pdbName=" H" x3="47.376534" y3="-21.501217" z3="-0.43289623" aromatic="false" /><atom id="atom15" elementType="H" pdbName=" H" x3="46.069206" y3="-20.935331" z3="-1.3871863" aromatic="false" /><atom id="atom16" elementType="H" pdbName=" H" x3="47.10935" y3="-19.01682" z3="-1.5199549" aromatic="false" /><atom id="atom17" elementType="H" pdbName=" H" x3="46.58585" y3="-18.983215" z3="1.3864437" aromatic="false" /></atomArray><bondArray><bond id="bond1" sourceAtom="moleculeEnvironment0/compound23/atom0" targetAtom="moleculeEnvironment0/compound23/atom2" aromatic="false" order="1" /><bond id="bond2" sourceAtom="moleculeEnvironment0/compound23/atom0" targetAtom="moleculeEnvironment0/compound23/atom1" aromatic="false" order="1" /><bond id="bond3" sourceAtom="moleculeEnvironment0/compound23/atom0" targetAtom="moleculeEnvironment0/compound23/atom7" aromatic="false" order="1" /><bond id="bond4" sourceAtom="moleculeEnvironment0/compound23/atom0" targetAtom="moleculeEnvironment0/compound23/atom17" aromatic="false" order="1" /><bond id="bond5" sourceAtom="moleculeEnvironment0/compound23/atom1" targetAtom="moleculeEnvironment0/compound23/atom0" aromatic="false" order="1" /><bond id="bond6" sourceAtom="moleculeEnvironment0/compound23/atom1" targetAtom="moleculeEnvironment0/compound23/atom5" aromatic="false" order="1" /><bond id="bond7" sourceAtom="moleculeEnvironment0/compound23/atom1" targetAtom="moleculeEnvironment0/compound23/atom6" aromatic="false" order="1" /><bond id="bond8" sourceAtom="moleculeEnvironment0/compound23/atom2" targetAtom="moleculeEnvironment0/compound23/atom3" aromatic="false" order="2" /><bond id="bond9" sourceAtom="moleculeEnvironment0/compound23/atom2" targetAtom="moleculeEnvironment0/compound23/atom0" aromatic="false" order="1" /><bond id="bond10" sourceAtom="moleculeEnvironment0/compound23/atom2" targetAtom="moleculeEnvironment0/compound23/atom4" aromatic="false" order="1" /><bond id="bond11" sourceAtom="moleculeEnvironment0/compound23/atom3" targetAtom="moleculeEnvironment0/compound23/atom2" aromatic="false" order="2" /><bond id="bond12" sourceAtom="moleculeEnvironment0/compound23/atom4" targetAtom="moleculeEnvironment0/compound23/atom2" aromatic="false" order="1" /><bond id="bond13" sourceAtom="moleculeEnvironment0/compound23/atom5" targetAtom="moleculeEnvironment0/compound23/atom1" aromatic="false" order="1" /><bond id="bond14" sourceAtom="moleculeEnvironment0/compound23/atom6" targetAtom="moleculeEnvironment0/compound23/atom1" aromatic="false" order="1" /><bond id="bond15" sourceAtom="moleculeEnvironment0/compound23/atom7" targetAtom="moleculeEnvironment0/compound23/atom0" aromatic="false" order="1" /><bond id="bond16" sourceAtom="moleculeEnvironment0/compound23/atom7" targetAtom="moleculeEnvironment0/compound23/atom8" aromatic="false" order="1" /><bond id="bond17" sourceAtom="moleculeEnvironment0/compound23/atom7" targetAtom="moleculeEnvironment0/compound23/atom12" aromatic="false" order="1" /><bond id="bond18" sourceAtom="moleculeEnvironment0/compound23/atom7" targetAtom="moleculeEnvironment0/compound23/atom16" aromatic="false" order="1" /><bond id="bond19" sourceAtom="moleculeEnvironment0/compound23/atom8" targetAtom="moleculeEnvironment0/compound23/atom7" aromatic="false" order="1" /><bond id="bond20" sourceAtom="moleculeEnvironment0/compound23/atom8" targetAtom="moleculeEnvironment0/compound23/atom9" aromatic="false" order="1" /><bond id="bond21" sourceAtom="moleculeEnvironment0/compound23/atom8" targetAtom="moleculeEnvironment0/compound23/atom10" aromatic="false" order="1" /><bond id="bond22" sourceAtom="moleculeEnvironment0/compound23/atom8" targetAtom="moleculeEnvironment0/compound23/atom11" aromatic="false" order="1" /><bond id="bond23" sourceAtom="moleculeEnvironment0/compound23/atom9" targetAtom="moleculeEnvironment0/compound23/atom8" aromatic="false" order="1" /><bond id="bond24" sourceAtom="moleculeEnvironment0/compound23/atom10" targetAtom="moleculeEnvironment0/compound23/atom8" aromatic="false" order="1" /><bond id="bond25" sourceAtom="moleculeEnvironment0/compound23/atom11" targetAtom="moleculeEnvironment0/compound23/atom8" aromatic="false" order="1" /><bond id="bond26" sourceAtom="moleculeEnvironment0/compound23/atom12" targetAtom="moleculeEnvironment0/compound23/atom7" aromatic="false" order="1" /><bond id="bond27" sourceAtom="moleculeEnvironment0/compound23/atom12" targetAtom="moleculeEnvironment0/compound23/atom13" aromatic="false" order="1" /><bond id="bond28" sourceAtom="moleculeEnvironment0/compound23/atom12" targetAtom="moleculeEnvironment0/compound23/atom14" aromatic="false" order="1" /><bond id="bond29" sourceAtom="moleculeEnvironment0/compound23/atom12" targetAtom="moleculeEnvironment0/compound23/atom15" aromatic="false" order="1" /><bond id="bond30" sourceAtom="moleculeEnvironment0/compound23/atom13" targetAtom="moleculeEnvironment0/compound23/atom12" aromatic="false" order="1" /><bond id="bond31" sourceAtom="moleculeEnvironment0/compound23/atom14" targetAtom="moleculeEnvironment0/compound23/atom12" aromatic="false" order="1" /><bond id="bond32" sourceAtom="moleculeEnvironment0/compound23/atom15" targetAtom="moleculeEnvironment0/compound23/atom12" aromatic="false" order="1" /><bond id="bond33" sourceAtom="moleculeEnvironment0/compound23/atom16" targetAtom="moleculeEnvironment0/compound23/atom7" aromatic="false" order="1" /><bond id="bond34" sourceAtom="moleculeEnvironment0/compound23/atom17" targetAtom="moleculeEnvironment0/compound23/atom0" aromatic="false" order="1" /></bondArray><alphaC id="atom0" /><amideNitrogen id="atom1" /><carboxylC id="atom2" /></aminoAcid><aminoAcid id="compound24" title="ALA_339_A" type="ALA" functionalCompoundID="339" chainID="A"><atomArray><atom id="atom0" elementType="C" pdbName="CA" chainId="A" x3="47.642" y3="-14.89" z3="-0.147" aromatic="false" serialNumber="2207" /><atom id="atom1" elementType="N" pdbName="N" chainId="A" x3="46.902" y3="-16.135" z3="-0.142" aromatic="false" serialNumber="2206" /><atom id="atom2" elementType="C" pdbName="C" chainId="A" x3="47.532" y3="-14.159" z3="1.173" aromatic="false" serialNumber="2208" /><atom id="atom3" elementType="O" pdbName="O" chainId="A" x3="48.356" y3="-13.278" z3="1.448" aromatic="false" serialNumber="2209" /><atom id="atom4" shadow="true" reference="moleculeEnvironment0/compound25/atom1" /><atom id="atom5" shadow="true" reference="moleculeEnvironment0/compound23/atom2" /><atom id="atom6" elementType="H" pdbName=" H" x3="46.070305" y3="-16.230404" z3="-0.70705044" aromatic="false" /><atom id="atom7" elementType="C" pdbName="CB" chainId="A" x3="47.156" y3="-14.001" z3="-1.286" aromatic="false" serialNumber="2210" /><atom id="atom8" elementType="H" pdbName=" H" x3="47.88332" y3="-13.273729" z3="-1.4971333" aromatic="false" /><atom id="atom9" elementType="H" pdbName=" H" x3="46.260998" y3="-13.529546" z3="-1.0045698" aromatic="false" /><atom id="atom10" elementType="H" pdbName=" H" x3="46.988922" y3="-14.587393" z3="-2.1408281" aromatic="false" /><atom id="atom11" elementType="H" pdbName=" H" x3="48.65006" y3="-15.108966" z3="-0.34288394" aromatic="false" /></atomArray><bondArray><bond id="bond1" sourceAtom="moleculeEnvironment0/compound24/atom0" targetAtom="moleculeEnvironment0/compound24/atom2" aromatic="false" order="1" /><bond id="bond2" sourceAtom="moleculeEnvironment0/compound24/atom0" targetAtom="moleculeEnvironment0/compound24/atom1" aromatic="false" order="1" /><bond id="bond3" sourceAtom="moleculeEnvironment0/compound24/atom0" targetAtom="moleculeEnvironment0/compound24/atom7" aromatic="false" order="1" /><bond id="bond4" sourceAtom="moleculeEnvironment0/compound24/atom0" targetAtom="moleculeEnvironment0/compound24/atom11" aromatic="false" order="1" /><bond id="bond5" sourceAtom="moleculeEnvironment0/compound24/atom1" targetAtom="moleculeEnvironment0/compound24/atom0" aromatic="false" order="1" /><bond id="bond6" sourceAtom="moleculeEnvironment0/compound24/atom1" targetAtom="moleculeEnvironment0/compound24/atom5" aromatic="false" order="1" /><bond id="bond7" sourceAtom="moleculeEnvironment0/compound24/atom1" targetAtom="moleculeEnvironment0/compound24/atom6" aromatic="false" order="1" /><bond id="bond8" sourceAtom="moleculeEnvironment0/compound24/atom2" targetAtom="moleculeEnvironment0/compound24/atom3" aromatic="false" order="2" /><bond id="bond9" sourceAtom="moleculeEnvironment0/compound24/atom2" targetAtom="moleculeEnvironment0/compound24/atom0" aromatic="false" order="1" /><bond id="bond10" sourceAtom="moleculeEnvironment0/compound24/atom2" targetAtom="moleculeEnvironment0/compound24/atom4" aromatic="false" order="1" /><bond id="bond11" sourceAtom="moleculeEnvironment0/compound24/atom3" targetAtom="moleculeEnvironment0/compound24/atom2" aromatic="false" order="2" /><bond id="bond12" sourceAtom="moleculeEnvironment0/compound24/atom4" targetAtom="moleculeEnvironment0/compound24/atom2" aromatic="false" order="1" /><bond id="bond13" sourceAtom="moleculeEnvironment0/compound24/atom5" targetAtom="moleculeEnvironment0/compound24/atom1" aromatic="false" order="1" /><bond id="bond14" sourceAtom="moleculeEnvironment0/compound24/atom6" targetAtom="moleculeEnvironment0/compound24/atom1" aromatic="false" order="1" /><bond id="bond15" sourceAtom="moleculeEnvironment0/compound24/atom7" targetAtom="moleculeEnvironment0/compound24/atom0" aromatic="false" order="1" /><bond id="bond16" sourceAtom="moleculeEnvironment0/compound24/atom7" targetAtom="moleculeEnvironment0/compound24/atom8" aromatic="false" order="1" /><bond id="bond17" sourceAtom="moleculeEnvironment0/compound24/atom7" targetAtom="moleculeEnvironment0/compound24/atom9" aromatic="false" order="1" /><bond id="bond18" sourceAtom="moleculeEnvironment0/compound24/atom7" targetAtom="moleculeEnvironment0/compound24/atom10" aromatic="false" order="1" /><bond id="bond19" sourceAtom="moleculeEnvironment0/compound24/atom8" targetAtom="moleculeEnvironment0/compound24/atom7" aromatic="false" order="1" /><bond id="bond20" sourceAtom="moleculeEnvironment0/compound24/atom9" targetAtom="moleculeEnvironment0/compound24/atom7" aromatic="false" order="1" /><bond id="bond21" sourceAtom="moleculeEnvironment0/compound24/atom10" targetAtom="moleculeEnvironment0/compound24/atom7" aromatic="false" order="1" /><bond id="bond22" sourceAtom="moleculeEnvironment0/compound24/atom11" targetAtom="moleculeEnvironment0/compound24/atom0" aromatic="false" order="1" /></bondArray><alphaC id="atom0" /><amideNitrogen id="atom1" /><carboxylC id="atom2" /></aminoAcid><aminoAcid id="compound25" title="TYR_340_A" type="TYR" functionalCompoundID="340" chainID="A"><atomArray><atom id="atom0" elementType="C" pdbName="CA" chainId="A" x3="46.467" y3="-13.853" z3="3.312" aromatic="false" serialNumber="2212" /><atom id="atom1" elementType="N" pdbName="N" chainId="A" x3="46.54" y3="-14.491" z3="1.994" aromatic="false" serialNumber="2211" /><atom id="atom2" elementType="C" pdbName="C" chainId="A" x3="47.365" y3="-14.484" z3="4.386" aromatic="false" serialNumber="2213" /><atom id="atom3" elementType="O" pdbName="O" chainId="A" x3="47.406" y3="-13.957" z3="5.507" aromatic="false" serialNumber="2214" /><atom id="atom4" shadow="true" reference="moleculeEnvironment0/compound26/atom1" /><atom id="atom5" shadow="true" reference="moleculeEnvironment0/compound24/atom2" /><atom id="atom6" elementType="H" pdbName=" H" x3="45.843773" y3="-15.170491" z3="1.7226045" aromatic="false" /><atom id="atom7" elementType="C" pdbName="CB" chainId="A" x3="45.027" y3="-13.845" z3="3.798" aromatic="false" serialNumber="2215" /><atom id="atom8" elementType="C" pdbName="CG" chainId="A" x3="44.331" y3="-12.559" z3="3.476" aromatic="true" serialNumber="2216" /><atom id="atom9" elementType="C" pdbName="CD1" chainId="A" x3="43.545" y3="-12.442" z3="2.341" aromatic="true" serialNumber="2217" /><atom id="atom10" elementType="C" pdbName="CE1" chainId="A" x3="42.895" y3="-11.263" z3="2.036" aromatic="true" serialNumber="2219" /><atom id="atom11" elementType="C" pdbName="CZ" chainId="A" x3="43.036" y3="-10.179" z3="2.876" aromatic="true" serialNumber="2221" /><atom id="atom12" elementType="O" pdbName="OH" chainId="A" x3="42.406" y3="-8.992" z3="2.584" aromatic="false" serialNumber="2222" /><atom id="atom13" elementType="H" pdbName=" H" x3="42.575203" y3="-8.746988" z3="1.5979784" aromatic="false" /><atom id="atom14" elementType="C" pdbName="CE2" chainId="A" x3="43.813" y3="-10.277" z3="4.008" aromatic="true" serialNumber="2220" /><atom id="atom15" elementType="C" pdbName="CD2" chainId="A" x3="44.46" y3="-11.462" z3="4.296" aromatic="true" serialNumber="2218" /><atom id="atom16" elementType="H" pdbName=" H" x3="45.062473" y3="-11.536451" z3="5.1527286" aromatic="false" /><atom id="atom17" elementType="H" pdbName=" H" x3="43.912315" y3="-9.45183" z3="4.649663" aromatic="false" /><atom id="atom18" elementType="H" pdbName=" H" x3="42.301292" y3="-11.199052" z3="1.1723325" aromatic="false" /><atom id="atom19" elementType="H" pdbName=" H" x3="43.434296" y3="-13.260288" z3="1.6924244" aromatic="false" /><atom id="atom20" elementType="H" pdbName=" H" x3="44.498127" y3="-14.627" z3="3.3383598" aromatic="false" /><atom id="atom21" elementType="H" pdbName=" H" x3="45.008476" y3="-13.9748535" z3="4.839775" aromatic="false" /><atom id="atom22" elementType="H" pdbName=" H" x3="46.73763" y3="-12.847637" z3="3.1759667" aromatic="false" /></atomArray><bondArray><bond id="bond1" sourceAtom="moleculeEnvironment0/compound25/atom0" targetAtom="moleculeEnvironment0/compound25/atom2" aromatic="false" order="1" /><bond id="bond2" sourceAtom="moleculeEnvironment0/compound25/atom0" targetAtom="moleculeEnvironment0/compound25/atom1" aromatic="false" order="1" /><bond id="bond3" sourceAtom="moleculeEnvironment0/compound25/atom0" targetAtom="moleculeEnvironment0/compound25/atom7" aromatic="false" order="1" /><bond id="bond4" sourceAtom="moleculeEnvironment0/compound25/atom0" targetAtom="moleculeEnvironment0/compound25/atom22" aromatic="false" order="1" /><bond id="bond5" sourceAtom="moleculeEnvironment0/compound25/atom1" targetAtom="moleculeEnvironment0/compound25/atom0" aromatic="false" order="1" /><bond id="bond6" sourceAtom="moleculeEnvironment0/compound25/atom1" targetAtom="moleculeEnvironment0/compound25/atom5" aromatic="false" order="1" /><bond id="bond7" sourceAtom="moleculeEnvironment0/compound25/atom1" targetAtom="moleculeEnvironment0/compound25/atom6" aromatic="false" order="1" /><bond id="bond8" sourceAtom="moleculeEnvironment0/compound25/atom2" targetAtom="moleculeEnvironment0/compound25/atom3" aromatic="false" order="2" /><bond id="bond9" sourceAtom="moleculeEnvironment0/compound25/atom2" targetAtom="moleculeEnvironment0/compound25/atom0" aromatic="false" order="1" /><bond id="bond10" sourceAtom="moleculeEnvironment0/compound25/atom2" targetAtom="moleculeEnvironment0/compound25/atom4" aromatic="false" order="1" /><bond id="bond11" sourceAtom="moleculeEnvironment0/compound25/atom3" targetAtom="moleculeEnvironment0/compound25/atom2" aromatic="false" order="2" /><bond id="bond12" sourceAtom="moleculeEnvironment0/compound25/atom4" targetAtom="moleculeEnvironment0/compound25/atom2" aromatic="false" order="1" /><bond id="bond13" sourceAtom="moleculeEnvironment0/compound25/atom5" targetAtom="moleculeEnvironment0/compound25/atom1" aromatic="false" order="1" /><bond id="bond14" sourceAtom="moleculeEnvironment0/compound25/atom6" targetAtom="moleculeEnvironment0/compound25/atom1" aromatic="false" order="1" /><bond id="bond15" sourceAtom="moleculeEnvironment0/compound25/atom7" targetAtom="moleculeEnvironment0/compound25/atom0" aromatic="false" order="1" /><bond id="bond16" sourceAtom="moleculeEnvironment0/compound25/atom7" targetAtom="moleculeEnvironment0/compound25/atom8" aromatic="false" order="1" /><bond id="bond17" sourceAtom="moleculeEnvironment0/compound25/atom7" targetAtom="moleculeEnvironment0/compound25/atom20" aromatic="false" order="1" /><bond id="bond18" sourceAtom="moleculeEnvironment0/compound25/atom7" targetAtom="moleculeEnvironment0/compound25/atom21" aromatic="false" order="1" /><bond id="bond19" sourceAtom="moleculeEnvironment0/compound25/atom8" targetAtom="moleculeEnvironment0/compound25/atom7" aromatic="false" order="1" /><bond id="bond20" sourceAtom="moleculeEnvironment0/compound25/atom8" targetAtom="moleculeEnvironment0/compound25/atom9" aromatic="true" order="1" /><bond id="bond21" sourceAtom="moleculeEnvironment0/compound25/atom8" targetAtom="moleculeEnvironment0/compound25/atom15" aromatic="true" order="2" /><bond id="bond22" sourceAtom="moleculeEnvironment0/compound25/atom9" targetAtom="moleculeEnvironment0/compound25/atom8" aromatic="true" order="1" /><bond id="bond23" sourceAtom="moleculeEnvironment0/compound25/atom9" targetAtom="moleculeEnvironment0/compound25/atom10" aromatic="true" order="2" /><bond id="bond24" sourceAtom="moleculeEnvironment0/compound25/atom9" targetAtom="moleculeEnvironment0/compound25/atom19" aromatic="false" order="1" /><bond id="bond25" sourceAtom="moleculeEnvironment0/compound25/atom10" targetAtom="moleculeEnvironment0/compound25/atom9" aromatic="true" order="2" /><bond id="bond26" sourceAtom="moleculeEnvironment0/compound25/atom10" targetAtom="moleculeEnvironment0/compound25/atom11" aromatic="true" order="1" /><bond id="bond27" sourceAtom="moleculeEnvironment0/compound25/atom10" targetAtom="moleculeEnvironment0/compound25/atom18" aromatic="false" order="1" /><bond id="bond28" sourceAtom="moleculeEnvironment0/compound25/atom11" targetAtom="moleculeEnvironment0/compound25/atom10" aromatic="true" order="1" /><bond id="bond29" sourceAtom="moleculeEnvironment0/compound25/atom11" targetAtom="moleculeEnvironment0/compound25/atom12" aromatic="false" order="1" /><bond id="bond30" sourceAtom="moleculeEnvironment0/compound25/atom11" targetAtom="moleculeEnvironment0/compound25/atom14" aromatic="true" order="2" /><bond id="bond31" sourceAtom="moleculeEnvironment0/compound25/atom12" targetAtom="moleculeEnvironment0/compound25/atom11" aromatic="false" order="1" /><bond id="bond32" sourceAtom="moleculeEnvironment0/compound25/atom12" targetAtom="moleculeEnvironment0/compound25/atom13" aromatic="false" order="1" /><bond id="bond33" sourceAtom="moleculeEnvironment0/compound25/atom13" targetAtom="moleculeEnvironment0/compound25/atom12" aromatic="false" order="1" /><bond id="bond34" sourceAtom="moleculeEnvironment0/compound25/atom14" targetAtom="moleculeEnvironment0/compound25/atom11" aromatic="true" order="2" /><bond id="bond35" sourceAtom="moleculeEnvironment0/compound25/atom14" targetAtom="moleculeEnvironment0/compound25/atom15" aromatic="true" order="1" /><bond id="bond36" sourceAtom="moleculeEnvironment0/compound25/atom14" targetAtom="moleculeEnvironment0/compound25/atom17" aromatic="false" order="1" /><bond id="bond37" sourceAtom="moleculeEnvironment0/compound25/atom15" targetAtom="moleculeEnvironment0/compound25/atom14" aromatic="true" order="1" /><bond id="bond38" sourceAtom="moleculeEnvironment0/compound25/atom15" targetAtom="moleculeEnvironment0/compound25/atom8" aromatic="true" order="2" /><bond id="bond39" sourceAtom="moleculeEnvironment0/compound25/atom15" targetAtom="moleculeEnvironment0/compound25/atom16" aromatic="false" order="1" /><bond id="bond40" sourceAtom="moleculeEnvironment0/compound25/atom16" targetAtom="moleculeEnvironment0/compound25/atom15" aromatic="false" order="1" /><bond id="bond41" sourceAtom="moleculeEnvironment0/compound25/atom17" targetAtom="moleculeEnvironment0/compound25/atom14" aromatic="false" order="1" /><bond id="bond42" sourceAtom="moleculeEnvironment0/compound25/atom18" targetAtom="moleculeEnvironment0/compound25/atom10" aromatic="false" order="1" /><bond id="bond43" sourceAtom="moleculeEnvironment0/compound25/atom19" targetAtom="moleculeEnvironment0/compound25/atom9" aromatic="false" order="1" /><bond id="bond44" sourceAtom="moleculeEnvironment0/compound25/atom20" targetAtom="moleculeEnvironment0/compound25/atom7" aromatic="false" order="1" /><bond id="bond45" sourceAtom="moleculeEnvironment0/compound25/atom21" targetAtom="moleculeEnvironment0/compound25/atom7" aromatic="false" order="1" /><bond id="bond46" sourceAtom="moleculeEnvironment0/compound25/atom22" targetAtom="moleculeEnvironment0/compound25/atom0" aromatic="false" order="1" /></bondArray><alphaC id="atom0" /><amideNitrogen id="atom1" /><carboxylC id="atom2" /></aminoAcid><aminoAcid id="compound26" title="VAL_341_A" type="VAL" functionalCompoundID="341" chainID="A"><atomArray><atom id="atom0" elementType="C" pdbName="CA" chainId="A" x3="48.911" y3="-16.273" z3="5.057" aromatic="false" serialNumber="2224" /><atom id="atom1" elementType="N" pdbName="N" chainId="A" x3="48.113" y3="-15.539" z3="4.07" aromatic="false" serialNumber="2223" /><atom id="atom2" elementType="C" pdbName="C" chainId="A" x3="50.346" y3="-15.775" z3="4.985" aromatic="false" serialNumber="2225" /><atom id="atom3" elementType="O" pdbName="O" chainId="A" x3="51.073" y3="-16.144" z3="4.046" aromatic="false" serialNumber="2226" /><atom id="atom4" shadow="true" reference="moleculeEnvironment0/compound27/atom1" /><atom id="atom5" shadow="true" reference="moleculeEnvironment0/compound25/atom2" /><atom id="atom6" elementType="H" pdbName=" H" x3="48.115643" y3="-15.828506" z3="3.1023853" aromatic="false" /><atom id="atom7" elementType="C" pdbName="CB" chainId="A" x3="48.867" y3="-17.782" z3="4.782" aromatic="false" serialNumber="2227" /><atom id="atom8" elementType="C" pdbName="CG1" chainId="A" x3="49.963" y3="-18.491" z3="5.57" aromatic="false" serialNumber="2228" /><atom id="atom9" elementType="H" pdbName=" H" x3="50.617027" y3="-17.77845" z3="5.978687" aromatic="false" /><atom id="atom10" elementType="H" pdbName=" H" x3="50.496857" y3="-19.129707" z3="4.9300385" aromatic="false" /><atom id="atom11" elementType="H" pdbName=" H" x3="49.52987" y3="-19.053085" z3="6.3439236" aromatic="false" /><atom id="atom12" elementType="C" pdbName="CG2" chainId="A" x3="47.506" y3="-18.34" z3="5.081" aromatic="false" serialNumber="2229" /><atom id="atom13" elementType="H" pdbName=" H" x3="47.022648" y3="-18.58456" z3="4.1815205" aromatic="false" /><atom id="atom14" elementType="H" pdbName=" H" x3="46.939884" y3="-17.623201" z3="5.598891" aromatic="false" /><atom id="atom15" elementType="H" pdbName=" H" x3="47.60342" y3="-19.202572" z3="5.6717443" aromatic="false" /><atom id="atom16" elementType="H" pdbName=" H" x3="49.01297" y3="-17.955322" z3="3.756743" aromatic="false" /><atom id="atom17" elementType="H" pdbName=" H" x3="48.530388" y3="-16.105602" z3="6.0211644" aromatic="false" /></atomArray><bondArray><bond id="bond1" sourceAtom="moleculeEnvironment0/compound26/atom0" targetAtom="moleculeEnvironment0/compound26/atom2" aromatic="false" order="1" /><bond id="bond2" sourceAtom="moleculeEnvironment0/compound26/atom0" targetAtom="moleculeEnvironment0/compound26/atom1" aromatic="false" order="1" /><bond id="bond3" sourceAtom="moleculeEnvironment0/compound26/atom0" targetAtom="moleculeEnvironment0/compound26/atom7" aromatic="false" order="1" /><bond id="bond4" sourceAtom="moleculeEnvironment0/compound26/atom0" targetAtom="moleculeEnvironment0/compound26/atom17" aromatic="false" order="1" /><bond id="bond5" sourceAtom="moleculeEnvironment0/compound26/atom1" targetAtom="moleculeEnvironment0/compound26/atom0" aromatic="false" order="1" /><bond id="bond6" sourceAtom="moleculeEnvironment0/compound26/atom1" targetAtom="moleculeEnvironment0/compound26/atom5" aromatic="false" order="1" /><bond id="bond7" sourceAtom="moleculeEnvironment0/compound26/atom1" targetAtom="moleculeEnvironment0/compound26/atom6" aromatic="false" order="1" /><bond id="bond8" sourceAtom="moleculeEnvironment0/compound26/atom2" targetAtom="moleculeEnvironment0/compound26/atom3" aromatic="false" order="2" /><bond id="bond9" sourceAtom="moleculeEnvironment0/compound26/atom2" targetAtom="moleculeEnvironment0/compound26/atom0" aromatic="false" order="1" /><bond id="bond10" sourceAtom="moleculeEnvironment0/compound26/atom2" targetAtom="moleculeEnvironment0/compound26/atom4" aromatic="false" order="1" /><bond id="bond11" sourceAtom="moleculeEnvironment0/compound26/atom3" targetAtom="moleculeEnvironment0/compound26/atom2" aromatic="false" order="2" /><bond id="bond12" sourceAtom="moleculeEnvironment0/compound26/atom4" targetAtom="moleculeEnvironment0/compound26/atom2" aromatic="false" order="1" /><bond id="bond13" sourceAtom="moleculeEnvironment0/compound26/atom5" targetAtom="moleculeEnvironment0/compound26/atom1" aromatic="false" order="1" /><bond id="bond14" sourceAtom="moleculeEnvironment0/compound26/atom6" targetAtom="moleculeEnvironment0/compound26/atom1" aromatic="false" order="1" /><bond id="bond15" sourceAtom="moleculeEnvironment0/compound26/atom7" targetAtom="moleculeEnvironment0/compound26/atom0" aromatic="false" order="1" /><bond id="bond16" sourceAtom="moleculeEnvironment0/compound26/atom7" targetAtom="moleculeEnvironment0/compound26/atom8" aromatic="false" order="1" /><bond id="bond17" sourceAtom="moleculeEnvironment0/compound26/atom7" targetAtom="moleculeEnvironment0/compound26/atom12" aromatic="false" order="1" /><bond id="bond18" sourceAtom="moleculeEnvironment0/compound26/atom7" targetAtom="moleculeEnvironment0/compound26/atom16" aromatic="false" order="1" /><bond id="bond19" sourceAtom="moleculeEnvironment0/compound26/atom8" targetAtom="moleculeEnvironment0/compound26/atom7" aromatic="false" order="1" /><bond id="bond20" sourceAtom="moleculeEnvironment0/compound26/atom8" targetAtom="moleculeEnvironment0/compound26/atom9" aromatic="false" order="1" /><bond id="bond21" sourceAtom="moleculeEnvironment0/compound26/atom8" targetAtom="moleculeEnvironment0/compound26/atom10" aromatic="false" order="1" /><bond id="bond22" sourceAtom="moleculeEnvironment0/compound26/atom8" targetAtom="moleculeEnvironment0/compound26/atom11" aromatic="false" order="1" /><bond id="bond23" sourceAtom="moleculeEnvironment0/compound26/atom9" targetAtom="moleculeEnvironment0/compound26/atom8" aromatic="false" order="1" /><bond id="bond24" sourceAtom="moleculeEnvironment0/compound26/atom10" targetAtom="moleculeEnvironment0/compound26/atom8" aromatic="false" order="1" /><bond id="bond25" sourceAtom="moleculeEnvironment0/compound26/atom11" targetAtom="moleculeEnvironment0/compound26/atom8" aromatic="false" order="1" /><bond id="bond26" sourceAtom="moleculeEnvironment0/compound26/atom12" targetAtom="moleculeEnvironment0/compound26/atom7" aromatic="false" order="1" /><bond id="bond27" sourceAtom="moleculeEnvironment0/compound26/atom12" targetAtom="moleculeEnvironment0/compound26/atom13" aromatic="false" order="1" /><bond id="bond28" sourceAtom="moleculeEnvironment0/compound26/atom12" targetAtom="moleculeEnvironment0/compound26/atom14" aromatic="false" order="1" /><bond id="bond29" sourceAtom="moleculeEnvironment0/compound26/atom12" targetAtom="moleculeEnvironment0/compound26/atom15" aromatic="false" order="1" /><bond id="bond30" sourceAtom="moleculeEnvironment0/compound26/atom13" targetAtom="moleculeEnvironment0/compound26/atom12" aromatic="false" order="1" /><bond id="bond31" sourceAtom="moleculeEnvironment0/compound26/atom14" targetAtom="moleculeEnvironment0/compound26/atom12" aromatic="false" order="1" /><bond id="bond32" sourceAtom="moleculeEnvironment0/compound26/atom15" targetAtom="moleculeEnvironment0/compound26/atom12" aromatic="false" order="1" /><bond id="bond33" sourceAtom="moleculeEnvironment0/compound26/atom16" targetAtom="moleculeEnvironment0/compound26/atom7" aromatic="false" order="1" /><bond id="bond34" sourceAtom="moleculeEnvironment0/compound26/atom17" targetAtom="moleculeEnvironment0/compound26/atom0" aromatic="false" order="1" /></bondArray><alphaC id="atom0" /><amideNitrogen id="atom1" /><carboxylC id="atom2" /></aminoAcid><aminoAcid id="compound27" title="PRO_342_A" type="PRO" functionalCompoundID="342" chainID="A"><atomArray><atom id="atom0" elementType="C" pdbName="CA" chainId="A" x3="52.222" y3="-14.534" z3="5.883" aromatic="false" serialNumber="2231" /><atom id="atom1" elementType="N" pdbName="N" chainId="A" x3="50.833" y3="-15.001" z3="5.961" aromatic="false" serialNumber="2230" /><atom id="atom2" elementType="C" pdbName="C" chainId="A" x3="53.181" y3="-15.71" z3="5.846" aromatic="false" serialNumber="2232" /><atom id="atom3" elementType="O" pdbName="O" chainId="A" x3="52.914" y3="-16.775" z3="6.394" aromatic="false" serialNumber="2233" /><atom id="atom4" shadow="true" reference="moleculeEnvironment0/compound28/atom1" /><atom id="atom5" elementType="C" pdbName="CD" chainId="A" x3="50.198" y3="-14.63" z3="7.236" aromatic="false" serialNumber="2236" /><atom id="atom6" elementType="C" pdbName="CG" chainId="A" x3="51.371" y3="-14.235" z3="8.087" aromatic="false" serialNumber="2235" /><atom id="atom7" elementType="C" pdbName="CB" chainId="A" x3="52.398" y3="-13.705" z3="7.154" aromatic="false" serialNumber="2234" /><atom id="atom8" elementType="H" pdbName=" H" x3="52.20417" y3="-12.691613" z3="6.959121" aromatic="false" /><atom id="atom9" elementType="H" pdbName=" H" x3="53.34898" y3="-13.80222" z3="7.588378" aromatic="false" /><atom id="atom10" elementType="H" pdbName=" H" x3="51.072018" y3="-13.501738" z3="8.776519" aromatic="false" /><atom id="atom11" elementType="H" pdbName=" H" x3="51.72773" y3="-15.076592" z3="8.603684" aromatic="false" /><atom id="atom12" elementType="H" pdbName=" H" x3="49.677246" y3="-15.456416" z3="7.6211677" aromatic="false" /><atom id="atom13" elementType="H" pdbName=" H" x3="49.52785" y3="-13.837711" z3="7.075751" aromatic="false" /><atom id="atom14" shadow="true" reference="moleculeEnvironment0/compound26/atom2" /><atom id="atom15" elementType="H" pdbName=" H" x3="52.338833" y3="-13.95956" z3="5.011869" aromatic="false" /></atomArray><bondArray><bond id="bond1" sourceAtom="moleculeEnvironment0/compound27/atom0" targetAtom="moleculeEnvironment0/compound27/atom2" aromatic="false" order="1" /><bond id="bond2" sourceAtom="moleculeEnvironment0/compound27/atom0" targetAtom="moleculeEnvironment0/compound27/atom1" aromatic="false" order="1" /><bond id="bond3" sourceAtom="moleculeEnvironment0/compound27/atom0" targetAtom="moleculeEnvironment0/compound27/atom7" aromatic="false" order="1" /><bond id="bond4" sourceAtom="moleculeEnvironment0/compound27/atom0" targetAtom="moleculeEnvironment0/compound27/atom15" aromatic="false" order="1" /><bond id="bond5" sourceAtom="moleculeEnvironment0/compound27/atom1" targetAtom="moleculeEnvironment0/compound27/atom0" aromatic="false" order="1" /><bond id="bond6" sourceAtom="moleculeEnvironment0/compound27/atom1" targetAtom="moleculeEnvironment0/compound27/atom5" aromatic="false" order="1" /><bond id="bond7" sourceAtom="moleculeEnvironment0/compound27/atom1" targetAtom="moleculeEnvironment0/compound27/atom14" aromatic="false" order="1" /><bond id="bond8" sourceAtom="moleculeEnvironment0/compound27/atom2" targetAtom="moleculeEnvironment0/compound27/atom3" aromatic="false" order="2" /><bond id="bond9" sourceAtom="moleculeEnvironment0/compound27/atom2" targetAtom="moleculeEnvironment0/compound27/atom0" aromatic="false" order="1" /><bond id="bond10" sourceAtom="moleculeEnvironment0/compound27/atom2" targetAtom="moleculeEnvironment0/compound27/atom4" aromatic="false" order="1" /><bond id="bond11" sourceAtom="moleculeEnvironment0/compound27/atom3" targetAtom="moleculeEnvironment0/compound27/atom2" aromatic="false" order="2" /><bond id="bond12" sourceAtom="moleculeEnvironment0/compound27/atom4" targetAtom="moleculeEnvironment0/compound27/atom2" aromatic="false" order="1" /><bond id="bond13" sourceAtom="moleculeEnvironment0/compound27/atom5" targetAtom="moleculeEnvironment0/compound27/atom1" aromatic="false" order="1" /><bond id="bond14" sourceAtom="moleculeEnvironment0/compound27/atom5" targetAtom="moleculeEnvironment0/compound27/atom6" aromatic="false" order="1" /><bond id="bond15" sourceAtom="moleculeEnvironment0/compound27/atom5" targetAtom="moleculeEnvironment0/compound27/atom12" aromatic="false" order="1" /><bond id="bond16" sourceAtom="moleculeEnvironment0/compound27/atom5" targetAtom="moleculeEnvironment0/compound27/atom13" aromatic="false" order="1" /><bond id="bond17" sourceAtom="moleculeEnvironment0/compound27/atom6" targetAtom="moleculeEnvironment0/compound27/atom5" aromatic="false" order="1" /><bond id="bond18" sourceAtom="moleculeEnvironment0/compound27/atom6" targetAtom="moleculeEnvironment0/compound27/atom7" aromatic="false" order="1" /><bond id="bond19" sourceAtom="moleculeEnvironment0/compound27/atom6" targetAtom="moleculeEnvironment0/compound27/atom10" aromatic="false" order="1" /><bond id="bond20" sourceAtom="moleculeEnvironment0/compound27/atom6" targetAtom="moleculeEnvironment0/compound27/atom11" aromatic="false" order="1" /><bond id="bond21" sourceAtom="moleculeEnvironment0/compound27/atom7" targetAtom="moleculeEnvironment0/compound27/atom6" aromatic="false" order="1" /><bond id="bond22" sourceAtom="moleculeEnvironment0/compound27/atom7" targetAtom="moleculeEnvironment0/compound27/atom0" aromatic="false" order="1" /><bond id="bond23" sourceAtom="moleculeEnvironment0/compound27/atom7" targetAtom="moleculeEnvironment0/compound27/atom8" aromatic="false" order="1" /><bond id="bond24" sourceAtom="moleculeEnvironment0/compound27/atom7" targetAtom="moleculeEnvironment0/compound27/atom9" aromatic="false" order="1" /><bond id="bond25" sourceAtom="moleculeEnvironment0/compound27/atom8" targetAtom="moleculeEnvironment0/compound27/atom7" aromatic="false" order="1" /><bond id="bond26" sourceAtom="moleculeEnvironment0/compound27/atom9" targetAtom="moleculeEnvironment0/compound27/atom7" aromatic="false" order="1" /><bond id="bond27" sourceAtom="moleculeEnvironment0/compound27/atom10" targetAtom="moleculeEnvironment0/compound27/atom6" aromatic="false" order="1" /><bond id="bond28" sourceAtom="moleculeEnvironment0/compound27/atom11" targetAtom="moleculeEnvironment0/compound27/atom6" aromatic="false" order="1" /><bond id="bond29" sourceAtom="moleculeEnvironment0/compound27/atom12" targetAtom="moleculeEnvironment0/compound27/atom5" aromatic="false" order="1" /><bond id="bond30" sourceAtom="moleculeEnvironment0/compound27/atom13" targetAtom="moleculeEnvironment0/compound27/atom5" aromatic="false" order="1" /><bond id="bond31" sourceAtom="moleculeEnvironment0/compound27/atom14" targetAtom="moleculeEnvironment0/compound27/atom1" aromatic="false" order="1" /><bond id="bond32" sourceAtom="moleculeEnvironment0/compound27/atom15" targetAtom="moleculeEnvironment0/compound27/atom0" aromatic="false" order="1" /></bondArray><alphaC id="atom0" /><amideNitrogen id="atom1" /><carboxylC id="atom2" /></aminoAcid><aminoAcid id="compound28" title="GLU_343_A" type="GLU" functionalCompoundID="343" chainID="A"><atomArray><atom id="atom0" elementType="C" pdbName="CA" chainId="A" x3="55.229" y3="-16.604" z3="4.93" aromatic="false" serialNumber="2238" /><atom id="atom1" elementType="N" pdbName="N" chainId="A" x3="54.293" y3="-15.519" z3="5.158" aromatic="false" serialNumber="2237" /><atom id="atom2" elementType="C" pdbName="C" chainId="A" x3="56.39" y3="-16.588" z3="5.906" aromatic="false" serialNumber="2239" /><atom id="atom3" elementType="O" pdbName="O" chainId="A" x3="56.972" y3="-17.646" z3="6.176" aromatic="false" serialNumber="2240" /><atom id="atom4" shadow="true" reference="moleculeEnvironment0/compound29/atom1" /><atom id="atom5" shadow="true" reference="moleculeEnvironment0/compound27/atom2" /><atom id="atom6" elementType="H" pdbName=" H" x3="54.486416" y3="-14.599153" z3="4.7884455" aromatic="false" /><atom id="atom7" elementType="C" pdbName="CB" chainId="A" x3="55.774" y3="-16.539" z3="3.491" aromatic="false" serialNumber="2241" /><atom id="atom8" elementType="C" pdbName="CG" chainId="A" x3="54.97" y3="-17.347" z3="2.453" aromatic="false" serialNumber="2242" /><atom id="atom9" elementType="C" pdbName="CD" chainId="A" x3="53.807" y3="-16.568" z3="1.831" aromatic="false" serialNumber="2243" /><atom id="atom10" elementType="O" pdbName="OE1" chainId="A" x3="53.979" y3="-15.348" z3="1.577" aromatic="false" serialNumber="2244" /><atom id="atom11" elementType="O" pdbName="OE2" chainId="A" x3="52.729" y3="-17.177" z3="1.594" formalCharge="-1" aromatic="false" serialNumber="2245" /><atom id="atom12" elementType="H" pdbName=" H" x3="55.604546" y3="-17.639164" z3="1.669103" aromatic="false" /><atom id="atom13" elementType="H" pdbName=" H" x3="54.56438" y3="-18.200117" z3="2.9114351" aromatic="false" /><atom id="atom14" elementType="H" pdbName=" H" x3="55.774216" y3="-15.542032" z3="3.1615202" aromatic="false" /><atom id="atom15" elementType="H" pdbName=" H" x3="56.75434" y3="-16.91453" z3="3.4707305" aromatic="false" /><atom id="atom16" elementType="H" pdbName=" H" x3="54.703735" y3="-17.508121" z3="5.025706" aromatic="false" /></atomArray><bondArray><bond id="bond1" sourceAtom="moleculeEnvironment0/compound28/atom0" targetAtom="moleculeEnvironment0/compound28/atom2" aromatic="false" order="1" /><bond id="bond2" sourceAtom="moleculeEnvironment0/compound28/atom0" targetAtom="moleculeEnvironment0/compound28/atom1" aromatic="false" order="1" /><bond id="bond3" sourceAtom="moleculeEnvironment0/compound28/atom0" targetAtom="moleculeEnvironment0/compound28/atom7" aromatic="false" order="1" /><bond id="bond4" sourceAtom="moleculeEnvironment0/compound28/atom0" targetAtom="moleculeEnvironment0/compound28/atom16" aromatic="false" order="1" /><bond id="bond5" sourceAtom="moleculeEnvironment0/compound28/atom1" targetAtom="moleculeEnvironment0/compound28/atom0" aromatic="false" order="1" /><bond id="bond6" sourceAtom="moleculeEnvironment0/compound28/atom1" targetAtom="moleculeEnvironment0/compound28/atom5" aromatic="false" order="1" /><bond id="bond7" sourceAtom="moleculeEnvironment0/compound28/atom1" targetAtom="moleculeEnvironment0/compound28/atom6" aromatic="false" order="1" /><bond id="bond8" sourceAtom="moleculeEnvironment0/compound28/atom2" targetAtom="moleculeEnvironment0/compound28/atom3" aromatic="false" order="2" /><bond id="bond9" sourceAtom="moleculeEnvironment0/compound28/atom2" targetAtom="moleculeEnvironment0/compound28/atom0" aromatic="false" order="1" /><bond id="bond10" sourceAtom="moleculeEnvironment0/compound28/atom2" targetAtom="moleculeEnvironment0/compound28/atom4" aromatic="false" order="1" /><bond id="bond11" sourceAtom="moleculeEnvironment0/compound28/atom3" targetAtom="moleculeEnvironment0/compound28/atom2" aromatic="false" order="2" /><bond id="bond12" sourceAtom="moleculeEnvironment0/compound28/atom4" targetAtom="moleculeEnvironment0/compound28/atom2" aromatic="false" order="1" /><bond id="bond13" sourceAtom="moleculeEnvironment0/compound28/atom5" targetAtom="moleculeEnvironment0/compound28/atom1" aromatic="false" order="1" /><bond id="bond14" sourceAtom="moleculeEnvironment0/compound28/atom6" targetAtom="moleculeEnvironment0/compound28/atom1" aromatic="false" order="1" /><bond id="bond15" sourceAtom="moleculeEnvironment0/compound28/atom7" targetAtom="moleculeEnvironment0/compound28/atom0" aromatic="false" order="1" /><bond id="bond16" sourceAtom="moleculeEnvironment0/compound28/atom7" targetAtom="moleculeEnvironment0/compound28/atom8" aromatic="false" order="1" /><bond id="bond17" sourceAtom="moleculeEnvironment0/compound28/atom7" targetAtom="moleculeEnvironment0/compound28/atom14" aromatic="false" order="1" /><bond id="bond18" sourceAtom="moleculeEnvironment0/compound28/atom7" targetAtom="moleculeEnvironment0/compound28/atom15" aromatic="false" order="1" /><bond id="bond19" sourceAtom="moleculeEnvironment0/compound28/atom8" targetAtom="moleculeEnvironment0/compound28/atom7" aromatic="false" order="1" /><bond id="bond20" sourceAtom="moleculeEnvironment0/compound28/atom8" targetAtom="moleculeEnvironment0/compound28/atom9" aromatic="false" order="1" /><bond id="bond21" sourceAtom="moleculeEnvironment0/compound28/atom8" targetAtom="moleculeEnvironment0/compound28/atom12" aromatic="false" order="1" /><bond id="bond22" sourceAtom="moleculeEnvironment0/compound28/atom8" targetAtom="moleculeEnvironment0/compound28/atom13" aromatic="false" order="1" /><bond id="bond23" sourceAtom="moleculeEnvironment0/compound28/atom9" targetAtom="moleculeEnvironment0/compound28/atom8" aromatic="false" order="1" /><bond id="bond24" sourceAtom="moleculeEnvironment0/compound28/atom9" targetAtom="moleculeEnvironment0/compound28/atom10" aromatic="false" order="2" /><bond id="bond25" sourceAtom="moleculeEnvironment0/compound28/atom9" targetAtom="moleculeEnvironment0/compound28/atom11" aromatic="false" order="1" /><bond id="bond26" sourceAtom="moleculeEnvironment0/compound28/atom10" targetAtom="moleculeEnvironment0/compound28/atom9" aromatic="false" order="2" /><bond id="bond27" sourceAtom="moleculeEnvironment0/compound28/atom11" targetAtom="moleculeEnvironment0/compound28/atom9" aromatic="false" order="1" /><bond id="bond28" sourceAtom="moleculeEnvironment0/compound28/atom12" targetAtom="moleculeEnvironment0/compound28/atom8" aromatic="false" order="1" /><bond id="bond29" sourceAtom="moleculeEnvironment0/compound28/atom13" targetAtom="moleculeEnvironment0/compound28/atom8" aromatic="false" order="1" /><bond id="bond30" sourceAtom="moleculeEnvironment0/compound28/atom14" targetAtom="moleculeEnvironment0/compound28/atom7" aromatic="false" order="1" /><bond id="bond31" sourceAtom="moleculeEnvironment0/compound28/atom15" targetAtom="moleculeEnvironment0/compound28/atom7" aromatic="false" order="1" /><bond id="bond32" sourceAtom="moleculeEnvironment0/compound28/atom16" targetAtom="moleculeEnvironment0/compound28/atom0" aromatic="false" order="1" /></bondArray><alphaC id="atom0" /><amideNitrogen id="atom1" /><carboxylC id="atom2" /></aminoAcid><aminoAcid id="compound29" title="GLY_344_A" type="GLY" functionalCompoundID="344" chainID="A"><atomArray><atom id="atom0" elementType="C" pdbName="CA" chainId="A" x3="57.904" y3="-15.344" z3="7.288" aromatic="false" serialNumber="2247" /><atom id="atom1" elementType="N" pdbName="N" chainId="A" x3="56.736" y3="-15.424" z3="6.442" aromatic="false" serialNumber="2246" /><atom id="atom2" elementType="C" pdbName="C" chainId="A" x3="57.566" y3="-15.149" z3="8.751" aromatic="false" serialNumber="2248" /><atom id="atom3" elementType="O" pdbName="O" chainId="A" x3="58.45" y3="-15.18" z3="9.609" aromatic="false" serialNumber="2249" /><atom id="atom4" elementType="H" pdbName=" H" x3="56.567406" y3="-14.986168" z3="9.031704" aromatic="false" /><atom id="atom5" shadow="true" reference="moleculeEnvironment0/compound28/atom2" /><atom id="atom6" elementType="H" pdbName=" H" x3="56.18632" y3="-14.596363" z3="6.260418" aromatic="false" /><atom id="atom7" elementType="H" pdbName=" H" x3="58.484898" y3="-14.536304" z3="6.952314" aromatic="false" /><atom id="atom8" elementType="H" pdbName=" H" x3="58.44404" y3="-16.236645" z3="7.169509" aromatic="false" /></atomArray><bondArray><bond id="bond1" sourceAtom="moleculeEnvironment0/compound29/atom0" targetAtom="moleculeEnvironment0/compound29/atom2" aromatic="false" order="1" /><bond id="bond2" sourceAtom="moleculeEnvironment0/compound29/atom0" targetAtom="moleculeEnvironment0/compound29/atom1" aromatic="false" order="1" /><bond id="bond3" sourceAtom="moleculeEnvironment0/compound29/atom0" targetAtom="moleculeEnvironment0/compound29/atom7" aromatic="false" order="1" /><bond id="bond4" sourceAtom="moleculeEnvironment0/compound29/atom0" targetAtom="moleculeEnvironment0/compound29/atom8" aromatic="false" order="1" /><bond id="bond5" sourceAtom="moleculeEnvironment0/compound29/atom1" targetAtom="moleculeEnvironment0/compound29/atom0" aromatic="false" order="1" /><bond id="bond6" sourceAtom="moleculeEnvironment0/compound29/atom1" targetAtom="moleculeEnvironment0/compound29/atom5" aromatic="false" order="1" /><bond id="bond7" sourceAtom="moleculeEnvironment0/compound29/atom1" targetAtom="moleculeEnvironment0/compound29/atom6" aromatic="false" order="1" /><bond id="bond8" sourceAtom="moleculeEnvironment0/compound29/atom2" targetAtom="moleculeEnvironment0/compound29/atom3" aromatic="false" order="2" /><bond id="bond9" sourceAtom="moleculeEnvironment0/compound29/atom2" targetAtom="moleculeEnvironment0/compound29/atom0" aromatic="false" order="1" /><bond id="bond10" sourceAtom="moleculeEnvironment0/compound29/atom2" targetAtom="moleculeEnvironment0/compound29/atom4" aromatic="false" order="1" /><bond id="bond11" sourceAtom="moleculeEnvironment0/compound29/atom3" targetAtom="moleculeEnvironment0/compound29/atom2" aromatic="false" order="2" /><bond id="bond12" sourceAtom="moleculeEnvironment0/compound29/atom4" targetAtom="moleculeEnvironment0/compound29/atom2" aromatic="false" order="1" /><bond id="bond13" sourceAtom="moleculeEnvironment0/compound29/atom5" targetAtom="moleculeEnvironment0/compound29/atom1" aromatic="false" order="1" /><bond id="bond14" sourceAtom="moleculeEnvironment0/compound29/atom6" targetAtom="moleculeEnvironment0/compound29/atom1" aromatic="false" order="1" /><bond id="bond15" sourceAtom="moleculeEnvironment0/compound29/atom7" targetAtom="moleculeEnvironment0/compound29/atom0" aromatic="false" order="1" /><bond id="bond16" sourceAtom="moleculeEnvironment0/compound29/atom8" targetAtom="moleculeEnvironment0/compound29/atom0" aromatic="false" order="1" /></bondArray><alphaC id="atom0" /><amideNitrogen id="atom1" /><carboxylC id="atom2" /></aminoAcid><aminoAcid id="compound30" title="THR_788_A" type="THR" functionalCompoundID="788" chainID="A"><atomArray><atom id="atom0" elementType="C" pdbName="CA" chainId="A" x3="55.032" y3="-8.143" z3="8.727" aromatic="false" serialNumber="5620" /><atom id="atom1" elementType="N" pdbName="N" chainId="A" x3="55.064" y3="-6.99" z3="9.629" aromatic="false" serialNumber="5619" /><atom id="atom2" elementType="C" pdbName="C" chainId="A" x3="53.687" y3="-8.284" z3="8.025" aromatic="false" serialNumber="5621" /><atom id="atom3" elementType="O" pdbName="O" chainId="A" x3="53.64" y3="-8.619" z3="6.84" aromatic="false" serialNumber="5622" /><atom id="atom4" shadow="true" reference="moleculeEnvironment0/compound31/atom1" /><atom id="atom5" elementType="H" pdbName=" H" x3="54.227657" y3="-6.4385695" z3="9.500316" aromatic="false" /><atom id="atom6" elementType="H" pdbName=" H" x3="55.111275" y3="-7.3118" z3="10.585195" aromatic="false" /><atom id="atom7" elementType="C" pdbName="CB" chainId="A" x3="55.357" y3="-9.427" z3="9.492" aromatic="false" serialNumber="5623" /><atom id="atom8" elementType="O" pdbName="OG1" chainId="A" x3="56.733" y3="-9.408" z3="9.904" aromatic="false" serialNumber="5625" /><atom id="atom9" elementType="H" pdbName=" H" x3="57.315624" y3="-9.844481" z3="9.175347" aromatic="false" /><atom id="atom10" elementType="C" pdbName="CG2" chainId="A" x3="55.117" y3="-10.643" z3="8.601" aromatic="false" serialNumber="5624" /><atom id="atom11" elementType="H" pdbName=" H" x3="55.658794" y3="-10.535029" z3="7.708082" aromatic="false" /><atom id="atom12" elementType="H" pdbName=" H" x3="55.434147" y3="-11.510656" z3="9.10009" aromatic="false" /><atom id="atom13" elementType="H" pdbName=" H" x3="54.092976" y3="-10.7197485" z3="8.381947" aromatic="false" /><atom id="atom14" elementType="H" pdbName=" H" x3="54.740322" y3="-9.495336" z3="10.339079" aromatic="false" /><atom id="atom15" elementType="H" pdbName=" H" x3="55.78945" y3="-8.018872" z3="8.01051" aromatic="false" /></atomArray><bondArray><bond id="bond1" sourceAtom="moleculeEnvironment0/compound30/atom0" targetAtom="moleculeEnvironment0/compound30/atom2" aromatic="false" order="1" /><bond id="bond2" sourceAtom="moleculeEnvironment0/compound30/atom0" targetAtom="moleculeEnvironment0/compound30/atom1" aromatic="false" order="1" /><bond id="bond3" sourceAtom="moleculeEnvironment0/compound30/atom0" targetAtom="moleculeEnvironment0/compound30/atom7" aromatic="false" order="1" /><bond id="bond4" sourceAtom="moleculeEnvironment0/compound30/atom0" targetAtom="moleculeEnvironment0/compound30/atom15" aromatic="false" order="1" /><bond id="bond5" sourceAtom="moleculeEnvironment0/compound30/atom1" targetAtom="moleculeEnvironment0/compound30/atom0" aromatic="false" order="1" /><bond id="bond6" sourceAtom="moleculeEnvironment0/compound30/atom1" targetAtom="moleculeEnvironment0/compound30/atom5" aromatic="false" order="1" /><bond id="bond7" sourceAtom="moleculeEnvironment0/compound30/atom1" targetAtom="moleculeEnvironment0/compound30/atom6" aromatic="false" order="1" /><bond id="bond8" sourceAtom="moleculeEnvironment0/compound30/atom2" targetAtom="moleculeEnvironment0/compound30/atom3" aromatic="false" order="2" /><bond id="bond9" sourceAtom="moleculeEnvironment0/compound30/atom2" targetAtom="moleculeEnvironment0/compound30/atom0" aromatic="false" order="1" /><bond id="bond10" sourceAtom="moleculeEnvironment0/compound30/atom2" targetAtom="moleculeEnvironment0/compound30/atom4" aromatic="false" order="1" /><bond id="bond11" sourceAtom="moleculeEnvironment0/compound30/atom3" targetAtom="moleculeEnvironment0/compound30/atom2" aromatic="false" order="2" /><bond id="bond12" sourceAtom="moleculeEnvironment0/compound30/atom4" targetAtom="moleculeEnvironment0/compound30/atom2" aromatic="false" order="1" /><bond id="bond13" sourceAtom="moleculeEnvironment0/compound30/atom5" targetAtom="moleculeEnvironment0/compound30/atom1" aromatic="false" order="1" /><bond id="bond14" sourceAtom="moleculeEnvironment0/compound30/atom6" targetAtom="moleculeEnvironment0/compound30/atom1" aromatic="false" order="1" /><bond id="bond15" sourceAtom="moleculeEnvironment0/compound30/atom7" targetAtom="moleculeEnvironment0/compound30/atom0" aromatic="false" order="1" /><bond id="bond16" sourceAtom="moleculeEnvironment0/compound30/atom7" targetAtom="moleculeEnvironment0/compound30/atom8" aromatic="false" order="1" /><bond id="bond17" sourceAtom="moleculeEnvironment0/compound30/atom7" targetAtom="moleculeEnvironment0/compound30/atom10" aromatic="false" order="1" /><bond id="bond18" sourceAtom="moleculeEnvironment0/compound30/atom7" targetAtom="moleculeEnvironment0/compound30/atom14" aromatic="false" order="1" /><bond id="bond19" sourceAtom="moleculeEnvironment0/compound30/atom8" targetAtom="moleculeEnvironment0/compound30/atom7" aromatic="false" order="1" /><bond id="bond20" sourceAtom="moleculeEnvironment0/compound30/atom8" targetAtom="moleculeEnvironment0/compound30/atom9" aromatic="false" order="1" /><bond id="bond21" sourceAtom="moleculeEnvironment0/compound30/atom9" targetAtom="moleculeEnvironment0/compound30/atom8" aromatic="false" order="1" /><bond id="bond22" sourceAtom="moleculeEnvironment0/compound30/atom10" targetAtom="moleculeEnvironment0/compound30/atom7" aromatic="false" order="1" /><bond id="bond23" sourceAtom="moleculeEnvironment0/compound30/atom10" targetAtom="moleculeEnvironment0/compound30/atom11" aromatic="false" order="1" /><bond id="bond24" sourceAtom="moleculeEnvironment0/compound30/atom10" targetAtom="moleculeEnvironment0/compound30/atom12" aromatic="false" order="1" /><bond id="bond25" sourceAtom="moleculeEnvironment0/compound30/atom10" targetAtom="moleculeEnvironment0/compound30/atom13" aromatic="false" order="1" /><bond id="bond26" sourceAtom="moleculeEnvironment0/compound30/atom11" targetAtom="moleculeEnvironment0/compound30/atom10" aromatic="false" order="1" /><bond id="bond27" sourceAtom="moleculeEnvironment0/compound30/atom12" targetAtom="moleculeEnvironment0/compound30/atom10" aromatic="false" order="1" /><bond id="bond28" sourceAtom="moleculeEnvironment0/compound30/atom13" targetAtom="moleculeEnvironment0/compound30/atom10" aromatic="false" order="1" /><bond id="bond29" sourceAtom="moleculeEnvironment0/compound30/atom14" targetAtom="moleculeEnvironment0/compound30/atom7" aromatic="false" order="1" /><bond id="bond30" sourceAtom="moleculeEnvironment0/compound30/atom15" targetAtom="moleculeEnvironment0/compound30/atom0" aromatic="false" order="1" /></bondArray><alphaC id="atom0" /><amideNitrogen id="atom1" /><carboxylC id="atom2" /></aminoAcid><aminoAcid id="compound31" title="LEU_789_A" type="LEU" functionalCompoundID="789" chainID="A"><atomArray><atom id="atom0" elementType="C" pdbName="CA" chainId="A" x3="51.28" y3="-8.121" z3="8.074" aromatic="false" serialNumber="5627" /><atom id="atom1" elementType="N" pdbName="N" chainId="A" x3="52.583" y3="-8.013" z3="8.724" aromatic="false" serialNumber="5626" /><atom id="atom2" elementType="C" pdbName="C" chainId="A" x3="51.042" y3="-7.024" z3="7.046" aromatic="false" serialNumber="5628" /><atom id="atom3" elementType="O" pdbName="O" chainId="A" x3="50.31" y3="-7.243" z3="6.077" aromatic="false" serialNumber="5629" /><atom id="atom4" elementType="H" pdbName=" H" x3="51.497223" y3="-6.0845056" z3="7.1583614" aromatic="false" /><atom id="atom5" shadow="true" reference="moleculeEnvironment0/compound30/atom2" /><atom id="atom6" elementType="H" pdbName=" H" x3="52.642357" y3="-7.7355003" z3="9.693315" aromatic="false" /><atom id="atom7" elementType="C" pdbName="CB" chainId="A" x3="50.148" y3="-8.084" z3="9.093" aromatic="false" serialNumber="5630" /><atom id="atom8" elementType="C" pdbName="CG" chainId="A" x3="49.831" y3="-9.299" z3="9.972" aromatic="false" serialNumber="5631" /><atom id="atom9" elementType="C" pdbName="CD1" chainId="A" x3="48.36" y3="-9.293" z3="10.289" aromatic="false" serialNumber="5632" /><atom id="atom10" elementType="H" pdbName=" H" x3="48.19046" y3="-9.832167" z3="11.173903" aromatic="false" /><atom id="atom11" elementType="H" pdbName=" H" x3="48.032978" y3="-8.303108" z3="10.41418" aromatic="false" /><atom id="atom12" elementType="H" pdbName=" H" x3="47.83014" y3="-9.739539" z3="9.50011" aromatic="false" /><atom id="atom13" elementType="C" pdbName="CD2" chainId="A" x3="50.236" y3="-10.626" z3="9.34" aromatic="false" serialNumber="5633" /><atom id="atom14" elementType="H" pdbName=" H" x3="51.13158" y3="-10.500653" z3="8.806399" aromatic="false" /><atom id="atom15" elementType="H" pdbName=" H" x3="49.480453" y3="-10.9468775" z3="8.685257" aromatic="false" /><atom id="atom16" elementType="H" pdbName=" H" x3="50.374897" y3="-11.344388" z3="10.09308" aromatic="false" /><atom id="atom17" elementType="H" pdbName=" H" x3="50.387917" y3="-9.243129" z3="10.860384" aromatic="false" /><atom id="atom18" elementType="H" pdbName=" H" x3="50.330254" y3="-7.3211107" z3="9.791059" aromatic="false" /><atom id="atom19" elementType="H" pdbName=" H" x3="49.239582" y3="-7.8979506" z3="8.600388" aromatic="false" /><atom id="atom20" elementType="H" pdbName=" H" x3="51.232914" y3="-9.058244" z3="7.6029806" aromatic="false" /></atomArray><bondArray><bond id="bond1" sourceAtom="moleculeEnvironment0/compound31/atom0" targetAtom="moleculeEnvironment0/compound31/atom2" aromatic="false" order="1" /><bond id="bond2" sourceAtom="moleculeEnvironment0/compound31/atom0" targetAtom="moleculeEnvironment0/compound31/atom1" aromatic="false" order="1" /><bond id="bond3" sourceAtom="moleculeEnvironment0/compound31/atom0" targetAtom="moleculeEnvironment0/compound31/atom7" aromatic="false" order="1" /><bond id="bond4" sourceAtom="moleculeEnvironment0/compound31/atom0" targetAtom="moleculeEnvironment0/compound31/atom20" aromatic="false" order="1" /><bond id="bond5" sourceAtom="moleculeEnvironment0/compound31/atom1" targetAtom="moleculeEnvironment0/compound31/atom0" aromatic="false" order="1" /><bond id="bond6" sourceAtom="moleculeEnvironment0/compound31/atom1" targetAtom="moleculeEnvironment0/compound31/atom5" aromatic="false" order="1" /><bond id="bond7" sourceAtom="moleculeEnvironment0/compound31/atom1" targetAtom="moleculeEnvironment0/compound31/atom6" aromatic="false" order="1" /><bond id="bond8" sourceAtom="moleculeEnvironment0/compound31/atom2" targetAtom="moleculeEnvironment0/compound31/atom3" aromatic="false" order="2" /><bond id="bond9" sourceAtom="moleculeEnvironment0/compound31/atom2" targetAtom="moleculeEnvironment0/compound31/atom0" aromatic="false" order="1" /><bond id="bond10" sourceAtom="moleculeEnvironment0/compound31/atom2" targetAtom="moleculeEnvironment0/compound31/atom4" aromatic="false" order="1" /><bond id="bond11" sourceAtom="moleculeEnvironment0/compound31/atom3" targetAtom="moleculeEnvironment0/compound31/atom2" aromatic="false" order="2" /><bond id="bond12" sourceAtom="moleculeEnvironment0/compound31/atom4" targetAtom="moleculeEnvironment0/compound31/atom2" aromatic="false" order="1" /><bond id="bond13" sourceAtom="moleculeEnvironment0/compound31/atom5" targetAtom="moleculeEnvironment0/compound31/atom1" aromatic="false" order="1" /><bond id="bond14" sourceAtom="moleculeEnvironment0/compound31/atom6" targetAtom="moleculeEnvironment0/compound31/atom1" aromatic="false" order="1" /><bond id="bond15" sourceAtom="moleculeEnvironment0/compound31/atom7" targetAtom="moleculeEnvironment0/compound31/atom0" aromatic="false" order="1" /><bond id="bond16" sourceAtom="moleculeEnvironment0/compound31/atom7" targetAtom="moleculeEnvironment0/compound31/atom8" aromatic="false" order="1" /><bond id="bond17" sourceAtom="moleculeEnvironment0/compound31/atom7" targetAtom="moleculeEnvironment0/compound31/atom18" aromatic="false" order="1" /><bond id="bond18" sourceAtom="moleculeEnvironment0/compound31/atom7" targetAtom="moleculeEnvironment0/compound31/atom19" aromatic="false" order="1" /><bond id="bond19" sourceAtom="moleculeEnvironment0/compound31/atom8" targetAtom="moleculeEnvironment0/compound31/atom7" aromatic="false" order="1" /><bond id="bond20" sourceAtom="moleculeEnvironment0/compound31/atom8" targetAtom="moleculeEnvironment0/compound31/atom9" aromatic="false" order="1" /><bond id="bond21" sourceAtom="moleculeEnvironment0/compound31/atom8" targetAtom="moleculeEnvironment0/compound31/atom13" aromatic="false" order="1" /><bond id="bond22" sourceAtom="moleculeEnvironment0/compound31/atom8" targetAtom="moleculeEnvironment0/compound31/atom17" aromatic="false" order="1" /><bond id="bond23" sourceAtom="moleculeEnvironment0/compound31/atom9" targetAtom="moleculeEnvironment0/compound31/atom8" aromatic="false" order="1" /><bond id="bond24" sourceAtom="moleculeEnvironment0/compound31/atom9" targetAtom="moleculeEnvironment0/compound31/atom10" aromatic="false" order="1" /><bond id="bond25" sourceAtom="moleculeEnvironment0/compound31/atom9" targetAtom="moleculeEnvironment0/compound31/atom11" aromatic="false" order="1" /><bond id="bond26" sourceAtom="moleculeEnvironment0/compound31/atom9" targetAtom="moleculeEnvironment0/compound31/atom12" aromatic="false" order="1" /><bond id="bond27" sourceAtom="moleculeEnvironment0/compound31/atom10" targetAtom="moleculeEnvironment0/compound31/atom9" aromatic="false" order="1" /><bond id="bond28" sourceAtom="moleculeEnvironment0/compound31/atom11" targetAtom="moleculeEnvironment0/compound31/atom9" aromatic="false" order="1" /><bond id="bond29" sourceAtom="moleculeEnvironment0/compound31/atom12" targetAtom="moleculeEnvironment0/compound31/atom9" aromatic="false" order="1" /><bond id="bond30" sourceAtom="moleculeEnvironment0/compound31/atom13" targetAtom="moleculeEnvironment0/compound31/atom8" aromatic="false" order="1" /><bond id="bond31" sourceAtom="moleculeEnvironment0/compound31/atom13" targetAtom="moleculeEnvironment0/compound31/atom14" aromatic="false" order="1" /><bond id="bond32" sourceAtom="moleculeEnvironment0/compound31/atom13" targetAtom="moleculeEnvironment0/compound31/atom15" aromatic="false" order="1" /><bond id="bond33" sourceAtom="moleculeEnvironment0/compound31/atom13" targetAtom="moleculeEnvironment0/compound31/atom16" aromatic="false" order="1" /><bond id="bond34" sourceAtom="moleculeEnvironment0/compound31/atom14" targetAtom="moleculeEnvironment0/compound31/atom13" aromatic="false" order="1" /><bond id="bond35" sourceAtom="moleculeEnvironment0/compound31/atom15" targetAtom="moleculeEnvironment0/compound31/atom13" aromatic="false" order="1" /><bond id="bond36" sourceAtom="moleculeEnvironment0/compound31/atom16" targetAtom="moleculeEnvironment0/compound31/atom13" aromatic="false" order="1" /><bond id="bond37" sourceAtom="moleculeEnvironment0/compound31/atom17" targetAtom="moleculeEnvironment0/compound31/atom8" aromatic="false" order="1" /><bond id="bond38" sourceAtom="moleculeEnvironment0/compound31/atom18" targetAtom="moleculeEnvironment0/compound31/atom7" aromatic="false" order="1" /><bond id="bond39" sourceAtom="moleculeEnvironment0/compound31/atom19" targetAtom="moleculeEnvironment0/compound31/atom7" aromatic="false" order="1" /><bond id="bond40" sourceAtom="moleculeEnvironment0/compound31/atom20" targetAtom="moleculeEnvironment0/compound31/atom0" aromatic="false" order="1" /></bondArray><alphaC id="atom0" /><amideNitrogen id="atom1" /><carboxylC id="atom2" /></aminoAcid><aminoAcid id="compound32" title="LYS_791_A" type="LYS" functionalCompoundID="791" chainID="A"><atomArray><atom id="atom0" elementType="C" pdbName="CA" chainId="A" x3="53.217" y3="-5.933" z3="3.267" aromatic="false" serialNumber="5642" /><atom id="atom1" elementType="N" pdbName="N" chainId="A" x3="52.849" y3="-5.693" z3="4.653" aromatic="false" serialNumber="5641" /><atom id="atom2" elementType="C" pdbName="C" chainId="A" x3="52.24" y3="-6.858" z3="2.56" aromatic="false" serialNumber="5643" /><atom id="atom3" elementType="O" pdbName="O" chainId="A" x3="52.344" y3="-7.015" z3="1.338" aromatic="false" serialNumber="5644" /><atom id="atom4" shadow="true" reference="moleculeEnvironment0/compound33/atom1" /><atom id="atom5" elementType="H" pdbName=" H" x3="52.354904" y3="-6.4964705" z3="5.0141172" aromatic="false" /><atom id="atom6" elementType="H" pdbName=" H" x3="53.68315" y3="-5.5366488" z3="5.20058" aromatic="false" /><atom id="atom7" elementType="C" pdbName="CB" chainId="A" x3="54.609" y3="-6.538" z3="3.172" aromatic="false" serialNumber="5645" /><atom id="atom8" elementType="C" pdbName="CG" chainId="A" x3="55.515" y3="-6.142" z3="4.291" aromatic="false" serialNumber="5646" /><atom id="atom9" elementType="C" pdbName="CD" chainId="A" x3="56.821" y3="-6.924" z3="4.286" aromatic="false" serialNumber="5647" /><atom id="atom10" elementType="C" pdbName="CE" chainId="A" x3="56.636" y3="-8.435" z3="4.25" aromatic="false" serialNumber="5648" /><atom id="atom11" elementType="N" pdbName="NZ" chainId="A" x3="55.901" y3="-9.076" z3="5.404" formalCharge="+1" aromatic="false" serialNumber="5649" /><atom id="atom12" elementType="H" pdbName=" H" x3="56.485416" y3="-9.785162" z3="5.8231015" aromatic="false" /><atom id="atom13" elementType="H" pdbName=" H" x3="55.04803" y3="-9.498794" z3="5.066674" aromatic="false" /><atom id="atom14" elementType="H" pdbName=" H" x3="55.678226" y3="-8.372537" z3="6.093644" aromatic="false" /><atom id="atom15" elementType="H" pdbName=" H" x3="57.576015" y3="-8.902234" z3="4.2261662" aromatic="false" /><atom id="atom16" elementType="H" pdbName=" H" x3="56.091293" y3="-8.700593" z3="3.392529" aromatic="false" /><atom id="atom17" elementType="H" pdbName=" H" x3="57.383854" y3="-6.6598825" z3="3.4398696" aromatic="false" /><atom id="atom18" elementType="H" pdbName=" H" x3="57.367184" y3="-6.6986814" z3="5.1539927" aromatic="false" /><atom id="atom19" elementType="H" pdbName=" H" x3="55.035656" y3="-6.318056" z3="5.2084618" aromatic="false" /><atom id="atom20" elementType="H" pdbName=" H" x3="55.74824" y3="-5.1215944" z3="4.208108" aromatic="false" /><atom id="atom21" elementType="H" pdbName=" H" x3="54.535614" y3="-7.5854034" z3="3.164156" aromatic="false" /><atom id="atom22" elementType="H" pdbName=" H" x3="55.07228" y3="-6.2129693" z3="2.2875648" aromatic="false" /><atom id="atom23" elementType="H" pdbName=" H" x3="53.241894" y3="-5.00673" z3="2.773132" aromatic="false" /></atomArray><bondArray><bond id="bond1" sourceAtom="moleculeEnvironment0/compound32/atom0" targetAtom="moleculeEnvironment0/compound32/atom2" aromatic="false" order="1" /><bond id="bond2" sourceAtom="moleculeEnvironment0/compound32/atom0" targetAtom="moleculeEnvironment0/compound32/atom1" aromatic="false" order="1" /><bond id="bond3" sourceAtom="moleculeEnvironment0/compound32/atom0" targetAtom="moleculeEnvironment0/compound32/atom7" aromatic="false" order="1" /><bond id="bond4" sourceAtom="moleculeEnvironment0/compound32/atom0" targetAtom="moleculeEnvironment0/compound32/atom23" aromatic="false" order="1" /><bond id="bond5" sourceAtom="moleculeEnvironment0/compound32/atom1" targetAtom="moleculeEnvironment0/compound32/atom0" aromatic="false" order="1" /><bond id="bond6" sourceAtom="moleculeEnvironment0/compound32/atom1" targetAtom="moleculeEnvironment0/compound32/atom5" aromatic="false" order="1" /><bond id="bond7" sourceAtom="moleculeEnvironment0/compound32/atom1" targetAtom="moleculeEnvironment0/compound32/atom6" aromatic="false" order="1" /><bond id="bond8" sourceAtom="moleculeEnvironment0/compound32/atom2" targetAtom="moleculeEnvironment0/compound32/atom3" aromatic="false" order="2" /><bond id="bond9" sourceAtom="moleculeEnvironment0/compound32/atom2" targetAtom="moleculeEnvironment0/compound32/atom0" aromatic="false" order="1" /><bond id="bond10" sourceAtom="moleculeEnvironment0/compound32/atom2" targetAtom="moleculeEnvironment0/compound32/atom4" aromatic="false" order="1" /><bond id="bond11" sourceAtom="moleculeEnvironment0/compound32/atom3" targetAtom="moleculeEnvironment0/compound32/atom2" aromatic="false" order="2" /><bond id="bond12" sourceAtom="moleculeEnvironment0/compound32/atom4" targetAtom="moleculeEnvironment0/compound32/atom2" aromatic="false" order="1" /><bond id="bond13" sourceAtom="moleculeEnvironment0/compound32/atom5" targetAtom="moleculeEnvironment0/compound32/atom1" aromatic="false" order="1" /><bond id="bond14" sourceAtom="moleculeEnvironment0/compound32/atom6" targetAtom="moleculeEnvironment0/compound32/atom1" aromatic="false" order="1" /><bond id="bond15" sourceAtom="moleculeEnvironment0/compound32/atom7" targetAtom="moleculeEnvironment0/compound32/atom0" aromatic="false" order="1" /><bond id="bond16" sourceAtom="moleculeEnvironment0/compound32/atom7" targetAtom="moleculeEnvironment0/compound32/atom8" aromatic="false" order="1" /><bond id="bond17" sourceAtom="moleculeEnvironment0/compound32/atom7" targetAtom="moleculeEnvironment0/compound32/atom21" aromatic="false" order="1" /><bond id="bond18" sourceAtom="moleculeEnvironment0/compound32/atom7" targetAtom="moleculeEnvironment0/compound32/atom22" aromatic="false" order="1" /><bond id="bond19" sourceAtom="moleculeEnvironment0/compound32/atom8" targetAtom="moleculeEnvironment0/compound32/atom7" aromatic="false" order="1" /><bond id="bond20" sourceAtom="moleculeEnvironment0/compound32/atom8" targetAtom="moleculeEnvironment0/compound32/atom9" aromatic="false" order="1" /><bond id="bond21" sourceAtom="moleculeEnvironment0/compound32/atom8" targetAtom="moleculeEnvironment0/compound32/atom19" aromatic="false" order="1" /><bond id="bond22" sourceAtom="moleculeEnvironment0/compound32/atom8" targetAtom="moleculeEnvironment0/compound32/atom20" aromatic="false" order="1" /><bond id="bond23" sourceAtom="moleculeEnvironment0/compound32/atom9" targetAtom="moleculeEnvironment0/compound32/atom8" aromatic="false" order="1" /><bond id="bond24" sourceAtom="moleculeEnvironment0/compound32/atom9" targetAtom="moleculeEnvironment0/compound32/atom10" aromatic="false" order="1" /><bond id="bond25" sourceAtom="moleculeEnvironment0/compound32/atom9" targetAtom="moleculeEnvironment0/compound32/atom17" aromatic="false" order="1" /><bond id="bond26" sourceAtom="moleculeEnvironment0/compound32/atom9" targetAtom="moleculeEnvironment0/compound32/atom18" aromatic="false" order="1" /><bond id="bond27" sourceAtom="moleculeEnvironment0/compound32/atom10" targetAtom="moleculeEnvironment0/compound32/atom9" aromatic="false" order="1" /><bond id="bond28" sourceAtom="moleculeEnvironment0/compound32/atom10" targetAtom="moleculeEnvironment0/compound32/atom11" aromatic="false" order="1" /><bond id="bond29" sourceAtom="moleculeEnvironment0/compound32/atom10" targetAtom="moleculeEnvironment0/compound32/atom15" aromatic="false" order="1" /><bond id="bond30" sourceAtom="moleculeEnvironment0/compound32/atom10" targetAtom="moleculeEnvironment0/compound32/atom16" aromatic="false" order="1" /><bond id="bond31" sourceAtom="moleculeEnvironment0/compound32/atom11" targetAtom="moleculeEnvironment0/compound32/atom10" aromatic="false" order="1" /><bond id="bond32" sourceAtom="moleculeEnvironment0/compound32/atom11" targetAtom="moleculeEnvironment0/compound32/atom12" aromatic="false" order="1" /><bond id="bond33" sourceAtom="moleculeEnvironment0/compound32/atom11" targetAtom="moleculeEnvironment0/compound32/atom13" aromatic="false" order="1" /><bond id="bond34" sourceAtom="moleculeEnvironment0/compound32/atom11" targetAtom="moleculeEnvironment0/compound32/atom14" aromatic="false" order="1" /><bond id="bond35" sourceAtom="moleculeEnvironment0/compound32/atom12" targetAtom="moleculeEnvironment0/compound32/atom11" aromatic="false" order="1" /><bond id="bond36" sourceAtom="moleculeEnvironment0/compound32/atom13" targetAtom="moleculeEnvironment0/compound32/atom11" aromatic="false" order="1" /><bond id="bond37" sourceAtom="moleculeEnvironment0/compound32/atom14" targetAtom="moleculeEnvironment0/compound32/atom11" aromatic="false" order="1" /><bond id="bond38" sourceAtom="moleculeEnvironment0/compound32/atom15" targetAtom="moleculeEnvironment0/compound32/atom10" aromatic="false" order="1" /><bond id="bond39" sourceAtom="moleculeEnvironment0/compound32/atom16" targetAtom="moleculeEnvironment0/compound32/atom10" aromatic="false" order="1" /><bond id="bond40" sourceAtom="moleculeEnvironment0/compound32/atom17" targetAtom="moleculeEnvironment0/compound32/atom9" aromatic="false" order="1" /><bond id="bond41" sourceAtom="moleculeEnvironment0/compound32/atom18" targetAtom="moleculeEnvironment0/compound32/atom9" aromatic="false" order="1" /><bond id="bond42" sourceAtom="moleculeEnvironment0/compound32/atom19" targetAtom="moleculeEnvironment0/compound32/atom8" aromatic="false" order="1" /><bond id="bond43" sourceAtom="moleculeEnvironment0/compound32/atom20" targetAtom="moleculeEnvironment0/compound32/atom8" aromatic="false" order="1" /><bond id="bond44" sourceAtom="moleculeEnvironment0/compound32/atom21" targetAtom="moleculeEnvironment0/compound32/atom7" aromatic="false" order="1" /><bond id="bond45" sourceAtom="moleculeEnvironment0/compound32/atom22" targetAtom="moleculeEnvironment0/compound32/atom7" aromatic="false" order="1" /><bond id="bond46" sourceAtom="moleculeEnvironment0/compound32/atom23" targetAtom="moleculeEnvironment0/compound32/atom0" aromatic="false" order="1" /></bondArray><alphaC id="atom0" /><amideNitrogen id="atom1" /><carboxylC id="atom2" /></aminoAcid><aminoAcid id="compound33" title="ASN_792_A" type="ASN" functionalCompoundID="792" chainID="A"><atomArray><atom id="atom0" elementType="C" pdbName="CA" chainId="A" x3="50.519" y3="-8.512" z3="2.584" aromatic="false" serialNumber="5651" /><atom id="atom1" elementType="N" pdbName="N" chainId="A" x3="51.301" y3="-7.49" z3="3.272" aromatic="false" serialNumber="5650" /><atom id="atom2" elementType="C" pdbName="C" chainId="A" x3="49.432" y3="-7.915" z3="1.707" aromatic="false" serialNumber="5652" /><atom id="atom3" elementType="O" pdbName="O" chainId="A" x3="48.989" y3="-8.581" z3="0.772" aromatic="false" serialNumber="5653" /><atom id="atom4" shadow="true" reference="moleculeEnvironment0/compound34/atom1" /><atom id="atom5" shadow="true" reference="moleculeEnvironment0/compound32/atom2" /><atom id="atom6" elementType="H" pdbName=" H" x3="51.121727" y3="-7.2867665" z3="4.2449627" aromatic="false" /><atom id="atom7" elementType="C" pdbName="CB" chainId="A" x3="49.916" y3="-9.508" z3="3.577" aromatic="false" serialNumber="5654" /><atom id="atom8" elementType="C" pdbName="CG" chainId="A" x3="50.986" y3="-10.324" z3="4.341" aromatic="false" serialNumber="5655" /><atom id="atom9" elementType="O" pdbName="OD1" chainId="A" x3="50.691" y3="-10.91" z3="5.399" aromatic="false" serialNumber="5657" /><atom id="atom10" elementType="N" pdbName="ND2" chainId="A" x3="52.222" y3="-10.36" z3="3.812" aromatic="false" serialNumber="5656" /><atom id="atom11" elementType="H" pdbName=" H" x3="52.417267" y3="-9.869535" z3="2.950944" aromatic="false" /><atom id="atom12" elementType="H" pdbName=" H" x3="52.954933" y3="-10.877497" z3="4.275793" aromatic="false" /><atom id="atom13" elementType="H" pdbName=" H" x3="49.303883" y3="-10.188337" z3="3.0622625" aromatic="false" /><atom id="atom14" elementType="H" pdbName=" H" x3="49.34271" y3="-8.989886" z3="4.2879095" aromatic="false" /><atom id="atom15" elementType="H" pdbName=" H" x3="51.175045" y3="-9.078507" z3="1.9914024" aromatic="false" /></atomArray><bondArray><bond id="bond1" sourceAtom="moleculeEnvironment0/compound33/atom0" targetAtom="moleculeEnvironment0/compound33/atom2" aromatic="false" order="1" /><bond id="bond2" sourceAtom="moleculeEnvironment0/compound33/atom0" targetAtom="moleculeEnvironment0/compound33/atom1" aromatic="false" order="1" /><bond id="bond3" sourceAtom="moleculeEnvironment0/compound33/atom0" targetAtom="moleculeEnvironment0/compound33/atom7" aromatic="false" order="1" /><bond id="bond4" sourceAtom="moleculeEnvironment0/compound33/atom0" targetAtom="moleculeEnvironment0/compound33/atom15" aromatic="false" order="1" /><bond id="bond5" sourceAtom="moleculeEnvironment0/compound33/atom1" targetAtom="moleculeEnvironment0/compound33/atom0" aromatic="false" order="1" /><bond id="bond6" sourceAtom="moleculeEnvironment0/compound33/atom1" targetAtom="moleculeEnvironment0/compound33/atom5" aromatic="false" order="1" /><bond id="bond7" sourceAtom="moleculeEnvironment0/compound33/atom1" targetAtom="moleculeEnvironment0/compound33/atom6" aromatic="false" order="1" /><bond id="bond8" sourceAtom="moleculeEnvironment0/compound33/atom2" targetAtom="moleculeEnvironment0/compound33/atom3" aromatic="false" order="2" /><bond id="bond9" sourceAtom="moleculeEnvironment0/compound33/atom2" targetAtom="moleculeEnvironment0/compound33/atom0" aromatic="false" order="1" /><bond id="bond10" sourceAtom="moleculeEnvironment0/compound33/atom2" targetAtom="moleculeEnvironment0/compound33/atom4" aromatic="false" order="1" /><bond id="bond11" sourceAtom="moleculeEnvironment0/compound33/atom3" targetAtom="moleculeEnvironment0/compound33/atom2" aromatic="false" order="2" /><bond id="bond12" sourceAtom="moleculeEnvironment0/compound33/atom4" targetAtom="moleculeEnvironment0/compound33/atom2" aromatic="false" order="1" /><bond id="bond13" sourceAtom="moleculeEnvironment0/compound33/atom5" targetAtom="moleculeEnvironment0/compound33/atom1" aromatic="false" order="1" /><bond id="bond14" sourceAtom="moleculeEnvironment0/compound33/atom6" targetAtom="moleculeEnvironment0/compound33/atom1" aromatic="false" order="1" /><bond id="bond15" sourceAtom="moleculeEnvironment0/compound33/atom7" targetAtom="moleculeEnvironment0/compound33/atom0" aromatic="false" order="1" /><bond id="bond16" sourceAtom="moleculeEnvironment0/compound33/atom7" targetAtom="moleculeEnvironment0/compound33/atom8" aromatic="false" order="1" /><bond id="bond17" sourceAtom="moleculeEnvironment0/compound33/atom7" targetAtom="moleculeEnvironment0/compound33/atom13" aromatic="false" order="1" /><bond id="bond18" sourceAtom="moleculeEnvironment0/compound33/atom7" targetAtom="moleculeEnvironment0/compound33/atom14" aromatic="false" order="1" /><bond id="bond19" sourceAtom="moleculeEnvironment0/compound33/atom8" targetAtom="moleculeEnvironment0/compound33/atom7" aromatic="false" order="1" /><bond id="bond20" sourceAtom="moleculeEnvironment0/compound33/atom8" targetAtom="moleculeEnvironment0/compound33/atom9" aromatic="false" order="2" /><bond id="bond21" sourceAtom="moleculeEnvironment0/compound33/atom8" targetAtom="moleculeEnvironment0/compound33/atom10" aromatic="false" order="1" /><bond id="bond22" sourceAtom="moleculeEnvironment0/compound33/atom9" targetAtom="moleculeEnvironment0/compound33/atom8" aromatic="false" order="2" /><bond id="bond23" sourceAtom="moleculeEnvironment0/compound33/atom10" targetAtom="moleculeEnvironment0/compound33/atom8" aromatic="false" order="1" /><bond id="bond24" sourceAtom="moleculeEnvironment0/compound33/atom10" targetAtom="moleculeEnvironment0/compound33/atom11" aromatic="false" order="1" /><bond id="bond25" sourceAtom="moleculeEnvironment0/compound33/atom10" targetAtom="moleculeEnvironment0/compound33/atom12" aromatic="false" order="1" /><bond id="bond26" sourceAtom="moleculeEnvironment0/compound33/atom11" targetAtom="moleculeEnvironment0/compound33/atom10" aromatic="false" order="1" /><bond id="bond27" sourceAtom="moleculeEnvironment0/compound33/atom12" targetAtom="moleculeEnvironment0/compound33/atom10" aromatic="false" order="1" /><bond id="bond28" sourceAtom="moleculeEnvironment0/compound33/atom13" targetAtom="moleculeEnvironment0/compound33/atom7" aromatic="false" order="1" /><bond id="bond29" sourceAtom="moleculeEnvironment0/compound33/atom14" targetAtom="moleculeEnvironment0/compound33/atom7" aromatic="false" order="1" /><bond id="bond30" sourceAtom="moleculeEnvironment0/compound33/atom15" targetAtom="moleculeEnvironment0/compound33/atom0" aromatic="false" order="1" /></bondArray><alphaC id="atom0" /><amideNitrogen id="atom1" /><carboxylC id="atom2" /></aminoAcid><aminoAcid id="compound34" title="ILE_793_A" type="ILE" functionalCompoundID="793" chainID="A"><atomArray><atom id="atom0" elementType="C" pdbName="CA" chainId="A" x3="48.045" y3="-6.068" z3="1.034" aromatic="false" serialNumber="5659" /><atom id="atom1" elementType="N" pdbName="N" chainId="A" x3="49.012" y3="-6.676" z3="1.947" aromatic="false" serialNumber="5658" /><atom id="atom2" elementType="C" pdbName="C" chainId="A" x3="48.711" y3="-5.552" z3="-0.242" aromatic="false" serialNumber="5660" /><atom id="atom3" elementType="O" pdbName="O" chainId="A" x3="48.167" y3="-5.765" z3="-1.334" aromatic="false" serialNumber="5661" /><atom id="atom4" shadow="true" reference="moleculeEnvironment0/compound35/atom1" /><atom id="atom5" shadow="true" reference="moleculeEnvironment0/compound33/atom2" /><atom id="atom6" elementType="H" pdbName=" H" x3="49.349888" y3="-6.1560316" z3="2.7442226" aromatic="false" /><atom id="atom7" elementType="C" pdbName="CB" chainId="A" x3="47.239" y3="-4.96" z3="1.712" aromatic="false" serialNumber="5662" /><atom id="atom8" elementType="C" pdbName="CG2" chainId="A" x3="46.419" y3="-4.244" z3="0.675" aromatic="false" serialNumber="5664" /><atom id="atom9" elementType="H" pdbName=" H" x3="46.95021" y3="-3.4090738" z3="0.32398507" aromatic="false" /><atom id="atom10" elementType="H" pdbName=" H" x3="45.5131" y3="-3.928336" z3="1.1018469" aromatic="false" /><atom id="atom11" elementType="H" pdbName=" H" x3="46.221016" y3="-4.8945475" z3="-0.1250562" aromatic="false" /><atom id="atom12" elementType="C" pdbName="CG1" chainId="A" x3="46.29" y3="-5.567" z3="2.73" aromatic="false" serialNumber="5663" /><atom id="atom13" elementType="C" pdbName="CD1" chainId="A" x3="45.114" y3="-6.269" z3="2.119" aromatic="false" serialNumber="5665" /><atom id="atom14" elementType="H" pdbName=" H" x3="44.340042" y3="-6.3350754" z3="2.825488" aromatic="false" /><atom id="atom15" elementType="H" pdbName=" H" x3="44.779583" y3="-5.7288594" z3="1.2829883" aromatic="false" /><atom id="atom16" elementType="H" pdbName=" H" x3="45.399006" y3="-7.234564" z3="1.8207389" aromatic="false" /><atom id="atom17" elementType="H" pdbName=" H" x3="46.805706" y3="-6.272468" z3="3.3121226" aromatic="false" /><atom id="atom18" elementType="H" pdbName=" H" x3="45.912098" y3="-4.809617" z3="3.3513377" aromatic="false" /><atom id="atom19" elementType="H" pdbName=" H" x3="47.894955" y3="-4.282368" z3="2.1735587" aromatic="false" /><atom id="atom20" elementType="H" pdbName=" H" x3="47.327034" y3="-6.7927837" z3="0.7855778" aromatic="false" /></atomArray><bondArray><bond id="bond1" sourceAtom="moleculeEnvironment0/compound34/atom0" targetAtom="moleculeEnvironment0/compound34/atom2" aromatic="false" order="1" /><bond id="bond2" sourceAtom="moleculeEnvironment0/compound34/atom0" targetAtom="moleculeEnvironment0/compound34/atom1" aromatic="false" order="1" /><bond id="bond3" sourceAtom="moleculeEnvironment0/compound34/atom0" targetAtom="moleculeEnvironment0/compound34/atom7" aromatic="false" order="1" /><bond id="bond4" sourceAtom="moleculeEnvironment0/compound34/atom0" targetAtom="moleculeEnvironment0/compound34/atom20" aromatic="false" order="1" /><bond id="bond5" sourceAtom="moleculeEnvironment0/compound34/atom1" targetAtom="moleculeEnvironment0/compound34/atom0" aromatic="false" order="1" /><bond id="bond6" sourceAtom="moleculeEnvironment0/compound34/atom1" targetAtom="moleculeEnvironment0/compound34/atom5" aromatic="false" order="1" /><bond id="bond7" sourceAtom="moleculeEnvironment0/compound34/atom1" targetAtom="moleculeEnvironment0/compound34/atom6" aromatic="false" order="1" /><bond id="bond8" sourceAtom="moleculeEnvironment0/compound34/atom2" targetAtom="moleculeEnvironment0/compound34/atom3" aromatic="false" order="2" /><bond id="bond9" sourceAtom="moleculeEnvironment0/compound34/atom2" targetAtom="moleculeEnvironment0/compound34/atom0" aromatic="false" order="1" /><bond id="bond10" sourceAtom="moleculeEnvironment0/compound34/atom2" targetAtom="moleculeEnvironment0/compound34/atom4" aromatic="false" order="1" /><bond id="bond11" sourceAtom="moleculeEnvironment0/compound34/atom3" targetAtom="moleculeEnvironment0/compound34/atom2" aromatic="false" order="2" /><bond id="bond12" sourceAtom="moleculeEnvironment0/compound34/atom4" targetAtom="moleculeEnvironment0/compound34/atom2" aromatic="false" order="1" /><bond id="bond13" sourceAtom="moleculeEnvironment0/compound34/atom5" targetAtom="moleculeEnvironment0/compound34/atom1" aromatic="false" order="1" /><bond id="bond14" sourceAtom="moleculeEnvironment0/compound34/atom6" targetAtom="moleculeEnvironment0/compound34/atom1" aromatic="false" order="1" /><bond id="bond15" sourceAtom="moleculeEnvironment0/compound34/atom7" targetAtom="moleculeEnvironment0/compound34/atom0" aromatic="false" order="1" /><bond id="bond16" sourceAtom="moleculeEnvironment0/compound34/atom7" targetAtom="moleculeEnvironment0/compound34/atom8" aromatic="false" order="1" /><bond id="bond17" sourceAtom="moleculeEnvironment0/compound34/atom7" targetAtom="moleculeEnvironment0/compound34/atom12" aromatic="false" order="1" /><bond id="bond18" sourceAtom="moleculeEnvironment0/compound34/atom7" targetAtom="moleculeEnvironment0/compound34/atom19" aromatic="false" order="1" /><bond id="bond19" sourceAtom="moleculeEnvironment0/compound34/atom8" targetAtom="moleculeEnvironment0/compound34/atom7" aromatic="false" order="1" /><bond id="bond20" sourceAtom="moleculeEnvironment0/compound34/atom8" targetAtom="moleculeEnvironment0/compound34/atom9" aromatic="false" order="1" /><bond id="bond21" sourceAtom="moleculeEnvironment0/compound34/atom8" targetAtom="moleculeEnvironment0/compound34/atom10" aromatic="false" order="1" /><bond id="bond22" sourceAtom="moleculeEnvironment0/compound34/atom8" targetAtom="moleculeEnvironment0/compound34/atom11" aromatic="false" order="1" /><bond id="bond23" sourceAtom="moleculeEnvironment0/compound34/atom9" targetAtom="moleculeEnvironment0/compound34/atom8" aromatic="false" order="1" /><bond id="bond24" sourceAtom="moleculeEnvironment0/compound34/atom10" targetAtom="moleculeEnvironment0/compound34/atom8" aromatic="false" order="1" /><bond id="bond25" sourceAtom="moleculeEnvironment0/compound34/atom11" targetAtom="moleculeEnvironment0/compound34/atom8" aromatic="false" order="1" /><bond id="bond26" sourceAtom="moleculeEnvironment0/compound34/atom12" targetAtom="moleculeEnvironment0/compound34/atom7" aromatic="false" order="1" /><bond id="bond27" sourceAtom="moleculeEnvironment0/compound34/atom12" targetAtom="moleculeEnvironment0/compound34/atom13" aromatic="false" order="1" /><bond id="bond28" sourceAtom="moleculeEnvironment0/compound34/atom12" targetAtom="moleculeEnvironment0/compound34/atom17" aromatic="false" order="1" /><bond id="bond29" sourceAtom="moleculeEnvironment0/compound34/atom12" targetAtom="moleculeEnvironment0/compound34/atom18" aromatic="false" order="1" /><bond id="bond30" sourceAtom="moleculeEnvironment0/compound34/atom13" targetAtom="moleculeEnvironment0/compound34/atom12" aromatic="false" order="1" /><bond id="bond31" sourceAtom="moleculeEnvironment0/compound34/atom13" targetAtom="moleculeEnvironment0/compound34/atom14" aromatic="false" order="1" /><bond id="bond32" sourceAtom="moleculeEnvironment0/compound34/atom13" targetAtom="moleculeEnvironment0/compound34/atom15" aromatic="false" order="1" /><bond id="bond33" sourceAtom="moleculeEnvironment0/compound34/atom13" targetAtom="moleculeEnvironment0/compound34/atom16" aromatic="false" order="1" /><bond id="bond34" sourceAtom="moleculeEnvironment0/compound34/atom14" targetAtom="moleculeEnvironment0/compound34/atom13" aromatic="false" order="1" /><bond id="bond35" sourceAtom="moleculeEnvironment0/compound34/atom15" targetAtom="moleculeEnvironment0/compound34/atom13" aromatic="false" order="1" /><bond id="bond36" sourceAtom="moleculeEnvironment0/compound34/atom16" targetAtom="moleculeEnvironment0/compound34/atom13" aromatic="false" order="1" /><bond id="bond37" sourceAtom="moleculeEnvironment0/compound34/atom17" targetAtom="moleculeEnvironment0/compound34/atom12" aromatic="false" order="1" /><bond id="bond38" sourceAtom="moleculeEnvironment0/compound34/atom18" targetAtom="moleculeEnvironment0/compound34/atom12" aromatic="false" order="1" /><bond id="bond39" sourceAtom="moleculeEnvironment0/compound34/atom19" targetAtom="moleculeEnvironment0/compound34/atom7" aromatic="false" order="1" /><bond id="bond40" sourceAtom="moleculeEnvironment0/compound34/atom20" targetAtom="moleculeEnvironment0/compound34/atom0" aromatic="false" order="1" /></bondArray><alphaC id="atom0" /><amideNitrogen id="atom1" /><carboxylC id="atom2" /></aminoAcid><aminoAcid id="compound35" title="PRO_794_A" type="PRO" functionalCompoundID="794" chainID="A"><atomArray><atom id="atom0" elementType="C" pdbName="CA" chainId="A" x3="50.546" y3="-4.538" z3="-1.456" aromatic="false" serialNumber="5667" /><atom id="atom1" elementType="N" pdbName="N" chainId="A" x3="49.866" y3="-4.885" z3="-0.192" aromatic="false" serialNumber="5666" /><atom id="atom2" elementType="C" pdbName="C" chainId="A" x3="51.059" y3="-5.735" z3="-2.212" aromatic="false" serialNumber="5668" /><atom id="atom3" elementType="O" pdbName="O" chainId="A" x3="51.34" y3="-5.603" z3="-3.401" aromatic="false" serialNumber="5669" /><atom id="atom4" shadow="true" reference="moleculeEnvironment0/compound36/atom1" /><atom id="atom5" elementType="C" pdbName="CD" chainId="A" x3="50.617" y3="-4.414" z3="0.973" aromatic="false" serialNumber="5672" /><atom id="atom6" elementType="C" pdbName="CG" chainId="A" x3="51.491" y3="-3.381" z3="0.392" aromatic="false" serialNumber="5671" /><atom id="atom7" elementType="C" pdbName="CB" chainId="A" x3="51.717" y3="-3.648" z3="-1.024" aromatic="false" serialNumber="5670" /><atom id="atom8" elementType="H" pdbName=" H" x3="52.638557" y3="-4.136372" z3="-1.1453514" aromatic="false" /><atom id="atom9" elementType="H" pdbName=" H" x3="51.728928" y3="-2.7414026" z3="-1.5535651" aromatic="false" /><atom id="atom10" elementType="H" pdbName=" H" x3="51.03708" y3="-2.4398496" z3="0.4953955" aromatic="false" /><atom id="atom11" elementType="H" pdbName=" H" x3="52.413944" y3="-3.3813431" z3="0.89267445" aromatic="false" /><atom id="atom12" elementType="H" pdbName=" H" x3="49.950237" y3="-4.02929" z3="1.6870892" aromatic="false" /><atom id="atom13" elementType="H" pdbName=" H" x3="51.15354" y3="-5.214222" z3="1.3904548" aromatic="false" /><atom id="atom14" shadow="true" reference="moleculeEnvironment0/compound34/atom2" /><atom id="atom15" elementType="H" pdbName=" H" x3="49.855095" y3="-4.017758" z3="-2.0513992" aromatic="false" /></atomArray><bondArray><bond id="bond1" sourceAtom="moleculeEnvironment0/compound35/atom0" targetAtom="moleculeEnvironment0/compound35/atom2" aromatic="false" order="1" /><bond id="bond2" sourceAtom="moleculeEnvironment0/compound35/atom0" targetAtom="moleculeEnvironment0/compound35/atom1" aromatic="false" order="1" /><bond id="bond3" sourceAtom="moleculeEnvironment0/compound35/atom0" targetAtom="moleculeEnvironment0/compound35/atom7" aromatic="false" order="1" /><bond id="bond4" sourceAtom="moleculeEnvironment0/compound35/atom0" targetAtom="moleculeEnvironment0/compound35/atom15" aromatic="false" order="1" /><bond id="bond5" sourceAtom="moleculeEnvironment0/compound35/atom1" targetAtom="moleculeEnvironment0/compound35/atom0" aromatic="false" order="1" /><bond id="bond6" sourceAtom="moleculeEnvironment0/compound35/atom1" targetAtom="moleculeEnvironment0/compound35/atom5" aromatic="false" order="1" /><bond id="bond7" sourceAtom="moleculeEnvironment0/compound35/atom1" targetAtom="moleculeEnvironment0/compound35/atom14" aromatic="false" order="1" /><bond id="bond8" sourceAtom="moleculeEnvironment0/compound35/atom2" targetAtom="moleculeEnvironment0/compound35/atom3" aromatic="false" order="2" /><bond id="bond9" sourceAtom="moleculeEnvironment0/compound35/atom2" targetAtom="moleculeEnvironment0/compound35/atom0" aromatic="false" order="1" /><bond id="bond10" sourceAtom="moleculeEnvironment0/compound35/atom2" targetAtom="moleculeEnvironment0/compound35/atom4" aromatic="false" order="1" /><bond id="bond11" sourceAtom="moleculeEnvironment0/compound35/atom3" targetAtom="moleculeEnvironment0/compound35/atom2" aromatic="false" order="2" /><bond id="bond12" sourceAtom="moleculeEnvironment0/compound35/atom4" targetAtom="moleculeEnvironment0/compound35/atom2" aromatic="false" order="1" /><bond id="bond13" sourceAtom="moleculeEnvironment0/compound35/atom5" targetAtom="moleculeEnvironment0/compound35/atom1" aromatic="false" order="1" /><bond id="bond14" sourceAtom="moleculeEnvironment0/compound35/atom5" targetAtom="moleculeEnvironment0/compound35/atom6" aromatic="false" order="1" /><bond id="bond15" sourceAtom="moleculeEnvironment0/compound35/atom5" targetAtom="moleculeEnvironment0/compound35/atom12" aromatic="false" order="1" /><bond id="bond16" sourceAtom="moleculeEnvironment0/compound35/atom5" targetAtom="moleculeEnvironment0/compound35/atom13" aromatic="false" order="1" /><bond id="bond17" sourceAtom="moleculeEnvironment0/compound35/atom6" targetAtom="moleculeEnvironment0/compound35/atom5" aromatic="false" order="1" /><bond id="bond18" sourceAtom="moleculeEnvironment0/compound35/atom6" targetAtom="moleculeEnvironment0/compound35/atom7" aromatic="false" order="1" /><bond id="bond19" sourceAtom="moleculeEnvironment0/compound35/atom6" targetAtom="moleculeEnvironment0/compound35/atom10" aromatic="false" order="1" /><bond id="bond20" sourceAtom="moleculeEnvironment0/compound35/atom6" targetAtom="moleculeEnvironment0/compound35/atom11" aromatic="false" order="1" /><bond id="bond21" sourceAtom="moleculeEnvironment0/compound35/atom7" targetAtom="moleculeEnvironment0/compound35/atom6" aromatic="false" order="1" /><bond id="bond22" sourceAtom="moleculeEnvironment0/compound35/atom7" targetAtom="moleculeEnvironment0/compound35/atom0" aromatic="false" order="1" /><bond id="bond23" sourceAtom="moleculeEnvironment0/compound35/atom7" targetAtom="moleculeEnvironment0/compound35/atom8" aromatic="false" order="1" /><bond id="bond24" sourceAtom="moleculeEnvironment0/compound35/atom7" targetAtom="moleculeEnvironment0/compound35/atom9" aromatic="false" order="1" /><bond id="bond25" sourceAtom="moleculeEnvironment0/compound35/atom8" targetAtom="moleculeEnvironment0/compound35/atom7" aromatic="false" order="1" /><bond id="bond26" sourceAtom="moleculeEnvironment0/compound35/atom9" targetAtom="moleculeEnvironment0/compound35/atom7" aromatic="false" order="1" /><bond id="bond27" sourceAtom="moleculeEnvironment0/compound35/atom10" targetAtom="moleculeEnvironment0/compound35/atom6" aromatic="false" order="1" /><bond id="bond28" sourceAtom="moleculeEnvironment0/compound35/atom11" targetAtom="moleculeEnvironment0/compound35/atom6" aromatic="false" order="1" /><bond id="bond29" sourceAtom="moleculeEnvironment0/compound35/atom12" targetAtom="moleculeEnvironment0/compound35/atom5" aromatic="false" order="1" /><bond id="bond30" sourceAtom="moleculeEnvironment0/compound35/atom13" targetAtom="moleculeEnvironment0/compound35/atom5" aromatic="false" order="1" /><bond id="bond31" sourceAtom="moleculeEnvironment0/compound35/atom14" targetAtom="moleculeEnvironment0/compound35/atom1" aromatic="false" order="1" /><bond id="bond32" sourceAtom="moleculeEnvironment0/compound35/atom15" targetAtom="moleculeEnvironment0/compound35/atom0" aromatic="false" order="1" /></bondArray><alphaC id="atom0" /><amideNitrogen id="atom1" /><carboxylC id="atom2" /></aminoAcid><aminoAcid id="compound36" title="GLU_795_A" type="GLU" functionalCompoundID="795" chainID="A"><atomArray><atom id="atom0" elementType="C" pdbName="CA" chainId="A" x3="51.572" y3="-8.055" z3="-2.284" aromatic="false" serialNumber="5674" /><atom id="atom1" elementType="N" pdbName="N" chainId="A" x3="51.114" y3="-6.891" z3="-1.608" aromatic="false" serialNumber="5673" /><atom id="atom2" elementType="C" pdbName="C" chainId="A" x3="50.407" y3="-8.704" z3="-2.995" aromatic="false" serialNumber="5675" /><atom id="atom3" elementType="O" pdbName="O" chainId="A" x3="50.591" y3="-9.447" z3="-3.907" aromatic="false" serialNumber="5676" /><atom id="atom4" shadow="true" reference="moleculeEnvironment0/compound37/atom1" /><atom id="atom5" shadow="true" reference="moleculeEnvironment0/compound35/atom2" /><atom id="atom6" elementType="H" pdbName=" H" x3="50.823563" y3="-6.949184" z3="-0.6424108" aromatic="false" /><atom id="atom7" elementType="C" pdbName="CB" chainId="A" x3="52.117" y3="-9.022" z3="-1.25" aromatic="false" serialNumber="5677" /><atom id="atom8" elementType="C" pdbName="CG" chainId="A" x3="53.617" y3="-9.168" z3="-1.218" aromatic="false" serialNumber="5678" /><atom id="atom9" elementType="C" pdbName="CD" chainId="A" x3="54.14" y3="-9.449" z3="0.149" aromatic="false" serialNumber="5679" /><atom id="atom10" elementType="O" pdbName="OE1" chainId="A" x3="53.353" y3="-9.732" z3="1.018" aromatic="false" serialNumber="5680" /><atom id="atom11" elementType="O" pdbName="OE2" chainId="A" x3="55.325" y3="-9.371" z3="0.365" formalCharge="-1" aromatic="false" serialNumber="5681" /><atom id="atom12" elementType="H" pdbName=" H" x3="53.9047" y3="-9.962459" z3="-1.8413475" aromatic="false" /><atom id="atom13" elementType="H" pdbName=" H" x3="54.062454" y3="-8.279156" z3="-1.5556806" aromatic="false" /><atom id="atom14" elementType="H" pdbName=" H" x3="51.731777" y3="-9.981844" z3="-1.4311163" aromatic="false" /><atom id="atom15" elementType="H" pdbName=" H" x3="51.831654" y3="-8.705694" z3="-0.29029852" aromatic="false" /><atom id="atom16" elementType="H" pdbName=" H" x3="52.30669" y3="-7.7899804" z3="-2.9857793" aromatic="false" /></atomArray><bondArray><bond id="bond1" sourceAtom="moleculeEnvironment0/compound36/atom0" targetAtom="moleculeEnvironment0/compound36/atom2" aromatic="false" order="1" /><bond id="bond2" sourceAtom="moleculeEnvironment0/compound36/atom0" targetAtom="moleculeEnvironment0/compound36/atom1" aromatic="false" order="1" /><bond id="bond3" sourceAtom="moleculeEnvironment0/compound36/atom0" targetAtom="moleculeEnvironment0/compound36/atom7" aromatic="false" order="1" /><bond id="bond4" sourceAtom="moleculeEnvironment0/compound36/atom0" targetAtom="moleculeEnvironment0/compound36/atom16" aromatic="false" order="1" /><bond id="bond5" sourceAtom="moleculeEnvironment0/compound36/atom1" targetAtom="moleculeEnvironment0/compound36/atom0" aromatic="false" order="1" /><bond id="bond6" sourceAtom="moleculeEnvironment0/compound36/atom1" targetAtom="moleculeEnvironment0/compound36/atom5" aromatic="false" order="1" /><bond id="bond7" sourceAtom="moleculeEnvironment0/compound36/atom1" targetAtom="moleculeEnvironment0/compound36/atom6" aromatic="false" order="1" /><bond id="bond8" sourceAtom="moleculeEnvironment0/compound36/atom2" targetAtom="moleculeEnvironment0/compound36/atom3" aromatic="false" order="2" /><bond id="bond9" sourceAtom="moleculeEnvironment0/compound36/atom2" targetAtom="moleculeEnvironment0/compound36/atom0" aromatic="false" order="1" /><bond id="bond10" sourceAtom="moleculeEnvironment0/compound36/atom2" targetAtom="moleculeEnvironment0/compound36/atom4" aromatic="false" order="1" /><bond id="bond11" sourceAtom="moleculeEnvironment0/compound36/atom3" targetAtom="moleculeEnvironment0/compound36/atom2" aromatic="false" order="2" /><bond id="bond12" sourceAtom="moleculeEnvironment0/compound36/atom4" targetAtom="moleculeEnvironment0/compound36/atom2" aromatic="false" order="1" /><bond id="bond13" sourceAtom="moleculeEnvironment0/compound36/atom5" targetAtom="moleculeEnvironment0/compound36/atom1" aromatic="false" order="1" /><bond id="bond14" sourceAtom="moleculeEnvironment0/compound36/atom6" targetAtom="moleculeEnvironment0/compound36/atom1" aromatic="false" order="1" /><bond id="bond15" sourceAtom="moleculeEnvironment0/compound36/atom7" targetAtom="moleculeEnvironment0/compound36/atom0" aromatic="false" order="1" /><bond id="bond16" sourceAtom="moleculeEnvironment0/compound36/atom7" targetAtom="moleculeEnvironment0/compound36/atom8" aromatic="false" order="1" /><bond id="bond17" sourceAtom="moleculeEnvironment0/compound36/atom7" targetAtom="moleculeEnvironment0/compound36/atom14" aromatic="false" order="1" /><bond id="bond18" sourceAtom="moleculeEnvironment0/compound36/atom7" targetAtom="moleculeEnvironment0/compound36/atom15" aromatic="false" order="1" /><bond id="bond19" sourceAtom="moleculeEnvironment0/compound36/atom8" targetAtom="moleculeEnvironment0/compound36/atom7" aromatic="false" order="1" /><bond id="bond20" sourceAtom="moleculeEnvironment0/compound36/atom8" targetAtom="moleculeEnvironment0/compound36/atom9" aromatic="false" order="1" /><bond id="bond21" sourceAtom="moleculeEnvironment0/compound36/atom8" targetAtom="moleculeEnvironment0/compound36/atom12" aromatic="false" order="1" /><bond id="bond22" sourceAtom="moleculeEnvironment0/compound36/atom8" targetAtom="moleculeEnvironment0/compound36/atom13" aromatic="false" order="1" /><bond id="bond23" sourceAtom="moleculeEnvironment0/compound36/atom9" targetAtom="moleculeEnvironment0/compound36/atom8" aromatic="false" order="1" /><bond id="bond24" sourceAtom="moleculeEnvironment0/compound36/atom9" targetAtom="moleculeEnvironment0/compound36/atom10" aromatic="false" order="2" /><bond id="bond25" sourceAtom="moleculeEnvironment0/compound36/atom9" targetAtom="moleculeEnvironment0/compound36/atom11" aromatic="false" order="1" /><bond id="bond26" sourceAtom="moleculeEnvironment0/compound36/atom10" targetAtom="moleculeEnvironment0/compound36/atom9" aromatic="false" order="2" /><bond id="bond27" sourceAtom="moleculeEnvironment0/compound36/atom11" targetAtom="moleculeEnvironment0/compound36/atom9" aromatic="false" order="1" /><bond id="bond28" sourceAtom="moleculeEnvironment0/compound36/atom12" targetAtom="moleculeEnvironment0/compound36/atom8" aromatic="false" order="1" /><bond id="bond29" sourceAtom="moleculeEnvironment0/compound36/atom13" targetAtom="moleculeEnvironment0/compound36/atom8" aromatic="false" order="1" /><bond id="bond30" sourceAtom="moleculeEnvironment0/compound36/atom14" targetAtom="moleculeEnvironment0/compound36/atom7" aromatic="false" order="1" /><bond id="bond31" sourceAtom="moleculeEnvironment0/compound36/atom15" targetAtom="moleculeEnvironment0/compound36/atom7" aromatic="false" order="1" /><bond id="bond32" sourceAtom="moleculeEnvironment0/compound36/atom16" targetAtom="moleculeEnvironment0/compound36/atom0" aromatic="false" order="1" /></bondArray><alphaC id="atom0" /><amideNitrogen id="atom1" /><carboxylC id="atom2" /></aminoAcid><aminoAcid id="compound37" title="LEU_796_A" type="LEU" functionalCompoundID="796" chainID="A"><atomArray><atom id="atom0" elementType="C" pdbName="CA" chainId="A" x3="47.986" y3="-8.968" z3="-3.124" aromatic="false" serialNumber="5683" /><atom id="atom1" elementType="N" pdbName="N" chainId="A" x3="49.198" y3="-8.334" z3="-2.632" aromatic="false" serialNumber="5682" /><atom id="atom2" elementType="C" pdbName="C" chainId="A" x3="47.187" y3="-8.084" z3="-4.071" aromatic="false" serialNumber="5684" /><atom id="atom3" elementType="O" pdbName="O" chainId="A" x3="46.67" y3="-8.581" z3="-5.071" aromatic="false" serialNumber="5685" /><atom id="atom4" shadow="true" reference="moleculeEnvironment0/compound38/atom1" /><atom id="atom5" shadow="true" reference="moleculeEnvironment0/compound36/atom2" /><atom id="atom6" elementType="H" pdbName=" H" x3="49.136887" y3="-7.5676947" z3="-1.9769106" aromatic="false" /><atom id="atom7" elementType="C" pdbName="CB" chainId="A" x3="47.1" y3="-9.381" z3="-1.945" aromatic="false" serialNumber="5686" /><atom id="atom8" elementType="C" pdbName="CG" chainId="A" x3="45.656" y3="-9.77" z3="-2.235" aromatic="false" serialNumber="5687" /><atom id="atom9" elementType="C" pdbName="CD1" chainId="A" x3="45.616" y3="-10.997" z3="-3.114" aromatic="false" serialNumber="5688" /><atom id="atom10" elementType="H" pdbName=" H" x3="45.933395" y3="-11.832659" z3="-2.5631504" aromatic="false" /><atom id="atom11" elementType="H" pdbName=" H" x3="46.25238" y3="-10.858425" z3="-3.9376018" aromatic="false" /><atom id="atom12" elementType="H" pdbName=" H" x3="44.634415" y3="-11.153189" z3="-3.4525175" aromatic="false" /><atom id="atom13" elementType="C" pdbName="CD2" chainId="A" x3="44.925" y3="-10.002" z3="-0.944" aromatic="false" serialNumber="5689" /><atom id="atom14" elementType="H" pdbName=" H" x3="44.24068" y3="-10.789001" z3="-1.065807" aromatic="false" /><atom id="atom15" elementType="H" pdbName=" H" x3="44.40932" y3="-9.128746" z3="-0.6719619" aromatic="false" /><atom id="atom16" elementType="H" pdbName=" H" x3="45.61385" y3="-10.250476" z3="-0.19150645" aromatic="false" /><atom id="atom17" elementType="H" pdbName=" H" x3="45.17212" y3="-8.978165" z3="-2.7262802" aromatic="false" /><atom id="atom18" elementType="H" pdbName=" H" x3="47.51745" y3="-10.219403" z3="-1.4703274" aromatic="false" /><atom id="atom19" elementType="H" pdbName=" H" x3="47.035652" y3="-8.5872555" z3="-1.2606544" aromatic="false" /><atom id="atom20" elementType="H" pdbName=" H" x3="48.268898" y3="-9.848169" z3="-3.6217666" aromatic="false" /></atomArray><bondArray><bond id="bond1" sourceAtom="moleculeEnvironment0/compound37/atom0" targetAtom="moleculeEnvironment0/compound37/atom2" aromatic="false" order="1" /><bond id="bond2" sourceAtom="moleculeEnvironment0/compound37/atom0" targetAtom="moleculeEnvironment0/compound37/atom1" aromatic="false" order="1" /><bond id="bond3" sourceAtom="moleculeEnvironment0/compound37/atom0" targetAtom="moleculeEnvironment0/compound37/atom7" aromatic="false" order="1" /><bond id="bond4" sourceAtom="moleculeEnvironment0/compound37/atom0" targetAtom="moleculeEnvironment0/compound37/atom20" aromatic="false" order="1" /><bond id="bond5" sourceAtom="moleculeEnvironment0/compound37/atom1" targetAtom="moleculeEnvironment0/compound37/atom0" aromatic="false" order="1" /><bond id="bond6" sourceAtom="moleculeEnvironment0/compound37/atom1" targetAtom="moleculeEnvironment0/compound37/atom5" aromatic="false" order="1" /><bond id="bond7" sourceAtom="moleculeEnvironment0/compound37/atom1" targetAtom="moleculeEnvironment0/compound37/atom6" aromatic="false" order="1" /><bond id="bond8" sourceAtom="moleculeEnvironment0/compound37/atom2" targetAtom="moleculeEnvironment0/compound37/atom3" aromatic="false" order="2" /><bond id="bond9" sourceAtom="moleculeEnvironment0/compound37/atom2" targetAtom="moleculeEnvironment0/compound37/atom0" aromatic="false" order="1" /><bond id="bond10" sourceAtom="moleculeEnvironment0/compound37/atom2" targetAtom="moleculeEnvironment0/compound37/atom4" aromatic="false" order="1" /><bond id="bond11" sourceAtom="moleculeEnvironment0/compound37/atom3" targetAtom="moleculeEnvironment0/compound37/atom2" aromatic="false" order="2" /><bond id="bond12" sourceAtom="moleculeEnvironment0/compound37/atom4" targetAtom="moleculeEnvironment0/compound37/atom2" aromatic="false" order="1" /><bond id="bond13" sourceAtom="moleculeEnvironment0/compound37/atom5" targetAtom="moleculeEnvironment0/compound37/atom1" aromatic="false" order="1" /><bond id="bond14" sourceAtom="moleculeEnvironment0/compound37/atom6" targetAtom="moleculeEnvironment0/compound37/atom1" aromatic="false" order="1" /><bond id="bond15" sourceAtom="moleculeEnvironment0/compound37/atom7" targetAtom="moleculeEnvironment0/compound37/atom0" aromatic="false" order="1" /><bond id="bond16" sourceAtom="moleculeEnvironment0/compound37/atom7" targetAtom="moleculeEnvironment0/compound37/atom8" aromatic="false" order="1" /><bond id="bond17" sourceAtom="moleculeEnvironment0/compound37/atom7" targetAtom="moleculeEnvironment0/compound37/atom18" aromatic="false" order="1" /><bond id="bond18" sourceAtom="moleculeEnvironment0/compound37/atom7" targetAtom="moleculeEnvironment0/compound37/atom19" aromatic="false" order="1" /><bond id="bond19" sourceAtom="moleculeEnvironment0/compound37/atom8" targetAtom="moleculeEnvironment0/compound37/atom7" aromatic="false" order="1" /><bond id="bond20" sourceAtom="moleculeEnvironment0/compound37/atom8" targetAtom="moleculeEnvironment0/compound37/atom9" aromatic="false" order="1" /><bond id="bond21" sourceAtom="moleculeEnvironment0/compound37/atom8" targetAtom="moleculeEnvironment0/compound37/atom13" aromatic="false" order="1" /><bond id="bond22" sourceAtom="moleculeEnvironment0/compound37/atom8" targetAtom="moleculeEnvironment0/compound37/atom17" aromatic="false" order="1" /><bond id="bond23" sourceAtom="moleculeEnvironment0/compound37/atom9" targetAtom="moleculeEnvironment0/compound37/atom8" aromatic="false" order="1" /><bond id="bond24" sourceAtom="moleculeEnvironment0/compound37/atom9" targetAtom="moleculeEnvironment0/compound37/atom10" aromatic="false" order="1" /><bond id="bond25" sourceAtom="moleculeEnvironment0/compound37/atom9" targetAtom="moleculeEnvironment0/compound37/atom11" aromatic="false" order="1" /><bond id="bond26" sourceAtom="moleculeEnvironment0/compound37/atom9" targetAtom="moleculeEnvironment0/compound37/atom12" aromatic="false" order="1" /><bond id="bond27" sourceAtom="moleculeEnvironment0/compound37/atom10" targetAtom="moleculeEnvironment0/compound37/atom9" aromatic="false" order="1" /><bond id="bond28" sourceAtom="moleculeEnvironment0/compound37/atom11" targetAtom="moleculeEnvironment0/compound37/atom9" aromatic="false" order="1" /><bond id="bond29" sourceAtom="moleculeEnvironment0/compound37/atom12" targetAtom="moleculeEnvironment0/compound37/atom9" aromatic="false" order="1" /><bond id="bond30" sourceAtom="moleculeEnvironment0/compound37/atom13" targetAtom="moleculeEnvironment0/compound37/atom8" aromatic="false" order="1" /><bond id="bond31" sourceAtom="moleculeEnvironment0/compound37/atom13" targetAtom="moleculeEnvironment0/compound37/atom14" aromatic="false" order="1" /><bond id="bond32" sourceAtom="moleculeEnvironment0/compound37/atom13" targetAtom="moleculeEnvironment0/compound37/atom15" aromatic="false" order="1" /><bond id="bond33" sourceAtom="moleculeEnvironment0/compound37/atom13" targetAtom="moleculeEnvironment0/compound37/atom16" aromatic="false" order="1" /><bond id="bond34" sourceAtom="moleculeEnvironment0/compound37/atom14" targetAtom="moleculeEnvironment0/compound37/atom13" aromatic="false" order="1" /><bond id="bond35" sourceAtom="moleculeEnvironment0/compound37/atom15" targetAtom="moleculeEnvironment0/compound37/atom13" aromatic="false" order="1" /><bond id="bond36" sourceAtom="moleculeEnvironment0/compound37/atom16" targetAtom="moleculeEnvironment0/compound37/atom13" aromatic="false" order="1" /><bond id="bond37" sourceAtom="moleculeEnvironment0/compound37/atom17" targetAtom="moleculeEnvironment0/compound37/atom8" aromatic="false" order="1" /><bond id="bond38" sourceAtom="moleculeEnvironment0/compound37/atom18" targetAtom="moleculeEnvironment0/compound37/atom7" aromatic="false" order="1" /><bond id="bond39" sourceAtom="moleculeEnvironment0/compound37/atom19" targetAtom="moleculeEnvironment0/compound37/atom7" aromatic="false" order="1" /><bond id="bond40" sourceAtom="moleculeEnvironment0/compound37/atom20" targetAtom="moleculeEnvironment0/compound37/atom0" aromatic="false" order="1" /></bondArray><alphaC id="atom0" /><amideNitrogen id="atom1" /><carboxylC id="atom2" /></aminoAcid><aminoAcid id="compound38" title="THR_797_A" type="THR" functionalCompoundID="797" chainID="A"><atomArray><atom id="atom0" elementType="C" pdbName="CA" chainId="A" x3="46.319" y3="-5.933" z3="-4.717" aromatic="false" serialNumber="5691" /><atom id="atom1" elementType="N" pdbName="N" chainId="A" x3="47.046" y3="-6.789" z3="-3.787" aromatic="false" serialNumber="5690" /><atom id="atom2" elementType="C" pdbName="C" chainId="A" x3="46.823" y3="-6.05" z3="-6.162" aromatic="false" serialNumber="5692" /><atom id="atom3" elementType="O" pdbName="O" chainId="A" x3="45.971" y3="-6.006" z3="-7.066" aromatic="false" serialNumber="5693" /><atom id="atom4" shadow="true" reference="moleculeEnvironment0/compound39/atom1" /><atom id="atom5" shadow="true" reference="moleculeEnvironment0/compound37/atom2" /><atom id="atom6" elementType="H" pdbName=" H" x3="47.435085" y3="-6.3990483" z3="-2.9404469" aromatic="false" /><atom id="atom7" elementType="C" pdbName="CB" chainId="A" x3="46.357" y3="-4.473" z3="-4.25" aromatic="false" serialNumber="5694" /><atom id="atom8" elementType="O" pdbName="OG1" chainId="A" x3="47.675" y3="-4.165" z3="-3.785" aromatic="false" serialNumber="5696" /><atom id="atom9" elementType="H" pdbName=" H" x3="47.764584" y3="-3.1469784" z3="-3.6565204" aromatic="false" /><atom id="atom10" elementType="C" pdbName="CG2" chainId="A" x3="45.358" y3="-4.232" z3="-3.114" aromatic="false" serialNumber="5695" /><atom id="atom11" elementType="H" pdbName=" H" x3="44.55929" y3="-3.6495452" z3="-3.4679897" aromatic="false" /><atom id="atom12" elementType="H" pdbName=" H" x3="45.83728" y3="-3.727748" z3="-2.327538" aromatic="false" /><atom id="atom13" elementType="H" pdbName=" H" x3="44.99268" y3="-5.1535144" z3="-2.7678072" aromatic="false" /><atom id="atom14" elementType="H" pdbName=" H" x3="46.10878" y3="-3.8424182" z3="-5.0520315" aromatic="false" /><atom id="atom15" elementType="H" pdbName=" H" x3="45.3062" y3="-6.2069983" z3="-4.6763096" aromatic="false" /></atomArray><bondArray><bond id="bond1" sourceAtom="moleculeEnvironment0/compound38/atom0" targetAtom="moleculeEnvironment0/compound38/atom2" aromatic="false" order="1" /><bond id="bond2" sourceAtom="moleculeEnvironment0/compound38/atom0" targetAtom="moleculeEnvironment0/compound38/atom1" aromatic="false" order="1" /><bond id="bond3" sourceAtom="moleculeEnvironment0/compound38/atom0" targetAtom="moleculeEnvironment0/compound38/atom7" aromatic="false" order="1" /><bond id="bond4" sourceAtom="moleculeEnvironment0/compound38/atom0" targetAtom="moleculeEnvironment0/compound38/atom15" aromatic="false" order="1" /><bond id="bond5" sourceAtom="moleculeEnvironment0/compound38/atom1" targetAtom="moleculeEnvironment0/compound38/atom0" aromatic="false" order="1" /><bond id="bond6" sourceAtom="moleculeEnvironment0/compound38/atom1" targetAtom="moleculeEnvironment0/compound38/atom5" aromatic="false" order="1" /><bond id="bond7" sourceAtom="moleculeEnvironment0/compound38/atom1" targetAtom="moleculeEnvironment0/compound38/atom6" aromatic="false" order="1" /><bond id="bond8" sourceAtom="moleculeEnvironment0/compound38/atom2" targetAtom="moleculeEnvironment0/compound38/atom3" aromatic="false" order="2" /><bond id="bond9" sourceAtom="moleculeEnvironment0/compound38/atom2" targetAtom="moleculeEnvironment0/compound38/atom0" aromatic="false" order="1" /><bond id="bond10" sourceAtom="moleculeEnvironment0/compound38/atom2" targetAtom="moleculeEnvironment0/compound38/atom4" aromatic="false" order="1" /><bond id="bond11" sourceAtom="moleculeEnvironment0/compound38/atom3" targetAtom="moleculeEnvironment0/compound38/atom2" aromatic="false" order="2" /><bond id="bond12" sourceAtom="moleculeEnvironment0/compound38/atom4" targetAtom="moleculeEnvironment0/compound38/atom2" aromatic="false" order="1" /><bond id="bond13" sourceAtom="moleculeEnvironment0/compound38/atom5" targetAtom="moleculeEnvironment0/compound38/atom1" aromatic="false" order="1" /><bond id="bond14" sourceAtom="moleculeEnvironment0/compound38/atom6" targetAtom="moleculeEnvironment0/compound38/atom1" aromatic="false" order="1" /><bond id="bond15" sourceAtom="moleculeEnvironment0/compound38/atom7" targetAtom="moleculeEnvironment0/compound38/atom0" aromatic="false" order="1" /><bond id="bond16" sourceAtom="moleculeEnvironment0/compound38/atom7" targetAtom="moleculeEnvironment0/compound38/atom8" aromatic="false" order="1" /><bond id="bond17" sourceAtom="moleculeEnvironment0/compound38/atom7" targetAtom="moleculeEnvironment0/compound38/atom10" aromatic="false" order="1" /><bond id="bond18" sourceAtom="moleculeEnvironment0/compound38/atom7" targetAtom="moleculeEnvironment0/compound38/atom14" aromatic="false" order="1" /><bond id="bond19" sourceAtom="moleculeEnvironment0/compound38/atom8" targetAtom="moleculeEnvironment0/compound38/atom7" aromatic="false" order="1" /><bond id="bond20" sourceAtom="moleculeEnvironment0/compound38/atom8" targetAtom="moleculeEnvironment0/compound38/atom9" aromatic="false" order="1" /><bond id="bond21" sourceAtom="moleculeEnvironment0/compound38/atom9" targetAtom="moleculeEnvironment0/compound38/atom8" aromatic="false" order="1" /><bond id="bond22" sourceAtom="moleculeEnvironment0/compound38/atom10" targetAtom="moleculeEnvironment0/compound38/atom7" aromatic="false" order="1" /><bond id="bond23" sourceAtom="moleculeEnvironment0/compound38/atom10" targetAtom="moleculeEnvironment0/compound38/atom11" aromatic="false" order="1" /><bond id="bond24" sourceAtom="moleculeEnvironment0/compound38/atom10" targetAtom="moleculeEnvironment0/compound38/atom12" aromatic="false" order="1" /><bond id="bond25" sourceAtom="moleculeEnvironment0/compound38/atom10" targetAtom="moleculeEnvironment0/compound38/atom13" aromatic="false" order="1" /><bond id="bond26" sourceAtom="moleculeEnvironment0/compound38/atom11" targetAtom="moleculeEnvironment0/compound38/atom10" aromatic="false" order="1" /><bond id="bond27" sourceAtom="moleculeEnvironment0/compound38/atom12" targetAtom="moleculeEnvironment0/compound38/atom10" aromatic="false" order="1" /><bond id="bond28" sourceAtom="moleculeEnvironment0/compound38/atom13" targetAtom="moleculeEnvironment0/compound38/atom10" aromatic="false" order="1" /><bond id="bond29" sourceAtom="moleculeEnvironment0/compound38/atom14" targetAtom="moleculeEnvironment0/compound38/atom7" aromatic="false" order="1" /><bond id="bond30" sourceAtom="moleculeEnvironment0/compound38/atom15" targetAtom="moleculeEnvironment0/compound38/atom0" aromatic="false" order="1" /></bondArray><alphaC id="atom0" /><amideNitrogen id="atom1" /><carboxylC id="atom2" /></aminoAcid><aminoAcid id="compound39" title="PRO_798_A" type="PRO" functionalCompoundID="798" chainID="A"><atomArray><atom id="atom0" elementType="C" pdbName="CA" chainId="A" x3="48.503" y3="-6.506" z3="-7.858" aromatic="false" serialNumber="5698" /><atom id="atom1" elementType="N" pdbName="N" chainId="A" x3="48.134" y3="-6.241" z3="-6.459" aromatic="false" serialNumber="5697" /><atom id="atom2" elementType="C" pdbName="C" chainId="A" x3="47.718" y3="-7.669" z3="-8.427" aromatic="false" serialNumber="5699" /><atom id="atom3" elementType="O" pdbName="O" chainId="A" x3="47.072" y3="-7.511" z3="-9.464" aromatic="false" serialNumber="5700" /><atom id="atom4" shadow="true" reference="moleculeEnvironment0/compound40/atom1" /><atom id="atom5" elementType="C" pdbName="CD" chainId="A" x3="49.344" y3="-6.045" z3="-5.635" aromatic="false" serialNumber="5703" /><atom id="atom6" elementType="C" pdbName="CG" chainId="A" x3="50.495" y3="-6.074" z3="-6.657" aromatic="false" serialNumber="5702" /><atom id="atom7" elementType="C" pdbName="CB" chainId="A" x3="50.011" y3="-6.794" z3="-7.792" aromatic="false" serialNumber="5701" /><atom id="atom8" elementType="H" pdbName=" H" x3="50.197838" y3="-7.819029" z3="-7.66197" aromatic="false" /><atom id="atom9" elementType="H" pdbName=" H" x3="50.50174" y3="-6.4556794" z3="-8.656417" aromatic="false" /><atom id="atom10" elementType="H" pdbName=" H" x3="51.326736" y3="-6.5553207" z3="-6.2338586" aromatic="false" /><atom id="atom11" elementType="H" pdbName=" H" x3="50.755257" y3="-5.091089" z3="-6.919016" aromatic="false" /><atom id="atom12" elementType="H" pdbName=" H" x3="49.281143" y3="-5.124176" z3="-5.1343684" aromatic="false" /><atom id="atom13" elementType="H" pdbName=" H" x3="49.418167" y3="-6.8213" z3="-4.9318943" aromatic="false" /><atom id="atom14" shadow="true" reference="moleculeEnvironment0/compound38/atom2" /><atom id="atom15" elementType="H" pdbName=" H" x3="48.308144" y3="-5.6425123" z3="-8.4227295" aromatic="false" /></atomArray><bondArray><bond id="bond1" sourceAtom="moleculeEnvironment0/compound39/atom0" targetAtom="moleculeEnvironment0/compound39/atom2" aromatic="false" order="1" /><bond id="bond2" sourceAtom="moleculeEnvironment0/compound39/atom0" targetAtom="moleculeEnvironment0/compound39/atom1" aromatic="false" order="1" /><bond id="bond3" sourceAtom="moleculeEnvironment0/compound39/atom0" targetAtom="moleculeEnvironment0/compound39/atom7" aromatic="false" order="1" /><bond id="bond4" sourceAtom="moleculeEnvironment0/compound39/atom0" targetAtom="moleculeEnvironment0/compound39/atom15" aromatic="false" order="1" /><bond id="bond5" sourceAtom="moleculeEnvironment0/compound39/atom1" targetAtom="moleculeEnvironment0/compound39/atom0" aromatic="false" order="1" /><bond id="bond6" sourceAtom="moleculeEnvironment0/compound39/atom1" targetAtom="moleculeEnvironment0/compound39/atom5" aromatic="false" order="1" /><bond id="bond7" sourceAtom="moleculeEnvironment0/compound39/atom1" targetAtom="moleculeEnvironment0/compound39/atom14" aromatic="false" order="1" /><bond id="bond8" sourceAtom="moleculeEnvironment0/compound39/atom2" targetAtom="moleculeEnvironment0/compound39/atom3" aromatic="false" order="2" /><bond id="bond9" sourceAtom="moleculeEnvironment0/compound39/atom2" targetAtom="moleculeEnvironment0/compound39/atom0" aromatic="false" order="1" /><bond id="bond10" sourceAtom="moleculeEnvironment0/compound39/atom2" targetAtom="moleculeEnvironment0/compound39/atom4" aromatic="false" order="1" /><bond id="bond11" sourceAtom="moleculeEnvironment0/compound39/atom3" targetAtom="moleculeEnvironment0/compound39/atom2" aromatic="false" order="2" /><bond id="bond12" sourceAtom="moleculeEnvironment0/compound39/atom4" targetAtom="moleculeEnvironment0/compound39/atom2" aromatic="false" order="1" /><bond id="bond13" sourceAtom="moleculeEnvironment0/compound39/atom5" targetAtom="moleculeEnvironment0/compound39/atom1" aromatic="false" order="1" /><bond id="bond14" sourceAtom="moleculeEnvironment0/compound39/atom5" targetAtom="moleculeEnvironment0/compound39/atom6" aromatic="false" order="1" /><bond id="bond15" sourceAtom="moleculeEnvironment0/compound39/atom5" targetAtom="moleculeEnvironment0/compound39/atom12" aromatic="false" order="1" /><bond id="bond16" sourceAtom="moleculeEnvironment0/compound39/atom5" targetAtom="moleculeEnvironment0/compound39/atom13" aromatic="false" order="1" /><bond id="bond17" sourceAtom="moleculeEnvironment0/compound39/atom6" targetAtom="moleculeEnvironment0/compound39/atom5" aromatic="false" order="1" /><bond id="bond18" sourceAtom="moleculeEnvironment0/compound39/atom6" targetAtom="moleculeEnvironment0/compound39/atom7" aromatic="false" order="1" /><bond id="bond19" sourceAtom="moleculeEnvironment0/compound39/atom6" targetAtom="moleculeEnvironment0/compound39/atom10" aromatic="false" order="1" /><bond id="bond20" sourceAtom="moleculeEnvironment0/compound39/atom6" targetAtom="moleculeEnvironment0/compound39/atom11" aromatic="false" order="1" /><bond id="bond21" sourceAtom="moleculeEnvironment0/compound39/atom7" targetAtom="moleculeEnvironment0/compound39/atom6" aromatic="false" order="1" /><bond id="bond22" sourceAtom="moleculeEnvironment0/compound39/atom7" targetAtom="moleculeEnvironment0/compound39/atom0" aromatic="false" order="1" /><bond id="bond23" sourceAtom="moleculeEnvironment0/compound39/atom7" targetAtom="moleculeEnvironment0/compound39/atom8" aromatic="false" order="1" /><bond id="bond24" sourceAtom="moleculeEnvironment0/compound39/atom7" targetAtom="moleculeEnvironment0/compound39/atom9" aromatic="false" order="1" /><bond id="bond25" sourceAtom="moleculeEnvironment0/compound39/atom8" targetAtom="moleculeEnvironment0/compound39/atom7" aromatic="false" order="1" /><bond id="bond26" sourceAtom="moleculeEnvironment0/compound39/atom9" targetAtom="moleculeEnvironment0/compound39/atom7" aromatic="false" order="1" /><bond id="bond27" sourceAtom="moleculeEnvironment0/compound39/atom10" targetAtom="moleculeEnvironment0/compound39/atom6" aromatic="false" order="1" /><bond id="bond28" sourceAtom="moleculeEnvironment0/compound39/atom11" targetAtom="moleculeEnvironment0/compound39/atom6" aromatic="false" order="1" /><bond id="bond29" sourceAtom="moleculeEnvironment0/compound39/atom12" targetAtom="moleculeEnvironment0/compound39/atom5" aromatic="false" order="1" /><bond id="bond30" sourceAtom="moleculeEnvironment0/compound39/atom13" targetAtom="moleculeEnvironment0/compound39/atom5" aromatic="false" order="1" /><bond id="bond31" sourceAtom="moleculeEnvironment0/compound39/atom14" targetAtom="moleculeEnvironment0/compound39/atom1" aromatic="false" order="1" /><bond id="bond32" sourceAtom="moleculeEnvironment0/compound39/atom15" targetAtom="moleculeEnvironment0/compound39/atom0" aromatic="false" order="1" /></bondArray><alphaC id="atom0" /><amideNitrogen id="atom1" /><carboxylC id="atom2" /></aminoAcid><aminoAcid id="compound40" title="TYR_799_A" type="TYR" functionalCompoundID="799" chainID="A"><atomArray><atom id="atom0" elementType="C" pdbName="CA" chainId="A" x3="46.989" y3="-9.964" z3="-8.287" aromatic="false" serialNumber="5705" /><atom id="atom1" elementType="N" pdbName="N" chainId="A" x3="47.709" y3="-8.817" z3="-7.751" aromatic="false" serialNumber="5704" /><atom id="atom2" elementType="C" pdbName="C" chainId="A" x3="45.484" y3="-9.695" z3="-8.356" aromatic="false" serialNumber="5706" /><atom id="atom3" elementType="O" pdbName="O" chainId="A" x3="44.838" y3="-10.073" z3="-9.335" aromatic="false" serialNumber="5707" /><atom id="atom4" shadow="true" reference="moleculeEnvironment0/compound41/atom1" /><atom id="atom5" shadow="true" reference="moleculeEnvironment0/compound39/atom2" /><atom id="atom6" elementType="H" pdbName=" H" x3="48.19831" y3="-8.894213" z3="-6.8708215" aromatic="false" /><atom id="atom7" elementType="C" pdbName="CB" chainId="A" x3="47.321" y3="-11.209" z3="-7.463" aromatic="false" serialNumber="5708" /><atom id="atom8" elementType="C" pdbName="CG" chainId="A" x3="46.75" y3="-12.506" z3="-7.963" aromatic="true" serialNumber="5709" /><atom id="atom9" elementType="C" pdbName="CD1" chainId="A" x3="47.495" y3="-13.337" z3="-8.781" aromatic="true" serialNumber="5710" /><atom id="atom10" elementType="C" pdbName="CE1" chainId="A" x3="46.978" y3="-14.537" z3="-9.238" aromatic="true" serialNumber="5712" /><atom id="atom11" elementType="C" pdbName="CZ" chainId="A" x3="45.692" y3="-14.922" z3="-8.869" aromatic="true" serialNumber="5714" /><atom id="atom12" elementType="O" pdbName="OH" chainId="A" x3="45.184" y3="-16.127" z3="-9.313" aromatic="false" serialNumber="5715" /><atom id="atom13" elementType="H" pdbName=" H" x3="45.812683" y3="-16.522614" z3="-10.026541" aromatic="false" /><atom id="atom14" elementType="C" pdbName="CE2" chainId="A" x3="44.929" y3="-14.106" z3="-8.054" aromatic="true" serialNumber="5713" /><atom id="atom15" elementType="C" pdbName="CD2" chainId="A" x3="45.465" y3="-12.909" z3="-7.604" aromatic="true" serialNumber="5711" /><atom id="atom16" elementType="H" pdbName=" H" x3="44.900085" y3="-12.283186" z3="-6.978117" aromatic="false" /><atom id="atom17" elementType="H" pdbName=" H" x3="43.956707" y3="-14.395701" z3="-7.7834134" aromatic="false" /><atom id="atom18" elementType="H" pdbName=" H" x3="47.555416" y3="-15.154055" z3="-9.861165" aromatic="false" /><atom id="atom19" elementType="H" pdbName=" H" x3="48.46768" y3="-13.060692" z3="-9.063911" aromatic="false" /><atom id="atom20" elementType="H" pdbName=" H" x3="46.956455" y3="-11.089299" z3="-6.4856157" aromatic="false" /><atom id="atom21" elementType="H" pdbName=" H" x3="48.3621" y3="-11.342382" z3="-7.434359" aromatic="false" /><atom id="atom22" elementType="H" pdbName=" H" x3="47.353092" y3="-10.165476" z3="-9.251024" aromatic="false" /></atomArray><bondArray><bond id="bond1" sourceAtom="moleculeEnvironment0/compound40/atom0" targetAtom="moleculeEnvironment0/compound40/atom2" aromatic="false" order="1" /><bond id="bond2" sourceAtom="moleculeEnvironment0/compound40/atom0" targetAtom="moleculeEnvironment0/compound40/atom1" aromatic="false" order="1" /><bond id="bond3" sourceAtom="moleculeEnvironment0/compound40/atom0" targetAtom="moleculeEnvironment0/compound40/atom7" aromatic="false" order="1" /><bond id="bond4" sourceAtom="moleculeEnvironment0/compound40/atom0" targetAtom="moleculeEnvironment0/compound40/atom22" aromatic="false" order="1" /><bond id="bond5" sourceAtom="moleculeEnvironment0/compound40/atom1" targetAtom="moleculeEnvironment0/compound40/atom0" aromatic="false" order="1" /><bond id="bond6" sourceAtom="moleculeEnvironment0/compound40/atom1" targetAtom="moleculeEnvironment0/compound40/atom5" aromatic="false" order="1" /><bond id="bond7" sourceAtom="moleculeEnvironment0/compound40/atom1" targetAtom="moleculeEnvironment0/compound40/atom6" aromatic="false" order="1" /><bond id="bond8" sourceAtom="moleculeEnvironment0/compound40/atom2" targetAtom="moleculeEnvironment0/compound40/atom3" aromatic="false" order="2" /><bond id="bond9" sourceAtom="moleculeEnvironment0/compound40/atom2" targetAtom="moleculeEnvironment0/compound40/atom0" aromatic="false" order="1" /><bond id="bond10" sourceAtom="moleculeEnvironment0/compound40/atom2" targetAtom="moleculeEnvironment0/compound40/atom4" aromatic="false" order="1" /><bond id="bond11" sourceAtom="moleculeEnvironment0/compound40/atom3" targetAtom="moleculeEnvironment0/compound40/atom2" aromatic="false" order="2" /><bond id="bond12" sourceAtom="moleculeEnvironment0/compound40/atom4" targetAtom="moleculeEnvironment0/compound40/atom2" aromatic="false" order="1" /><bond id="bond13" sourceAtom="moleculeEnvironment0/compound40/atom5" targetAtom="moleculeEnvironment0/compound40/atom1" aromatic="false" order="1" /><bond id="bond14" sourceAtom="moleculeEnvironment0/compound40/atom6" targetAtom="moleculeEnvironment0/compound40/atom1" aromatic="false" order="1" /><bond id="bond15" sourceAtom="moleculeEnvironment0/compound40/atom7" targetAtom="moleculeEnvironment0/compound40/atom0" aromatic="false" order="1" /><bond id="bond16" sourceAtom="moleculeEnvironment0/compound40/atom7" targetAtom="moleculeEnvironment0/compound40/atom8" aromatic="false" order="1" /><bond id="bond17" sourceAtom="moleculeEnvironment0/compound40/atom7" targetAtom="moleculeEnvironment0/compound40/atom20" aromatic="false" order="1" /><bond id="bond18" sourceAtom="moleculeEnvironment0/compound40/atom7" targetAtom="moleculeEnvironment0/compound40/atom21" aromatic="false" order="1" /><bond id="bond19" sourceAtom="moleculeEnvironment0/compound40/atom8" targetAtom="moleculeEnvironment0/compound40/atom7" aromatic="false" order="1" /><bond id="bond20" sourceAtom="moleculeEnvironment0/compound40/atom8" targetAtom="moleculeEnvironment0/compound40/atom9" aromatic="true" order="1" /><bond id="bond21" sourceAtom="moleculeEnvironment0/compound40/atom8" targetAtom="moleculeEnvironment0/compound40/atom15" aromatic="true" order="2" /><bond id="bond22" sourceAtom="moleculeEnvironment0/compound40/atom9" targetAtom="moleculeEnvironment0/compound40/atom8" aromatic="true" order="1" /><bond id="bond23" sourceAtom="moleculeEnvironment0/compound40/atom9" targetAtom="moleculeEnvironment0/compound40/atom10" aromatic="true" order="2" /><bond id="bond24" sourceAtom="moleculeEnvironment0/compound40/atom9" targetAtom="moleculeEnvironment0/compound40/atom19" aromatic="false" order="1" /><bond id="bond25" sourceAtom="moleculeEnvironment0/compound40/atom10" targetAtom="moleculeEnvironment0/compound40/atom9" aromatic="true" order="2" /><bond id="bond26" sourceAtom="moleculeEnvironment0/compound40/atom10" targetAtom="moleculeEnvironment0/compound40/atom11" aromatic="true" order="1" /><bond id="bond27" sourceAtom="moleculeEnvironment0/compound40/atom10" targetAtom="moleculeEnvironment0/compound40/atom18" aromatic="false" order="1" /><bond id="bond28" sourceAtom="moleculeEnvironment0/compound40/atom11" targetAtom="moleculeEnvironment0/compound40/atom10" aromatic="true" order="1" /><bond id="bond29" sourceAtom="moleculeEnvironment0/compound40/atom11" targetAtom="moleculeEnvironment0/compound40/atom12" aromatic="false" order="1" /><bond id="bond30" sourceAtom="moleculeEnvironment0/compound40/atom11" targetAtom="moleculeEnvironment0/compound40/atom14" aromatic="true" order="2" /><bond id="bond31" sourceAtom="moleculeEnvironment0/compound40/atom12" targetAtom="moleculeEnvironment0/compound40/atom11" aromatic="false" order="1" /><bond id="bond32" sourceAtom="moleculeEnvironment0/compound40/atom12" targetAtom="moleculeEnvironment0/compound40/atom13" aromatic="false" order="1" /><bond id="bond33" sourceAtom="moleculeEnvironment0/compound40/atom13" targetAtom="moleculeEnvironment0/compound40/atom12" aromatic="false" order="1" /><bond id="bond34" sourceAtom="moleculeEnvironment0/compound40/atom14" targetAtom="moleculeEnvironment0/compound40/atom11" aromatic="true" order="2" /><bond id="bond35" sourceAtom="moleculeEnvironment0/compound40/atom14" targetAtom="moleculeEnvironment0/compound40/atom15" aromatic="true" order="1" /><bond id="bond36" sourceAtom="moleculeEnvironment0/compound40/atom14" targetAtom="moleculeEnvironment0/compound40/atom17" aromatic="false" order="1" /><bond id="bond37" sourceAtom="moleculeEnvironment0/compound40/atom15" targetAtom="moleculeEnvironment0/compound40/atom14" aromatic="true" order="1" /><bond id="bond38" sourceAtom="moleculeEnvironment0/compound40/atom15" targetAtom="moleculeEnvironment0/compound40/atom8" aromatic="true" order="2" /><bond id="bond39" sourceAtom="moleculeEnvironment0/compound40/atom15" targetAtom="moleculeEnvironment0/compound40/atom16" aromatic="false" order="1" /><bond id="bond40" sourceAtom="moleculeEnvironment0/compound40/atom16" targetAtom="moleculeEnvironment0/compound40/atom15" aromatic="false" order="1" /><bond id="bond41" sourceAtom="moleculeEnvironment0/compound40/atom17" targetAtom="moleculeEnvironment0/compound40/atom14" aromatic="false" order="1" /><bond id="bond42" sourceAtom="moleculeEnvironment0/compound40/atom18" targetAtom="moleculeEnvironment0/compound40/atom10" aromatic="false" order="1" /><bond id="bond43" sourceAtom="moleculeEnvironment0/compound40/atom19" targetAtom="moleculeEnvironment0/compound40/atom9" aromatic="false" order="1" /><bond id="bond44" sourceAtom="moleculeEnvironment0/compound40/atom20" targetAtom="moleculeEnvironment0/compound40/atom7" aromatic="false" order="1" /><bond id="bond45" sourceAtom="moleculeEnvironment0/compound40/atom21" targetAtom="moleculeEnvironment0/compound40/atom7" aromatic="false" order="1" /><bond id="bond46" sourceAtom="moleculeEnvironment0/compound40/atom22" targetAtom="moleculeEnvironment0/compound40/atom0" aromatic="false" order="1" /></bondArray><alphaC id="atom0" /><amideNitrogen id="atom1" /><carboxylC id="atom2" /></aminoAcid><aminoAcid id="compound41" title="LEU_800_A" type="LEU" functionalCompoundID="800" chainID="A"><atomArray><atom id="atom0" elementType="C" pdbName="CA" chainId="A" x3="43.494" y3="-8.643" z3="-7.486" aromatic="false" serialNumber="5717" /><atom id="atom1" elementType="N" pdbName="N" chainId="A" x3="44.905" y3="-9.01" z3="-7.368" aromatic="false" serialNumber="5716" /><atom id="atom2" elementType="C" pdbName="C" chainId="A" x3="43.226" y3="-7.813" z3="-8.75" aromatic="false" serialNumber="5718" /><atom id="atom3" elementType="O" pdbName="O" chainId="A" x3="42.187" y3="-7.976" z3="-9.407" aromatic="false" serialNumber="5719" /><atom id="atom4" elementType="H" pdbName=" H" x3="43.934467" y3="-7.1010475" z3="-9.056108" aromatic="false" /><atom id="atom5" shadow="true" reference="moleculeEnvironment0/compound40/atom2" /><atom id="atom6" elementType="H" pdbName=" H" x3="45.4287" y3="-8.744983" z3="-6.5460496" aromatic="false" /><atom id="atom7" elementType="C" pdbName="CB" chainId="A" x3="43.033" y3="-7.887" z3="-6.24" aromatic="false" serialNumber="5720" /><atom id="atom8" elementType="C" pdbName="CG" chainId="A" x3="43.032" y3="-8.669" z3="-4.928" aromatic="false" serialNumber="5721" /><atom id="atom9" elementType="C" pdbName="CD1" chainId="A" x3="42.964" y3="-7.74" z3="-3.731" aromatic="false" serialNumber="5722" /><atom id="atom10" elementType="H" pdbName=" H" x3="43.86283" y3="-7.2028103" z3="-3.6533656" aromatic="false" /><atom id="atom11" elementType="H" pdbName=" H" x3="42.817017" y3="-8.304366" z3="-2.8578527" aromatic="false" /><atom id="atom12" elementType="H" pdbName=" H" x3="42.165077" y3="-7.0696964" z3="-3.8531246" aromatic="false" /><atom id="atom13" elementType="C" pdbName="CD2" chainId="A" x3="41.885" y3="-9.645" z3="-4.9" aromatic="false" serialNumber="5723" /><atom id="atom14" elementType="H" pdbName=" H" x3="42.25819" y3="-10.620712" z3="-4.7940984" aromatic="false" /><atom id="atom15" elementType="H" pdbName=" H" x3="41.34235" y3="-9.573157" z3="-5.7960324" aromatic="false" /><atom id="atom16" elementType="H" pdbName=" H" x3="41.254917" y3="-9.42147" z3="-4.0903516" aromatic="false" /><atom id="atom17" elementType="H" pdbName=" H" x3="43.911816" y3="-9.237917" z3="-4.85897" aromatic="false" /><atom id="atom18" elementType="H" pdbName=" H" x3="43.660397" y3="-7.060389" z3="-6.080035" aromatic="false" /><atom id="atom19" elementType="H" pdbName=" H" x3="42.04596" y3="-7.555979" z3="-6.3766546" aromatic="false" /><atom id="atom20" elementType="H" pdbName=" H" x3="42.925133" y3="-9.52492" z3="-7.519259" aromatic="false" /></atomArray><bondArray><bond id="bond1" sourceAtom="moleculeEnvironment0/compound41/atom0" targetAtom="moleculeEnvironment0/compound41/atom2" aromatic="false" order="1" /><bond id="bond2" sourceAtom="moleculeEnvironment0/compound41/atom0" targetAtom="moleculeEnvironment0/compound41/atom1" aromatic="false" order="1" /><bond id="bond3" sourceAtom="moleculeEnvironment0/compound41/atom0" targetAtom="moleculeEnvironment0/compound41/atom7" aromatic="false" order="1" /><bond id="bond4" sourceAtom="moleculeEnvironment0/compound41/atom0" targetAtom="moleculeEnvironment0/compound41/atom20" aromatic="false" order="1" /><bond id="bond5" sourceAtom="moleculeEnvironment0/compound41/atom1" targetAtom="moleculeEnvironment0/compound41/atom0" aromatic="false" order="1" /><bond id="bond6" sourceAtom="moleculeEnvironment0/compound41/atom1" targetAtom="moleculeEnvironment0/compound41/atom5" aromatic="false" order="1" /><bond id="bond7" sourceAtom="moleculeEnvironment0/compound41/atom1" targetAtom="moleculeEnvironment0/compound41/atom6" aromatic="false" order="1" /><bond id="bond8" sourceAtom="moleculeEnvironment0/compound41/atom2" targetAtom="moleculeEnvironment0/compound41/atom3" aromatic="false" order="2" /><bond id="bond9" sourceAtom="moleculeEnvironment0/compound41/atom2" targetAtom="moleculeEnvironment0/compound41/atom0" aromatic="false" order="1" /><bond id="bond10" sourceAtom="moleculeEnvironment0/compound41/atom2" targetAtom="moleculeEnvironment0/compound41/atom4" aromatic="false" order="1" /><bond id="bond11" sourceAtom="moleculeEnvironment0/compound41/atom3" targetAtom="moleculeEnvironment0/compound41/atom2" aromatic="false" order="2" /><bond id="bond12" sourceAtom="moleculeEnvironment0/compound41/atom4" targetAtom="moleculeEnvironment0/compound41/atom2" aromatic="false" order="1" /><bond id="bond13" sourceAtom="moleculeEnvironment0/compound41/atom5" targetAtom="moleculeEnvironment0/compound41/atom1" aromatic="false" order="1" /><bond id="bond14" sourceAtom="moleculeEnvironment0/compound41/atom6" targetAtom="moleculeEnvironment0/compound41/atom1" aromatic="false" order="1" /><bond id="bond15" sourceAtom="moleculeEnvironment0/compound41/atom7" targetAtom="moleculeEnvironment0/compound41/atom0" aromatic="false" order="1" /><bond id="bond16" sourceAtom="moleculeEnvironment0/compound41/atom7" targetAtom="moleculeEnvironment0/compound41/atom8" aromatic="false" order="1" /><bond id="bond17" sourceAtom="moleculeEnvironment0/compound41/atom7" targetAtom="moleculeEnvironment0/compound41/atom18" aromatic="false" order="1" /><bond id="bond18" sourceAtom="moleculeEnvironment0/compound41/atom7" targetAtom="moleculeEnvironment0/compound41/atom19" aromatic="false" order="1" /><bond id="bond19" sourceAtom="moleculeEnvironment0/compound41/atom8" targetAtom="moleculeEnvironment0/compound41/atom7" aromatic="false" order="1" /><bond id="bond20" sourceAtom="moleculeEnvironment0/compound41/atom8" targetAtom="moleculeEnvironment0/compound41/atom9" aromatic="false" order="1" /><bond id="bond21" sourceAtom="moleculeEnvironment0/compound41/atom8" targetAtom="moleculeEnvironment0/compound41/atom13" aromatic="false" order="1" /><bond id="bond22" sourceAtom="moleculeEnvironment0/compound41/atom8" targetAtom="moleculeEnvironment0/compound41/atom17" aromatic="false" order="1" /><bond id="bond23" sourceAtom="moleculeEnvironment0/compound41/atom9" targetAtom="moleculeEnvironment0/compound41/atom8" aromatic="false" order="1" /><bond id="bond24" sourceAtom="moleculeEnvironment0/compound41/atom9" targetAtom="moleculeEnvironment0/compound41/atom10" aromatic="false" order="1" /><bond id="bond25" sourceAtom="moleculeEnvironment0/compound41/atom9" targetAtom="moleculeEnvironment0/compound41/atom11" aromatic="false" order="1" /><bond id="bond26" sourceAtom="moleculeEnvironment0/compound41/atom9" targetAtom="moleculeEnvironment0/compound41/atom12" aromatic="false" order="1" /><bond id="bond27" sourceAtom="moleculeEnvironment0/compound41/atom10" targetAtom="moleculeEnvironment0/compound41/atom9" aromatic="false" order="1" /><bond id="bond28" sourceAtom="moleculeEnvironment0/compound41/atom11" targetAtom="moleculeEnvironment0/compound41/atom9" aromatic="false" order="1" /><bond id="bond29" sourceAtom="moleculeEnvironment0/compound41/atom12" targetAtom="moleculeEnvironment0/compound41/atom9" aromatic="false" order="1" /><bond id="bond30" sourceAtom="moleculeEnvironment0/compound41/atom13" targetAtom="moleculeEnvironment0/compound41/atom8" aromatic="false" order="1" /><bond id="bond31" sourceAtom="moleculeEnvironment0/compound41/atom13" targetAtom="moleculeEnvironment0/compound41/atom14" aromatic="false" order="1" /><bond id="bond32" sourceAtom="moleculeEnvironment0/compound41/atom13" targetAtom="moleculeEnvironment0/compound41/atom15" aromatic="false" order="1" /><bond id="bond33" sourceAtom="moleculeEnvironment0/compound41/atom13" targetAtom="moleculeEnvironment0/compound41/atom16" aromatic="false" order="1" /><bond id="bond34" sourceAtom="moleculeEnvironment0/compound41/atom14" targetAtom="moleculeEnvironment0/compound41/atom13" aromatic="false" order="1" /><bond id="bond35" sourceAtom="moleculeEnvironment0/compound41/atom15" targetAtom="moleculeEnvironment0/compound41/atom13" aromatic="false" order="1" /><bond id="bond36" sourceAtom="moleculeEnvironment0/compound41/atom16" targetAtom="moleculeEnvironment0/compound41/atom13" aromatic="false" order="1" /><bond id="bond37" sourceAtom="moleculeEnvironment0/compound41/atom17" targetAtom="moleculeEnvironment0/compound41/atom8" aromatic="false" order="1" /><bond id="bond38" sourceAtom="moleculeEnvironment0/compound41/atom18" targetAtom="moleculeEnvironment0/compound41/atom7" aromatic="false" order="1" /><bond id="bond39" sourceAtom="moleculeEnvironment0/compound41/atom19" targetAtom="moleculeEnvironment0/compound41/atom7" aromatic="false" order="1" /><bond id="bond40" sourceAtom="moleculeEnvironment0/compound41/atom20" targetAtom="moleculeEnvironment0/compound41/atom0" aromatic="false" order="1" /></bondArray><alphaC id="atom0" /><amideNitrogen id="atom1" /><carboxylC id="atom2" /></aminoAcid><aminoAcid id="compound42" title="TYR_802_A" type="TYR" functionalCompoundID="802" chainID="A"><atomArray><atom id="atom0" elementType="C" pdbName="CA" chainId="A" x3="45.765" y3="-8.459" z3="-12.7" aromatic="false" serialNumber="5733" /><atom id="atom1" elementType="N" pdbName="N" chainId="A" x3="45.358" y3="-7.514" z3="-11.665" aromatic="false" serialNumber="5732" /><atom id="atom2" elementType="C" pdbName="C" chainId="A" x3="44.673" y3="-9.452" z3="-13.046" aromatic="false" serialNumber="5734" /><atom id="atom3" elementType="O" pdbName="O" chainId="A" x3="44.564" y3="-9.864" z3="-14.198" aromatic="false" serialNumber="5735" /><atom id="atom4" elementType="H" pdbName=" H" x3="44.01072" y3="-9.787602" z3="-12.303536" aromatic="false" /><atom id="atom5" elementType="H" pdbName=" H" x3="46.063656" y3="-6.798159" z3="-11.566384" aromatic="false" /><atom id="atom6" elementType="H" pdbName=" H" x3="45.24869" y3="-8.002134" z3="-10.787575" aromatic="false" /><atom id="atom7" elementType="C" pdbName="CB" chainId="A" x3="47.008" y3="-9.216" z3="-12.247" aromatic="false" serialNumber="5736" /><atom id="atom8" elementType="C" pdbName="CG" chainId="A" x3="47.363" y3="-10.424" z3="-13.093" aromatic="true" serialNumber="5737" /><atom id="atom9" elementType="C" pdbName="CD1" chainId="A" x3="48.15" y3="-10.289" z3="-14.234" aromatic="true" serialNumber="5738" /><atom id="atom10" elementType="C" pdbName="CE1" chainId="A" x3="48.491" y3="-11.384" z3="-15.015" aromatic="true" serialNumber="5740" /><atom id="atom11" elementType="C" pdbName="CZ" chainId="A" x3="48.055" y3="-12.649" z3="-14.657" aromatic="true" serialNumber="5742" /><atom id="atom12" elementType="O" pdbName="OH" chainId="A" x3="48.389" y3="-13.754" z3="-15.437" aromatic="false" serialNumber="5743" /><atom id="atom13" elementType="H" pdbName=" H" x3="48.71796" y3="-14.517062" z3="-14.828377" aromatic="false" /><atom id="atom14" elementType="C" pdbName="CE2" chainId="A" x3="47.274" y3="-12.812" z3="-13.514" aromatic="true" serialNumber="5741" /><atom id="atom15" elementType="C" pdbName="CD2" chainId="A" x3="46.937" y3="-11.704" z3="-12.739" aromatic="true" serialNumber="5739" /><atom id="atom16" elementType="H" pdbName=" H" x3="46.35407" y3="-11.825892" z3="-11.874225" aromatic="false" /><atom id="atom17" elementType="H" pdbName=" H" x3="46.9405" y3="-13.768624" z3="-13.238053" aromatic="false" /><atom id="atom18" elementType="H" pdbName=" H" x3="49.078384" y3="-11.2526865" z3="-15.87537" aromatic="false" /><atom id="atom19" elementType="H" pdbName=" H" x3="48.500153" y3="-9.341679" z3="-14.52119" aromatic="false" /><atom id="atom20" elementType="H" pdbName=" H" x3="47.83826" y3="-8.573805" z3="-12.274357" aromatic="false" /><atom id="atom21" elementType="H" pdbName=" H" x3="46.867477" y3="-9.564819" z3="-11.266654" aromatic="false" /><atom id="atom22" elementType="H" pdbName=" H" x3="46.02122" y3="-7.9080515" z3="-13.556333" aromatic="false" /></atomArray><bondArray><bond id="bond1" sourceAtom="moleculeEnvironment0/compound42/atom0" targetAtom="moleculeEnvironment0/compound42/atom2" aromatic="false" order="1" /><bond id="bond2" sourceAtom="moleculeEnvironment0/compound42/atom0" targetAtom="moleculeEnvironment0/compound42/atom1" aromatic="false" order="1" /><bond id="bond3" sourceAtom="moleculeEnvironment0/compound42/atom0" targetAtom="moleculeEnvironment0/compound42/atom7" aromatic="false" order="1" /><bond id="bond4" sourceAtom="moleculeEnvironment0/compound42/atom0" targetAtom="moleculeEnvironment0/compound42/atom22" aromatic="false" order="1" /><bond id="bond5" sourceAtom="moleculeEnvironment0/compound42/atom1" targetAtom="moleculeEnvironment0/compound42/atom0" aromatic="false" order="1" /><bond id="bond6" sourceAtom="moleculeEnvironment0/compound42/atom1" targetAtom="moleculeEnvironment0/compound42/atom5" aromatic="false" order="1" /><bond id="bond7" sourceAtom="moleculeEnvironment0/compound42/atom1" targetAtom="moleculeEnvironment0/compound42/atom6" aromatic="false" order="1" /><bond id="bond8" sourceAtom="moleculeEnvironment0/compound42/atom2" targetAtom="moleculeEnvironment0/compound42/atom3" aromatic="false" order="2" /><bond id="bond9" sourceAtom="moleculeEnvironment0/compound42/atom2" targetAtom="moleculeEnvironment0/compound42/atom0" aromatic="false" order="1" /><bond id="bond10" sourceAtom="moleculeEnvironment0/compound42/atom2" targetAtom="moleculeEnvironment0/compound42/atom4" aromatic="false" order="1" /><bond id="bond11" sourceAtom="moleculeEnvironment0/compound42/atom3" targetAtom="moleculeEnvironment0/compound42/atom2" aromatic="false" order="2" /><bond id="bond12" sourceAtom="moleculeEnvironment0/compound42/atom4" targetAtom="moleculeEnvironment0/compound42/atom2" aromatic="false" order="1" /><bond id="bond13" sourceAtom="moleculeEnvironment0/compound42/atom5" targetAtom="moleculeEnvironment0/compound42/atom1" aromatic="false" order="1" /><bond id="bond14" sourceAtom="moleculeEnvironment0/compound42/atom6" targetAtom="moleculeEnvironment0/compound42/atom1" aromatic="false" order="1" /><bond id="bond15" sourceAtom="moleculeEnvironment0/compound42/atom7" targetAtom="moleculeEnvironment0/compound42/atom0" aromatic="false" order="1" /><bond id="bond16" sourceAtom="moleculeEnvironment0/compound42/atom7" targetAtom="moleculeEnvironment0/compound42/atom8" aromatic="false" order="1" /><bond id="bond17" sourceAtom="moleculeEnvironment0/compound42/atom7" targetAtom="moleculeEnvironment0/compound42/atom20" aromatic="false" order="1" /><bond id="bond18" sourceAtom="moleculeEnvironment0/compound42/atom7" targetAtom="moleculeEnvironment0/compound42/atom21" aromatic="false" order="1" /><bond id="bond19" sourceAtom="moleculeEnvironment0/compound42/atom8" targetAtom="moleculeEnvironment0/compound42/atom7" aromatic="false" order="1" /><bond id="bond20" sourceAtom="moleculeEnvironment0/compound42/atom8" targetAtom="moleculeEnvironment0/compound42/atom9" aromatic="true" order="1" /><bond id="bond21" sourceAtom="moleculeEnvironment0/compound42/atom8" targetAtom="moleculeEnvironment0/compound42/atom15" aromatic="true" order="2" /><bond id="bond22" sourceAtom="moleculeEnvironment0/compound42/atom9" targetAtom="moleculeEnvironment0/compound42/atom8" aromatic="true" order="1" /><bond id="bond23" sourceAtom="moleculeEnvironment0/compound42/atom9" targetAtom="moleculeEnvironment0/compound42/atom10" aromatic="true" order="2" /><bond id="bond24" sourceAtom="moleculeEnvironment0/compound42/atom9" targetAtom="moleculeEnvironment0/compound42/atom19" aromatic="false" order="1" /><bond id="bond25" sourceAtom="moleculeEnvironment0/compound42/atom10" targetAtom="moleculeEnvironment0/compound42/atom9" aromatic="true" order="2" /><bond id="bond26" sourceAtom="moleculeEnvironment0/compound42/atom10" targetAtom="moleculeEnvironment0/compound42/atom11" aromatic="true" order="1" /><bond id="bond27" sourceAtom="moleculeEnvironment0/compound42/atom10" targetAtom="moleculeEnvironment0/compound42/atom18" aromatic="false" order="1" /><bond id="bond28" sourceAtom="moleculeEnvironment0/compound42/atom11" targetAtom="moleculeEnvironment0/compound42/atom10" aromatic="true" order="1" /><bond id="bond29" sourceAtom="moleculeEnvironment0/compound42/atom11" targetAtom="moleculeEnvironment0/compound42/atom12" aromatic="false" order="1" /><bond id="bond30" sourceAtom="moleculeEnvironment0/compound42/atom11" targetAtom="moleculeEnvironment0/compound42/atom14" aromatic="true" order="2" /><bond id="bond31" sourceAtom="moleculeEnvironment0/compound42/atom12" targetAtom="moleculeEnvironment0/compound42/atom11" aromatic="false" order="1" /><bond id="bond32" sourceAtom="moleculeEnvironment0/compound42/atom12" targetAtom="moleculeEnvironment0/compound42/atom13" aromatic="false" order="1" /><bond id="bond33" sourceAtom="moleculeEnvironment0/compound42/atom13" targetAtom="moleculeEnvironment0/compound42/atom12" aromatic="false" order="1" /><bond id="bond34" sourceAtom="moleculeEnvironment0/compound42/atom14" targetAtom="moleculeEnvironment0/compound42/atom11" aromatic="true" order="2" /><bond id="bond35" sourceAtom="moleculeEnvironment0/compound42/atom14" targetAtom="moleculeEnvironment0/compound42/atom15" aromatic="true" order="1" /><bond id="bond36" sourceAtom="moleculeEnvironment0/compound42/atom14" targetAtom="moleculeEnvironment0/compound42/atom17" aromatic="false" order="1" /><bond id="bond37" sourceAtom="moleculeEnvironment0/compound42/atom15" targetAtom="moleculeEnvironment0/compound42/atom14" aromatic="true" order="1" /><bond id="bond38" sourceAtom="moleculeEnvironment0/compound42/atom15" targetAtom="moleculeEnvironment0/compound42/atom8" aromatic="true" order="2" /><bond id="bond39" sourceAtom="moleculeEnvironment0/compound42/atom15" targetAtom="moleculeEnvironment0/compound42/atom16" aromatic="false" order="1" /><bond id="bond40" sourceAtom="moleculeEnvironment0/compound42/atom16" targetAtom="moleculeEnvironment0/compound42/atom15" aromatic="false" order="1" /><bond id="bond41" sourceAtom="moleculeEnvironment0/compound42/atom17" targetAtom="moleculeEnvironment0/compound42/atom14" aromatic="false" order="1" /><bond id="bond42" sourceAtom="moleculeEnvironment0/compound42/atom18" targetAtom="moleculeEnvironment0/compound42/atom10" aromatic="false" order="1" /><bond id="bond43" sourceAtom="moleculeEnvironment0/compound42/atom19" targetAtom="moleculeEnvironment0/compound42/atom9" aromatic="false" order="1" /><bond id="bond44" sourceAtom="moleculeEnvironment0/compound42/atom20" targetAtom="moleculeEnvironment0/compound42/atom7" aromatic="false" order="1" /><bond id="bond45" sourceAtom="moleculeEnvironment0/compound42/atom21" targetAtom="moleculeEnvironment0/compound42/atom7" aromatic="false" order="1" /><bond id="bond46" sourceAtom="moleculeEnvironment0/compound42/atom22" targetAtom="moleculeEnvironment0/compound42/atom0" aromatic="false" order="1" /></bondArray><alphaC id="atom0" /><amideNitrogen id="atom1" /><carboxylC id="atom2" /></aminoAcid><aminoAcid id="compound43" title="LEU_809_A" type="LEU" functionalCompoundID="809" chainID="A"><atomArray><atom id="atom0" elementType="C" pdbName="CA" chainId="A" x3="51.179" y3="-8.847" z3="-13.853" aromatic="false" serialNumber="5787" /><atom id="atom1" elementType="N" pdbName="N" chainId="A" x3="50.999" y3="-8.48" z3="-15.264" aromatic="false" serialNumber="5786" /><atom id="atom2" elementType="C" pdbName="C" chainId="A" x3="52.139" y3="-7.9" z3="-13.144" aromatic="false" serialNumber="5788" /><atom id="atom3" elementType="O" pdbName="O" chainId="A" x3="53.337" y3="-7.874" z3="-13.478" aromatic="false" serialNumber="5789" /><atom id="atom4" shadow="true" reference="moleculeEnvironment0/compound44/atom1" /><atom id="atom5" elementType="H" pdbName=" H" x3="50.556606" y3="-9.242793" z3="-15.756476" aromatic="false" /><atom id="atom6" elementType="H" pdbName=" H" x3="50.41726" y3="-7.656705" z3="-15.326159" aromatic="false" /><atom id="atom7" elementType="C" pdbName="CB" chainId="A" x3="51.664" y3="-10.295" z3="-13.744" aromatic="false" serialNumber="5790" /><atom id="atom8" elementType="C" pdbName="CG" chainId="A" x3="52.088" y3="-10.816" z3="-12.376" aromatic="false" serialNumber="5791" /><atom id="atom9" elementType="C" pdbName="CD1" chainId="A" x3="50.905" y3="-11.305" z3="-11.592" aromatic="false" serialNumber="5792" /><atom id="atom10" elementType="H" pdbName=" H" x3="51.23808" y3="-11.863963" z3="-10.767914" aromatic="false" /><atom id="atom11" elementType="H" pdbName=" H" x3="50.345043" y3="-10.48344" z3="-11.254375" aromatic="false" /><atom id="atom12" elementType="H" pdbName=" H" x3="50.30437" y3="-11.909648" z3="-12.205309" aromatic="false" /><atom id="atom13" elementType="C" pdbName="CD2" chainId="A" x3="53.019" y3="-11.941" z3="-12.624" aromatic="false" serialNumber="5793" /><atom id="atom14" elementType="H" pdbName=" H" x3="53.983986" y3="-11.565065" z3="-12.797143" aromatic="false" /><atom id="atom15" elementType="H" pdbName=" H" x3="53.034897" y3="-12.573396" z3="-11.785953" aromatic="false" /><atom id="atom16" elementType="H" pdbName=" H" x3="52.698097" y3="-12.482046" z3="-13.464708" aromatic="false" /><atom id="atom17" elementType="H" pdbName=" H" x3="52.55228" y3="-10.044343" z3="-11.836097" aromatic="false" /><atom id="atom18" elementType="H" pdbName=" H" x3="50.899483" y3="-10.944469" z3="-14.054169" aromatic="false" /><atom id="atom19" elementType="H" pdbName=" H" x3="52.506683" y3="-10.428863" z3="-14.355938" aromatic="false" /><atom id="atom20" elementType="H" pdbName=" H" x3="50.241978" y3="-8.814054" z3="-13.380345" aromatic="false" /></atomArray><bondArray><bond id="bond1" sourceAtom="moleculeEnvironment0/compound43/atom0" targetAtom="moleculeEnvironment0/compound43/atom2" aromatic="false" order="1" /><bond id="bond2" sourceAtom="moleculeEnvironment0/compound43/atom0" targetAtom="moleculeEnvironment0/compound43/atom1" aromatic="false" order="1" /><bond id="bond3" sourceAtom="moleculeEnvironment0/compound43/atom0" targetAtom="moleculeEnvironment0/compound43/atom7" aromatic="false" order="1" /><bond id="bond4" sourceAtom="moleculeEnvironment0/compound43/atom0" targetAtom="moleculeEnvironment0/compound43/atom20" aromatic="false" order="1" /><bond id="bond5" sourceAtom="moleculeEnvironment0/compound43/atom1" targetAtom="moleculeEnvironment0/compound43/atom0" aromatic="false" order="1" /><bond id="bond6" sourceAtom="moleculeEnvironment0/compound43/atom1" targetAtom="moleculeEnvironment0/compound43/atom5" aromatic="false" order="1" /><bond id="bond7" sourceAtom="moleculeEnvironment0/compound43/atom1" targetAtom="moleculeEnvironment0/compound43/atom6" aromatic="false" order="1" /><bond id="bond8" sourceAtom="moleculeEnvironment0/compound43/atom2" targetAtom="moleculeEnvironment0/compound43/atom3" aromatic="false" order="2" /><bond id="bond9" sourceAtom="moleculeEnvironment0/compound43/atom2" targetAtom="moleculeEnvironment0/compound43/atom0" aromatic="false" order="1" /><bond id="bond10" sourceAtom="moleculeEnvironment0/compound43/atom2" targetAtom="moleculeEnvironment0/compound43/atom4" aromatic="false" order="1" /><bond id="bond11" sourceAtom="moleculeEnvironment0/compound43/atom3" targetAtom="moleculeEnvironment0/compound43/atom2" aromatic="false" order="2" /><bond id="bond12" sourceAtom="moleculeEnvironment0/compound43/atom4" targetAtom="moleculeEnvironment0/compound43/atom2" aromatic="false" order="1" /><bond id="bond13" sourceAtom="moleculeEnvironment0/compound43/atom5" targetAtom="moleculeEnvironment0/compound43/atom1" aromatic="false" order="1" /><bond id="bond14" sourceAtom="moleculeEnvironment0/compound43/atom6" targetAtom="moleculeEnvironment0/compound43/atom1" aromatic="false" order="1" /><bond id="bond15" sourceAtom="moleculeEnvironment0/compound43/atom7" targetAtom="moleculeEnvironment0/compound43/atom0" aromatic="false" order="1" /><bond id="bond16" sourceAtom="moleculeEnvironment0/compound43/atom7" targetAtom="moleculeEnvironment0/compound43/atom8" aromatic="false" order="1" /><bond id="bond17" sourceAtom="moleculeEnvironment0/compound43/atom7" targetAtom="moleculeEnvironment0/compound43/atom18" aromatic="false" order="1" /><bond id="bond18" sourceAtom="moleculeEnvironment0/compound43/atom7" targetAtom="moleculeEnvironment0/compound43/atom19" aromatic="false" order="1" /><bond id="bond19" sourceAtom="moleculeEnvironment0/compound43/atom8" targetAtom="moleculeEnvironment0/compound43/atom7" aromatic="false" order="1" /><bond id="bond20" sourceAtom="moleculeEnvironment0/compound43/atom8" targetAtom="moleculeEnvironment0/compound43/atom9" aromatic="false" order="1" /><bond id="bond21" sourceAtom="moleculeEnvironment0/compound43/atom8" targetAtom="moleculeEnvironment0/compound43/atom13" aromatic="false" order="1" /><bond id="bond22" sourceAtom="moleculeEnvironment0/compound43/atom8" targetAtom="moleculeEnvironment0/compound43/atom17" aromatic="false" order="1" /><bond id="bond23" sourceAtom="moleculeEnvironment0/compound43/atom9" targetAtom="moleculeEnvironment0/compound43/atom8" aromatic="false" order="1" /><bond id="bond24" sourceAtom="moleculeEnvironment0/compound43/atom9" targetAtom="moleculeEnvironment0/compound43/atom10" aromatic="false" order="1" /><bond id="bond25" sourceAtom="moleculeEnvironment0/compound43/atom9" targetAtom="moleculeEnvironment0/compound43/atom11" aromatic="false" order="1" /><bond id="bond26" sourceAtom="moleculeEnvironment0/compound43/atom9" targetAtom="moleculeEnvironment0/compound43/atom12" aromatic="false" order="1" /><bond id="bond27" sourceAtom="moleculeEnvironment0/compound43/atom10" targetAtom="moleculeEnvironment0/compound43/atom9" aromatic="false" order="1" /><bond id="bond28" sourceAtom="moleculeEnvironment0/compound43/atom11" targetAtom="moleculeEnvironment0/compound43/atom9" aromatic="false" order="1" /><bond id="bond29" sourceAtom="moleculeEnvironment0/compound43/atom12" targetAtom="moleculeEnvironment0/compound43/atom9" aromatic="false" order="1" /><bond id="bond30" sourceAtom="moleculeEnvironment0/compound43/atom13" targetAtom="moleculeEnvironment0/compound43/atom8" aromatic="false" order="1" /><bond id="bond31" sourceAtom="moleculeEnvironment0/compound43/atom13" targetAtom="moleculeEnvironment0/compound43/atom14" aromatic="false" order="1" /><bond id="bond32" sourceAtom="moleculeEnvironment0/compound43/atom13" targetAtom="moleculeEnvironment0/compound43/atom15" aromatic="false" order="1" /><bond id="bond33" sourceAtom="moleculeEnvironment0/compound43/atom13" targetAtom="moleculeEnvironment0/compound43/atom16" aromatic="false" order="1" /><bond id="bond34" sourceAtom="moleculeEnvironment0/compound43/atom14" targetAtom="moleculeEnvironment0/compound43/atom13" aromatic="false" order="1" /><bond id="bond35" sourceAtom="moleculeEnvironment0/compound43/atom15" targetAtom="moleculeEnvironment0/compound43/atom13" aromatic="false" order="1" /><bond id="bond36" sourceAtom="moleculeEnvironment0/compound43/atom16" targetAtom="moleculeEnvironment0/compound43/atom13" aromatic="false" order="1" /><bond id="bond37" sourceAtom="moleculeEnvironment0/compound43/atom17" targetAtom="moleculeEnvironment0/compound43/atom8" aromatic="false" order="1" /><bond id="bond38" sourceAtom="moleculeEnvironment0/compound43/atom18" targetAtom="moleculeEnvironment0/compound43/atom7" aromatic="false" order="1" /><bond id="bond39" sourceAtom="moleculeEnvironment0/compound43/atom19" targetAtom="moleculeEnvironment0/compound43/atom7" aromatic="false" order="1" /><bond id="bond40" sourceAtom="moleculeEnvironment0/compound43/atom20" targetAtom="moleculeEnvironment0/compound43/atom0" aromatic="false" order="1" /></bondArray><alphaC id="atom0" /><amideNitrogen id="atom1" /><carboxylC id="atom2" /></aminoAcid><aminoAcid id="compound44" title="PRO_810_A" type="PRO" functionalCompoundID="810" chainID="A"><atomArray><atom id="atom0" elementType="C" pdbName="CA" chainId="A" x3="52.571" y3="-6.112" z3="-11.571" aromatic="false" serialNumber="5795" /><atom id="atom1" elementType="N" pdbName="N" chainId="A" x3="51.671" y3="-7.108" z3="-12.176" aromatic="false" serialNumber="5794" /><atom id="atom2" elementType="C" pdbName="C" chainId="A" x3="53.674" y3="-6.725" z3="-10.725" aromatic="false" serialNumber="5796" /><atom id="atom3" elementType="O" pdbName="O" chainId="A" x3="54.822" y3="-6.273" z3="-10.799" aromatic="false" serialNumber="5797" /><atom id="atom4" shadow="true" reference="moleculeEnvironment0/compound45/atom1" /><atom id="atom5" elementType="C" pdbName="CD" chainId="A" x3="50.282" y3="-6.962" z3="-11.714" aromatic="false" serialNumber="5800" /><atom id="atom6" elementType="C" pdbName="CG" chainId="A" x3="50.232" y3="-5.517" z3="-11.321" aromatic="false" serialNumber="5799" /><atom id="atom7" elementType="C" pdbName="CB" chainId="A" x3="51.613" y3="-5.237" z3="-10.746" aromatic="false" serialNumber="5798" /><atom id="atom8" elementType="H" pdbName=" H" x3="51.8345" y3="-4.2157993" z3="-10.848894" aromatic="false" /><atom id="atom9" elementType="H" pdbName=" H" x3="51.628113" y3="-5.497677" z3="-9.728985" aromatic="false" /><atom id="atom10" elementType="H" pdbName=" H" x3="49.47308" y3="-5.373818" z3="-10.609633" aromatic="false" /><atom id="atom11" elementType="H" pdbName=" H" x3="50.032322" y3="-4.930445" z3="-12.168693" aromatic="false" /><atom id="atom12" elementType="H" pdbName=" H" x3="49.625504" y3="-7.196983" z3="-12.499043" aromatic="false" /><atom id="atom13" elementType="H" pdbName=" H" x3="50.11098" y3="-7.6128907" z3="-10.908027" aromatic="false" /><atom id="atom14" shadow="true" reference="moleculeEnvironment0/compound43/atom2" /><atom id="atom15" elementType="H" pdbName=" H" x3="52.997612" y3="-5.5577893" z3="-12.354167" aromatic="false" /></atomArray><bondArray><bond id="bond1" sourceAtom="moleculeEnvironment0/compound44/atom0" targetAtom="moleculeEnvironment0/compound44/atom2" aromatic="false" order="1" /><bond id="bond2" sourceAtom="moleculeEnvironment0/compound44/atom0" targetAtom="moleculeEnvironment0/compound44/atom1" aromatic="false" order="1" /><bond id="bond3" sourceAtom="moleculeEnvironment0/compound44/atom0" targetAtom="moleculeEnvironment0/compound44/atom7" aromatic="false" order="1" /><bond id="bond4" sourceAtom="moleculeEnvironment0/compound44/atom0" targetAtom="moleculeEnvironment0/compound44/atom15" aromatic="false" order="1" /><bond id="bond5" sourceAtom="moleculeEnvironment0/compound44/atom1" targetAtom="moleculeEnvironment0/compound44/atom0" aromatic="false" order="1" /><bond id="bond6" sourceAtom="moleculeEnvironment0/compound44/atom1" targetAtom="moleculeEnvironment0/compound44/atom5" aromatic="false" order="1" /><bond id="bond7" sourceAtom="moleculeEnvironment0/compound44/atom1" targetAtom="moleculeEnvironment0/compound44/atom14" aromatic="false" order="1" /><bond id="bond8" sourceAtom="moleculeEnvironment0/compound44/atom2" targetAtom="moleculeEnvironment0/compound44/atom3" aromatic="false" order="2" /><bond id="bond9" sourceAtom="moleculeEnvironment0/compound44/atom2" targetAtom="moleculeEnvironment0/compound44/atom0" aromatic="false" order="1" /><bond id="bond10" sourceAtom="moleculeEnvironment0/compound44/atom2" targetAtom="moleculeEnvironment0/compound44/atom4" aromatic="false" order="1" /><bond id="bond11" sourceAtom="moleculeEnvironment0/compound44/atom3" targetAtom="moleculeEnvironment0/compound44/atom2" aromatic="false" order="2" /><bond id="bond12" sourceAtom="moleculeEnvironment0/compound44/atom4" targetAtom="moleculeEnvironment0/compound44/atom2" aromatic="false" order="1" /><bond id="bond13" sourceAtom="moleculeEnvironment0/compound44/atom5" targetAtom="moleculeEnvironment0/compound44/atom1" aromatic="false" order="1" /><bond id="bond14" sourceAtom="moleculeEnvironment0/compound44/atom5" targetAtom="moleculeEnvironment0/compound44/atom6" aromatic="false" order="1" /><bond id="bond15" sourceAtom="moleculeEnvironment0/compound44/atom5" targetAtom="moleculeEnvironment0/compound44/atom12" aromatic="false" order="1" /><bond id="bond16" sourceAtom="moleculeEnvironment0/compound44/atom5" targetAtom="moleculeEnvironment0/compound44/atom13" aromatic="false" order="1" /><bond id="bond17" sourceAtom="moleculeEnvironment0/compound44/atom6" targetAtom="moleculeEnvironment0/compound44/atom5" aromatic="false" order="1" /><bond id="bond18" sourceAtom="moleculeEnvironment0/compound44/atom6" targetAtom="moleculeEnvironment0/compound44/atom7" aromatic="false" order="1" /><bond id="bond19" sourceAtom="moleculeEnvironment0/compound44/atom6" targetAtom="moleculeEnvironment0/compound44/atom10" aromatic="false" order="1" /><bond id="bond20" sourceAtom="moleculeEnvironment0/compound44/atom6" targetAtom="moleculeEnvironment0/compound44/atom11" aromatic="false" order="1" /><bond id="bond21" sourceAtom="moleculeEnvironment0/compound44/atom7" targetAtom="moleculeEnvironment0/compound44/atom6" aromatic="false" order="1" /><bond id="bond22" sourceAtom="moleculeEnvironment0/compound44/atom7" targetAtom="moleculeEnvironment0/compound44/atom0" aromatic="false" order="1" /><bond id="bond23" sourceAtom="moleculeEnvironment0/compound44/atom7" targetAtom="moleculeEnvironment0/compound44/atom8" aromatic="false" order="1" /><bond id="bond24" sourceAtom="moleculeEnvironment0/compound44/atom7" targetAtom="moleculeEnvironment0/compound44/atom9" aromatic="false" order="1" /><bond id="bond25" sourceAtom="moleculeEnvironment0/compound44/atom8" targetAtom="moleculeEnvironment0/compound44/atom7" aromatic="false" order="1" /><bond id="bond26" sourceAtom="moleculeEnvironment0/compound44/atom9" targetAtom="moleculeEnvironment0/compound44/atom7" aromatic="false" order="1" /><bond id="bond27" sourceAtom="moleculeEnvironment0/compound44/atom10" targetAtom="moleculeEnvironment0/compound44/atom6" aromatic="false" order="1" /><bond id="bond28" sourceAtom="moleculeEnvironment0/compound44/atom11" targetAtom="moleculeEnvironment0/compound44/atom6" aromatic="false" order="1" /><bond id="bond29" sourceAtom="moleculeEnvironment0/compound44/atom12" targetAtom="moleculeEnvironment0/compound44/atom5" aromatic="false" order="1" /><bond id="bond30" sourceAtom="moleculeEnvironment0/compound44/atom13" targetAtom="moleculeEnvironment0/compound44/atom5" aromatic="false" order="1" /><bond id="bond31" sourceAtom="moleculeEnvironment0/compound44/atom14" targetAtom="moleculeEnvironment0/compound44/atom1" aromatic="false" order="1" /><bond id="bond32" sourceAtom="moleculeEnvironment0/compound44/atom15" targetAtom="moleculeEnvironment0/compound44/atom0" aromatic="false" order="1" /></bondArray><alphaC id="atom0" /><amideNitrogen id="atom1" /><carboxylC id="atom2" /></aminoAcid><aminoAcid id="compound45" title="LEU_811_A" type="LEU" functionalCompoundID="811" chainID="A"><atomArray><atom id="atom0" elementType="C" pdbName="CA" chainId="A" x3="54.291" y3="-8.32" z3="-8.959" aromatic="false" serialNumber="5802" /><atom id="atom1" elementType="N" pdbName="N" chainId="A" x3="53.37" y3="-7.766" z3="-9.95" aromatic="false" serialNumber="5801" /><atom id="atom2" elementType="C" pdbName="C" chainId="A" x3="54.269" y3="-9.842" z3="-9.024" aromatic="false" serialNumber="5803" /><atom id="atom3" elementType="O" pdbName="O" chainId="A" x3="53.195" y3="-10.454" z3="-9.083" aromatic="false" serialNumber="5804" /><atom id="atom4" shadow="true" reference="moleculeEnvironment0/compound46/atom1" /><atom id="atom5" shadow="true" reference="moleculeEnvironment0/compound44/atom2" /><atom id="atom6" elementType="H" pdbName=" H" x3="52.454163" y3="-8.174018" z3="-10.071928" aromatic="false" /><atom id="atom7" elementType="C" pdbName="CB" chainId="A" x3="53.912" y3="-7.837" z3="-7.558" aromatic="false" serialNumber="5805" /><atom id="atom8" elementType="C" pdbName="CG" chainId="A" x3="54.868" y3="-8.218" z3="-6.444" aromatic="false" serialNumber="5806" /><atom id="atom9" elementType="C" pdbName="CD1" chainId="A" x3="56.227" y3="-7.516" z3="-6.596" aromatic="false" serialNumber="5807" /><atom id="atom10" elementType="H" pdbName=" H" x3="56.082714" y3="-6.4763355" z3="-6.623912" aromatic="false" /><atom id="atom11" elementType="H" pdbName=" H" x3="56.68531" y3="-7.8297954" z3="-7.487059" aromatic="false" /><atom id="atom12" elementType="H" pdbName=" H" x3="56.841297" y3="-7.7623405" z3="-5.780859" aromatic="false" /><atom id="atom13" elementType="C" pdbName="CD2" chainId="A" x3="54.194" y3="-7.869" z3="-5.141" aromatic="false" serialNumber="5808" /><atom id="atom14" elementType="H" pdbName=" H" x3="54.900146" y3="-7.460087" z3="-4.480208" aromatic="false" /><atom id="atom15" elementType="H" pdbName=" H" x3="53.779823" y3="-8.73616" z3="-4.717927" aromatic="false" /><atom id="atom16" elementType="H" pdbName=" H" x3="53.432716" y3="-7.167739" z3="-5.317568" aromatic="false" /><atom id="atom17" elementType="H" pdbName=" H" x3="55.028465" y3="-9.255543" z3="-6.460065" aromatic="false" /><atom id="atom18" elementType="H" pdbName=" H" x3="52.978264" y3="-8.236102" z3="-7.290872" aromatic="false" /><atom id="atom19" elementType="H" pdbName=" H" x3="53.859165" y3="-6.7883487" z3="-7.5516877" aromatic="false" /><atom id="atom20" elementType="H" pdbName=" H" x3="55.26251" y3="-7.9751706" z3="-9.158406" aromatic="false" /></atomArray><bondArray><bond id="bond1" sourceAtom="moleculeEnvironment0/compound45/atom0" targetAtom="moleculeEnvironment0/compound45/atom2" aromatic="false" order="1" /><bond id="bond2" sourceAtom="moleculeEnvironment0/compound45/atom0" targetAtom="moleculeEnvironment0/compound45/atom1" aromatic="false" order="1" /><bond id="bond3" sourceAtom="moleculeEnvironment0/compound45/atom0" targetAtom="moleculeEnvironment0/compound45/atom7" aromatic="false" order="1" /><bond id="bond4" sourceAtom="moleculeEnvironment0/compound45/atom0" targetAtom="moleculeEnvironment0/compound45/atom20" aromatic="false" order="1" /><bond id="bond5" sourceAtom="moleculeEnvironment0/compound45/atom1" targetAtom="moleculeEnvironment0/compound45/atom0" aromatic="false" order="1" /><bond id="bond6" sourceAtom="moleculeEnvironment0/compound45/atom1" targetAtom="moleculeEnvironment0/compound45/atom5" aromatic="false" order="1" /><bond id="bond7" sourceAtom="moleculeEnvironment0/compound45/atom1" targetAtom="moleculeEnvironment0/compound45/atom6" aromatic="false" order="1" /><bond id="bond8" sourceAtom="moleculeEnvironment0/compound45/atom2" targetAtom="moleculeEnvironment0/compound45/atom3" aromatic="false" order="2" /><bond id="bond9" sourceAtom="moleculeEnvironment0/compound45/atom2" targetAtom="moleculeEnvironment0/compound45/atom0" aromatic="false" order="1" /><bond id="bond10" sourceAtom="moleculeEnvironment0/compound45/atom2" targetAtom="moleculeEnvironment0/compound45/atom4" aromatic="false" order="1" /><bond id="bond11" sourceAtom="moleculeEnvironment0/compound45/atom3" targetAtom="moleculeEnvironment0/compound45/atom2" aromatic="false" order="2" /><bond id="bond12" sourceAtom="moleculeEnvironment0/compound45/atom4" targetAtom="moleculeEnvironment0/compound45/atom2" aromatic="false" order="1" /><bond id="bond13" sourceAtom="moleculeEnvironment0/compound45/atom5" targetAtom="moleculeEnvironment0/compound45/atom1" aromatic="false" order="1" /><bond id="bond14" sourceAtom="moleculeEnvironment0/compound45/atom6" targetAtom="moleculeEnvironment0/compound45/atom1" aromatic="false" order="1" /><bond id="bond15" sourceAtom="moleculeEnvironment0/compound45/atom7" targetAtom="moleculeEnvironment0/compound45/atom0" aromatic="false" order="1" /><bond id="bond16" sourceAtom="moleculeEnvironment0/compound45/atom7" targetAtom="moleculeEnvironment0/compound45/atom8" aromatic="false" order="1" /><bond id="bond17" sourceAtom="moleculeEnvironment0/compound45/atom7" targetAtom="moleculeEnvironment0/compound45/atom18" aromatic="false" order="1" /><bond id="bond18" sourceAtom="moleculeEnvironment0/compound45/atom7" targetAtom="moleculeEnvironment0/compound45/atom19" aromatic="false" order="1" /><bond id="bond19" sourceAtom="moleculeEnvironment0/compound45/atom8" targetAtom="moleculeEnvironment0/compound45/atom7" aromatic="false" order="1" /><bond id="bond20" sourceAtom="moleculeEnvironment0/compound45/atom8" targetAtom="moleculeEnvironment0/compound45/atom9" aromatic="false" order="1" /><bond id="bond21" sourceAtom="moleculeEnvironment0/compound45/atom8" targetAtom="moleculeEnvironment0/compound45/atom13" aromatic="false" order="1" /><bond id="bond22" sourceAtom="moleculeEnvironment0/compound45/atom8" targetAtom="moleculeEnvironment0/compound45/atom17" aromatic="false" order="1" /><bond id="bond23" sourceAtom="moleculeEnvironment0/compound45/atom9" targetAtom="moleculeEnvironment0/compound45/atom8" aromatic="false" order="1" /><bond id="bond24" sourceAtom="moleculeEnvironment0/compound45/atom9" targetAtom="moleculeEnvironment0/compound45/atom10" aromatic="false" order="1" /><bond id="bond25" sourceAtom="moleculeEnvironment0/compound45/atom9" targetAtom="moleculeEnvironment0/compound45/atom11" aromatic="false" order="1" /><bond id="bond26" sourceAtom="moleculeEnvironment0/compound45/atom9" targetAtom="moleculeEnvironment0/compound45/atom12" aromatic="false" order="1" /><bond id="bond27" sourceAtom="moleculeEnvironment0/compound45/atom10" targetAtom="moleculeEnvironment0/compound45/atom9" aromatic="false" order="1" /><bond id="bond28" sourceAtom="moleculeEnvironment0/compound45/atom11" targetAtom="moleculeEnvironment0/compound45/atom9" aromatic="false" order="1" /><bond id="bond29" sourceAtom="moleculeEnvironment0/compound45/atom12" targetAtom="moleculeEnvironment0/compound45/atom9" aromatic="false" order="1" /><bond id="bond30" sourceAtom="moleculeEnvironment0/compound45/atom13" targetAtom="moleculeEnvironment0/compound45/atom8" aromatic="false" order="1" /><bond id="bond31" sourceAtom="moleculeEnvironment0/compound45/atom13" targetAtom="moleculeEnvironment0/compound45/atom14" aromatic="false" order="1" /><bond id="bond32" sourceAtom="moleculeEnvironment0/compound45/atom13" targetAtom="moleculeEnvironment0/compound45/atom15" aromatic="false" order="1" /><bond id="bond33" sourceAtom="moleculeEnvironment0/compound45/atom13" targetAtom="moleculeEnvironment0/compound45/atom16" aromatic="false" order="1" /><bond id="bond34" sourceAtom="moleculeEnvironment0/compound45/atom14" targetAtom="moleculeEnvironment0/compound45/atom13" aromatic="false" order="1" /><bond id="bond35" sourceAtom="moleculeEnvironment0/compound45/atom15" targetAtom="moleculeEnvironment0/compound45/atom13" aromatic="false" order="1" /><bond id="bond36" sourceAtom="moleculeEnvironment0/compound45/atom16" targetAtom="moleculeEnvironment0/compound45/atom13" aromatic="false" order="1" /><bond id="bond37" sourceAtom="moleculeEnvironment0/compound45/atom17" targetAtom="moleculeEnvironment0/compound45/atom8" aromatic="false" order="1" /><bond id="bond38" sourceAtom="moleculeEnvironment0/compound45/atom18" targetAtom="moleculeEnvironment0/compound45/atom7" aromatic="false" order="1" /><bond id="bond39" sourceAtom="moleculeEnvironment0/compound45/atom19" targetAtom="moleculeEnvironment0/compound45/atom7" aromatic="false" order="1" /><bond id="bond40" sourceAtom="moleculeEnvironment0/compound45/atom20" targetAtom="moleculeEnvironment0/compound45/atom0" aromatic="false" order="1" /></bondArray><alphaC id="atom0" /><amideNitrogen id="atom1" /><carboxylC id="atom2" /></aminoAcid><aminoAcid id="compound46" title="GLY_812_A" type="GLY" functionalCompoundID="812" chainID="A"><atomArray><atom id="atom0" elementType="C" pdbName="CA" chainId="A" x3="55.558" y3="-11.883" z3="-9.193" aromatic="false" serialNumber="5810" /><atom id="atom1" elementType="N" pdbName="N" chainId="A" x3="55.459" y3="-10.454" z3="-9.021" aromatic="false" serialNumber="5809" /><atom id="atom2" elementType="C" pdbName="C" chainId="A" x3="55.584" y3="-12.636" z3="-7.888" aromatic="false" serialNumber="5811" /><atom id="atom3" elementType="O" pdbName="O" chainId="A" x3="55.792" y3="-12.053" z3="-6.827" aromatic="false" serialNumber="5812" /><atom id="atom4" shadow="true" reference="moleculeEnvironment0/compound47/atom1" /><atom id="atom5" shadow="true" reference="moleculeEnvironment0/compound45/atom2" /><atom id="atom6" elementType="H" pdbName=" H" x3="56.29505" y3="-9.901272" z3="-8.896061" aromatic="false" /><atom id="atom7" elementType="H" pdbName=" H" x3="54.729992" y3="-12.192891" z3="-9.759459" aromatic="false" /><atom id="atom8" elementType="H" pdbName=" H" x3="56.4405" y3="-12.078248" z3="-9.727389" aromatic="false" /></atomArray><bondArray><bond id="bond1" sourceAtom="moleculeEnvironment0/compound46/atom0" targetAtom="moleculeEnvironment0/compound46/atom2" aromatic="false" order="1" /><bond id="bond2" sourceAtom="moleculeEnvironment0/compound46/atom0" targetAtom="moleculeEnvironment0/compound46/atom1" aromatic="false" order="1" /><bond id="bond3" sourceAtom="moleculeEnvironment0/compound46/atom0" targetAtom="moleculeEnvironment0/compound46/atom7" aromatic="false" order="1" /><bond id="bond4" sourceAtom="moleculeEnvironment0/compound46/atom0" targetAtom="moleculeEnvironment0/compound46/atom8" aromatic="false" order="1" /><bond id="bond5" sourceAtom="moleculeEnvironment0/compound46/atom1" targetAtom="moleculeEnvironment0/compound46/atom0" aromatic="false" order="1" /><bond id="bond6" sourceAtom="moleculeEnvironment0/compound46/atom1" targetAtom="moleculeEnvironment0/compound46/atom5" aromatic="false" order="1" /><bond id="bond7" sourceAtom="moleculeEnvironment0/compound46/atom1" targetAtom="moleculeEnvironment0/compound46/atom6" aromatic="false" order="1" /><bond id="bond8" sourceAtom="moleculeEnvironment0/compound46/atom2" targetAtom="moleculeEnvironment0/compound46/atom3" aromatic="false" order="2" /><bond id="bond9" sourceAtom="moleculeEnvironment0/compound46/atom2" targetAtom="moleculeEnvironment0/compound46/atom0" aromatic="false" order="1" /><bond id="bond10" sourceAtom="moleculeEnvironment0/compound46/atom2" targetAtom="moleculeEnvironment0/compound46/atom4" aromatic="false" order="1" /><bond id="bond11" sourceAtom="moleculeEnvironment0/compound46/atom3" targetAtom="moleculeEnvironment0/compound46/atom2" aromatic="false" order="2" /><bond id="bond12" sourceAtom="moleculeEnvironment0/compound46/atom4" targetAtom="moleculeEnvironment0/compound46/atom2" aromatic="false" order="1" /><bond id="bond13" sourceAtom="moleculeEnvironment0/compound46/atom5" targetAtom="moleculeEnvironment0/compound46/atom1" aromatic="false" order="1" /><bond id="bond14" sourceAtom="moleculeEnvironment0/compound46/atom6" targetAtom="moleculeEnvironment0/compound46/atom1" aromatic="false" order="1" /><bond id="bond15" sourceAtom="moleculeEnvironment0/compound46/atom7" targetAtom="moleculeEnvironment0/compound46/atom0" aromatic="false" order="1" /><bond id="bond16" sourceAtom="moleculeEnvironment0/compound46/atom8" targetAtom="moleculeEnvironment0/compound46/atom0" aromatic="false" order="1" /></bondArray><alphaC id="atom0" /><amideNitrogen id="atom1" /><carboxylC id="atom2" /></aminoAcid><aminoAcid id="compound47" title="CYS_813_A" type="CYS" functionalCompoundID="813" chainID="A"><atomArray><atom id="atom0" elementType="C" pdbName="CA" chainId="A" x3="55.552" y3="-14.814" z3="-6.818" aromatic="false" serialNumber="5814" /><atom id="atom1" elementType="N" pdbName="N" chainId="A" x3="55.357" y3="-13.949" z3="-7.981" aromatic="false" serialNumber="5813" /><atom id="atom2" elementType="C" pdbName="C" chainId="A" x3="57.025" y3="-14.862" z3="-6.417" aromatic="false" serialNumber="5815" /><atom id="atom3" elementType="O" pdbName="O" chainId="A" x3="57.378" y3="-14.616" z3="-5.256" aromatic="false" serialNumber="5816" /><atom id="atom4" shadow="true" reference="moleculeEnvironment0/compound48/atom1" /><atom id="atom5" shadow="true" reference="moleculeEnvironment0/compound46/atom2" /><atom id="atom6" elementType="H" pdbName=" H" x3="55.049686" y3="-14.343993" z3="-8.858292" aromatic="false" /><atom id="atom7" elementType="C" pdbName="CB" chainId="A" x3="55.012" y3="-16.214" z3="-7.114" aromatic="false" serialNumber="5817" /><atom id="atom8" elementType="S" pdbName="SG" chainId="A" x3="55.702" y3="-17.592" z3="-6.146" aromatic="false" serialNumber="5818" /><atom id="atom9" elementType="H" pdbName=" H" x3="56.727734" y3="-17.14294" z3="-5.3918715" aromatic="false" /><atom id="atom10" elementType="H" pdbName=" H" x3="55.198193" y3="-16.455763" z3="-8.118681" aromatic="false" /><atom id="atom11" elementType="H" pdbName=" H" x3="53.977627" y3="-16.235283" z3="-6.934787" aromatic="false" /><atom id="atom12" elementType="H" pdbName=" H" x3="54.983715" y3="-14.438885" z3="-6.0187235" aromatic="false" /></atomArray><bondArray><bond id="bond1" sourceAtom="moleculeEnvironment0/compound47/atom0" targetAtom="moleculeEnvironment0/compound47/atom2" aromatic="false" order="1" /><bond id="bond2" sourceAtom="moleculeEnvironment0/compound47/atom0" targetAtom="moleculeEnvironment0/compound47/atom1" aromatic="false" order="1" /><bond id="bond3" sourceAtom="moleculeEnvironment0/compound47/atom0" targetAtom="moleculeEnvironment0/compound47/atom7" aromatic="false" order="1" /><bond id="bond4" sourceAtom="moleculeEnvironment0/compound47/atom0" targetAtom="moleculeEnvironment0/compound47/atom12" aromatic="false" order="1" /><bond id="bond5" sourceAtom="moleculeEnvironment0/compound47/atom1" targetAtom="moleculeEnvironment0/compound47/atom0" aromatic="false" order="1" /><bond id="bond6" sourceAtom="moleculeEnvironment0/compound47/atom1" targetAtom="moleculeEnvironment0/compound47/atom5" aromatic="false" order="1" /><bond id="bond7" sourceAtom="moleculeEnvironment0/compound47/atom1" targetAtom="moleculeEnvironment0/compound47/atom6" aromatic="false" order="1" /><bond id="bond8" sourceAtom="moleculeEnvironment0/compound47/atom2" targetAtom="moleculeEnvironment0/compound47/atom3" aromatic="false" order="2" /><bond id="bond9" sourceAtom="moleculeEnvironment0/compound47/atom2" targetAtom="moleculeEnvironment0/compound47/atom0" aromatic="false" order="1" /><bond id="bond10" sourceAtom="moleculeEnvironment0/compound47/atom2" targetAtom="moleculeEnvironment0/compound47/atom4" aromatic="false" order="1" /><bond id="bond11" sourceAtom="moleculeEnvironment0/compound47/atom3" targetAtom="moleculeEnvironment0/compound47/atom2" aromatic="false" order="2" /><bond id="bond12" sourceAtom="moleculeEnvironment0/compound47/atom4" targetAtom="moleculeEnvironment0/compound47/atom2" aromatic="false" order="1" /><bond id="bond13" sourceAtom="moleculeEnvironment0/compound47/atom5" targetAtom="moleculeEnvironment0/compound47/atom1" aromatic="false" order="1" /><bond id="bond14" sourceAtom="moleculeEnvironment0/compound47/atom6" targetAtom="moleculeEnvironment0/compound47/atom1" aromatic="false" order="1" /><bond id="bond15" sourceAtom="moleculeEnvironment0/compound47/atom7" targetAtom="moleculeEnvironment0/compound47/atom0" aromatic="false" order="1" /><bond id="bond16" sourceAtom="moleculeEnvironment0/compound47/atom7" targetAtom="moleculeEnvironment0/compound47/atom8" aromatic="false" order="1" /><bond id="bond17" sourceAtom="moleculeEnvironment0/compound47/atom7" targetAtom="moleculeEnvironment0/compound47/atom10" aromatic="false" order="1" /><bond id="bond18" sourceAtom="moleculeEnvironment0/compound47/atom7" targetAtom="moleculeEnvironment0/compound47/atom11" aromatic="false" order="1" /><bond id="bond19" sourceAtom="moleculeEnvironment0/compound47/atom8" targetAtom="moleculeEnvironment0/compound47/atom7" aromatic="false" order="1" /><bond id="bond20" sourceAtom="moleculeEnvironment0/compound47/atom8" targetAtom="moleculeEnvironment0/compound47/atom9" aromatic="false" order="1" /><bond id="bond21" sourceAtom="moleculeEnvironment0/compound47/atom9" targetAtom="moleculeEnvironment0/compound47/atom8" aromatic="false" order="1" /><bond id="bond22" sourceAtom="moleculeEnvironment0/compound47/atom10" targetAtom="moleculeEnvironment0/compound47/atom7" aromatic="false" order="1" /><bond id="bond23" sourceAtom="moleculeEnvironment0/compound47/atom11" targetAtom="moleculeEnvironment0/compound47/atom7" aromatic="false" order="1" /><bond id="bond24" sourceAtom="moleculeEnvironment0/compound47/atom12" targetAtom="moleculeEnvironment0/compound47/atom0" aromatic="false" order="1" /></bondArray><alphaC id="atom0" /><amideNitrogen id="atom1" /><carboxylC id="atom2" /></aminoAcid><aminoAcid id="compound48" title="ILE_814_A" type="ILE" functionalCompoundID="814" chainID="A"><atomArray><atom id="atom0" elementType="C" pdbName="CA" chainId="A" x3="59.321" y3="-15.3" z3="-7.068" aromatic="false" serialNumber="5820" /><atom id="atom1" elementType="N" pdbName="N" chainId="A" x3="57.903" y3="-15.133" z3="-7.371" aromatic="false" serialNumber="5819" /><atom id="atom2" elementType="C" pdbName="C" chainId="A" x3="59.892" y3="-14.104" z3="-6.318" aromatic="false" serialNumber="5821" /><atom id="atom3" elementType="O" pdbName="O" chainId="A" x3="60.928" y3="-14.229" z3="-5.647" aromatic="false" serialNumber="5822" /><atom id="atom4" shadow="true" reference="moleculeEnvironment0/compound49/atom1" /><atom id="atom5" shadow="true" reference="moleculeEnvironment0/compound47/atom2" /><atom id="atom6" elementType="H" pdbName=" H" x3="57.57574" y3="-15.223832" z3="-8.322183" aromatic="false" /><atom id="atom7" elementType="C" pdbName="CB" chainId="A" x3="60.136" y3="-15.531" z3="-8.353" aromatic="false" serialNumber="5823" /><atom id="atom8" elementType="C" pdbName="CG2" chainId="A" x3="61.557" y3="-16.021" z3="-8.004" aromatic="false" serialNumber="5825" /><atom id="atom9" elementType="H" pdbName=" H" x3="61.93197" y3="-16.599758" z3="-8.795794" aromatic="false" /><atom id="atom10" elementType="H" pdbName=" H" x3="62.184082" y3="-15.19343" z3="-7.847809" aromatic="false" /><atom id="atom11" elementType="H" pdbName=" H" x3="61.52187" y3="-16.603233" z3="-7.1309185" aromatic="false" /><atom id="atom12" elementType="C" pdbName="CG1" chainId="A" x3="59.357" y3="-16.431" z3="-9.337" aromatic="false" serialNumber="5824" /><atom id="atom13" elementType="C" pdbName="CD1" chainId="A" x3="58.629" y3="-15.654" z3="-10.495" aromatic="false" serialNumber="5826" /><atom id="atom14" elementType="H" pdbName=" H" x3="58.41832" y3="-16.316072" z3="-11.282257" aromatic="false" /><atom id="atom15" elementType="H" pdbName=" H" x3="59.25021" y3="-14.882449" z3="-10.843298" aromatic="false" /><atom id="atom16" elementType="H" pdbName=" H" x3="57.732563" y3="-15.244857" z3="-10.132373" aromatic="false" /><atom id="atom17" elementType="H" pdbName=" H" x3="58.61778" y3="-16.963024" z3="-8.814498" aromatic="false" /><atom id="atom18" elementType="H" pdbName=" H" x3="60.01905" y3="-17.107075" z3="-9.792089" aromatic="false" /><atom id="atom19" elementType="H" pdbName=" H" x3="60.20556" y3="-14.63129" z3="-8.889828" aromatic="false" /><atom id="atom20" elementType="H" pdbName=" H" x3="59.430355" y3="-16.164867" z3="-6.482725" aromatic="false" /></atomArray><bondArray><bond id="bond1" sourceAtom="moleculeEnvironment0/compound48/atom0" targetAtom="moleculeEnvironment0/compound48/atom2" aromatic="false" order="1" /><bond id="bond2" sourceAtom="moleculeEnvironment0/compound48/atom0" targetAtom="moleculeEnvironment0/compound48/atom1" aromatic="false" order="1" /><bond id="bond3" sourceAtom="moleculeEnvironment0/compound48/atom0" targetAtom="moleculeEnvironment0/compound48/atom7" aromatic="false" order="1" /><bond id="bond4" sourceAtom="moleculeEnvironment0/compound48/atom0" targetAtom="moleculeEnvironment0/compound48/atom20" aromatic="false" order="1" /><bond id="bond5" sourceAtom="moleculeEnvironment0/compound48/atom1" targetAtom="moleculeEnvironment0/compound48/atom0" aromatic="false" order="1" /><bond id="bond6" sourceAtom="moleculeEnvironment0/compound48/atom1" targetAtom="moleculeEnvironment0/compound48/atom5" aromatic="false" order="1" /><bond id="bond7" sourceAtom="moleculeEnvironment0/compound48/atom1" targetAtom="moleculeEnvironment0/compound48/atom6" aromatic="false" order="1" /><bond id="bond8" sourceAtom="moleculeEnvironment0/compound48/atom2" targetAtom="moleculeEnvironment0/compound48/atom3" aromatic="false" order="2" /><bond id="bond9" sourceAtom="moleculeEnvironment0/compound48/atom2" targetAtom="moleculeEnvironment0/compound48/atom0" aromatic="false" order="1" /><bond id="bond10" sourceAtom="moleculeEnvironment0/compound48/atom2" targetAtom="moleculeEnvironment0/compound48/atom4" aromatic="false" order="1" /><bond id="bond11" sourceAtom="moleculeEnvironment0/compound48/atom3" targetAtom="moleculeEnvironment0/compound48/atom2" aromatic="false" order="2" /><bond id="bond12" sourceAtom="moleculeEnvironment0/compound48/atom4" targetAtom="moleculeEnvironment0/compound48/atom2" aromatic="false" order="1" /><bond id="bond13" sourceAtom="moleculeEnvironment0/compound48/atom5" targetAtom="moleculeEnvironment0/compound48/atom1" aromatic="false" order="1" /><bond id="bond14" sourceAtom="moleculeEnvironment0/compound48/atom6" targetAtom="moleculeEnvironment0/compound48/atom1" aromatic="false" order="1" /><bond id="bond15" sourceAtom="moleculeEnvironment0/compound48/atom7" targetAtom="moleculeEnvironment0/compound48/atom0" aromatic="false" order="1" /><bond id="bond16" sourceAtom="moleculeEnvironment0/compound48/atom7" targetAtom="moleculeEnvironment0/compound48/atom8" aromatic="false" order="1" /><bond id="bond17" sourceAtom="moleculeEnvironment0/compound48/atom7" targetAtom="moleculeEnvironment0/compound48/atom12" aromatic="false" order="1" /><bond id="bond18" sourceAtom="moleculeEnvironment0/compound48/atom7" targetAtom="moleculeEnvironment0/compound48/atom19" aromatic="false" order="1" /><bond id="bond19" sourceAtom="moleculeEnvironment0/compound48/atom8" targetAtom="moleculeEnvironment0/compound48/atom7" aromatic="false" order="1" /><bond id="bond20" sourceAtom="moleculeEnvironment0/compound48/atom8" targetAtom="moleculeEnvironment0/compound48/atom9" aromatic="false" order="1" /><bond id="bond21" sourceAtom="moleculeEnvironment0/compound48/atom8" targetAtom="moleculeEnvironment0/compound48/atom10" aromatic="false" order="1" /><bond id="bond22" sourceAtom="moleculeEnvironment0/compound48/atom8" targetAtom="moleculeEnvironment0/compound48/atom11" aromatic="false" order="1" /><bond id="bond23" sourceAtom="moleculeEnvironment0/compound48/atom9" targetAtom="moleculeEnvironment0/compound48/atom8" aromatic="false" order="1" /><bond id="bond24" sourceAtom="moleculeEnvironment0/compound48/atom10" targetAtom="moleculeEnvironment0/compound48/atom8" aromatic="false" order="1" /><bond id="bond25" sourceAtom="moleculeEnvironment0/compound48/atom11" targetAtom="moleculeEnvironment0/compound48/atom8" aromatic="false" order="1" /><bond id="bond26" sourceAtom="moleculeEnvironment0/compound48/atom12" targetAtom="moleculeEnvironment0/compound48/atom7" aromatic="false" order="1" /><bond id="bond27" sourceAtom="moleculeEnvironment0/compound48/atom12" targetAtom="moleculeEnvironment0/compound48/atom13" aromatic="false" order="1" /><bond id="bond28" sourceAtom="moleculeEnvironment0/compound48/atom12" targetAtom="moleculeEnvironment0/compound48/atom17" aromatic="false" order="1" /><bond id="bond29" sourceAtom="moleculeEnvironment0/compound48/atom12" targetAtom="moleculeEnvironment0/compound48/atom18" aromatic="false" order="1" /><bond id="bond30" sourceAtom="moleculeEnvironment0/compound48/atom13" targetAtom="moleculeEnvironment0/compound48/atom12" aromatic="false" order="1" /><bond id="bond31" sourceAtom="moleculeEnvironment0/compound48/atom13" targetAtom="moleculeEnvironment0/compound48/atom14" aromatic="false" order="1" /><bond id="bond32" sourceAtom="moleculeEnvironment0/compound48/atom13" targetAtom="moleculeEnvironment0/compound48/atom15" aromatic="false" order="1" /><bond id="bond33" sourceAtom="moleculeEnvironment0/compound48/atom13" targetAtom="moleculeEnvironment0/compound48/atom16" aromatic="false" order="1" /><bond id="bond34" sourceAtom="moleculeEnvironment0/compound48/atom14" targetAtom="moleculeEnvironment0/compound48/atom13" aromatic="false" order="1" /><bond id="bond35" sourceAtom="moleculeEnvironment0/compound48/atom15" targetAtom="moleculeEnvironment0/compound48/atom13" aromatic="false" order="1" /><bond id="bond36" sourceAtom="moleculeEnvironment0/compound48/atom16" targetAtom="moleculeEnvironment0/compound48/atom13" aromatic="false" order="1" /><bond id="bond37" sourceAtom="moleculeEnvironment0/compound48/atom17" targetAtom="moleculeEnvironment0/compound48/atom12" aromatic="false" order="1" /><bond id="bond38" sourceAtom="moleculeEnvironment0/compound48/atom18" targetAtom="moleculeEnvironment0/compound48/atom12" aromatic="false" order="1" /><bond id="bond39" sourceAtom="moleculeEnvironment0/compound48/atom19" targetAtom="moleculeEnvironment0/compound48/atom7" aromatic="false" order="1" /><bond id="bond40" sourceAtom="moleculeEnvironment0/compound48/atom20" targetAtom="moleculeEnvironment0/compound48/atom0" aromatic="false" order="1" /></bondArray><alphaC id="atom0" /><amideNitrogen id="atom1" /><carboxylC id="atom2" /></aminoAcid><aminoAcid id="compound49" title="THR_815_A" type="THR" functionalCompoundID="815" chainID="A"><atomArray><atom id="atom0" elementType="C" pdbName="CA" chainId="A" x3="59.758" y3="-11.752" z3="-5.741" aromatic="false" serialNumber="5828" /><atom id="atom1" elementType="N" pdbName="N" chainId="A" x3="59.258" y3="-12.93" z3="-6.445" aromatic="false" serialNumber="5827" /><atom id="atom2" elementType="C" pdbName="C" chainId="A" x3="59.013" y3="-11.488" z3="-4.44" aromatic="false" serialNumber="5829" /><atom id="atom3" elementType="O" pdbName="O" chainId="A" x3="59.618" y3="-11.015" z3="-3.471" aromatic="false" serialNumber="5830" /><atom id="atom4" shadow="true" reference="moleculeEnvironment0/compound50/atom1" /><atom id="atom5" shadow="true" reference="moleculeEnvironment0/compound48/atom2" /><atom id="atom6" elementType="H" pdbName=" H" x3="58.43537" y3="-12.859334" z3="-7.026712" aromatic="false" /><atom id="atom7" elementType="C" pdbName="CB" chainId="A" x3="59.703" y3="-10.503" z3="-6.638" aromatic="false" serialNumber="5831" /><atom id="atom8" elementType="O" pdbName="OG1" chainId="A" x3="58.422" y3="-9.885" z3="-6.53" aromatic="false" serialNumber="5833" /><atom id="atom9" elementType="H" pdbName=" H" x3="58.31758" y3="-9.472971" z3="-5.591795" aromatic="false" /><atom id="atom10" elementType="C" pdbName="CG2" chainId="A" x3="59.987" y3="-10.845" z3="-8.128" aromatic="false" serialNumber="5832" /><atom id="atom11" elementType="H" pdbName=" H" x3="59.23853" y3="-11.487116" z3="-8.4885235" aromatic="false" /><atom id="atom12" elementType="H" pdbName=" H" x3="59.992924" y3="-9.961248" z3="-8.694964" aromatic="false" /><atom id="atom13" elementType="H" pdbName=" H" x3="60.92133" y3="-11.317583" z3="-8.206686" aromatic="false" /><atom id="atom14" elementType="H" pdbName=" H" x3="60.44297" y3="-9.82214" z3="-6.3357186" aromatic="false" /><atom id="atom15" elementType="H" pdbName=" H" x3="60.77612" y3="-11.9067545" z3="-5.536113" aromatic="false" /></atomArray><bondArray><bond id="bond1" sourceAtom="moleculeEnvironment0/compound49/atom0" targetAtom="moleculeEnvironment0/compound49/atom2" aromatic="false" order="1" /><bond id="bond2" sourceAtom="moleculeEnvironment0/compound49/atom0" targetAtom="moleculeEnvironment0/compound49/atom1" aromatic="false" order="1" /><bond id="bond3" sourceAtom="moleculeEnvironment0/compound49/atom0" targetAtom="moleculeEnvironment0/compound49/atom7" aromatic="false" order="1" /><bond id="bond4" sourceAtom="moleculeEnvironment0/compound49/atom0" targetAtom="moleculeEnvironment0/compound49/atom15" aromatic="false" order="1" /><bond id="bond5" sourceAtom="moleculeEnvironment0/compound49/atom1" targetAtom="moleculeEnvironment0/compound49/atom0" aromatic="false" order="1" /><bond id="bond6" sourceAtom="moleculeEnvironment0/compound49/atom1" targetAtom="moleculeEnvironment0/compound49/atom5" aromatic="false" order="1" /><bond id="bond7" sourceAtom="moleculeEnvironment0/compound49/atom1" targetAtom="moleculeEnvironment0/compound49/atom6" aromatic="false" order="1" /><bond id="bond8" sourceAtom="moleculeEnvironment0/compound49/atom2" targetAtom="moleculeEnvironment0/compound49/atom3" aromatic="false" order="2" /><bond id="bond9" sourceAtom="moleculeEnvironment0/compound49/atom2" targetAtom="moleculeEnvironment0/compound49/atom0" aromatic="false" order="1" /><bond id="bond10" sourceAtom="moleculeEnvironment0/compound49/atom2" targetAtom="moleculeEnvironment0/compound49/atom4" aromatic="false" order="1" /><bond id="bond11" sourceAtom="moleculeEnvironment0/compound49/atom3" targetAtom="moleculeEnvironment0/compound49/atom2" aromatic="false" order="2" /><bond id="bond12" sourceAtom="moleculeEnvironment0/compound49/atom4" targetAtom="moleculeEnvironment0/compound49/atom2" aromatic="false" order="1" /><bond id="bond13" sourceAtom="moleculeEnvironment0/compound49/atom5" targetAtom="moleculeEnvironment0/compound49/atom1" aromatic="false" order="1" /><bond id="bond14" sourceAtom="moleculeEnvironment0/compound49/atom6" targetAtom="moleculeEnvironment0/compound49/atom1" aromatic="false" order="1" /><bond id="bond15" sourceAtom="moleculeEnvironment0/compound49/atom7" targetAtom="moleculeEnvironment0/compound49/atom0" aromatic="false" order="1" /><bond id="bond16" sourceAtom="moleculeEnvironment0/compound49/atom7" targetAtom="moleculeEnvironment0/compound49/atom8" aromatic="false" order="1" /><bond id="bond17" sourceAtom="moleculeEnvironment0/compound49/atom7" targetAtom="moleculeEnvironment0/compound49/atom10" aromatic="false" order="1" /><bond id="bond18" sourceAtom="moleculeEnvironment0/compound49/atom7" targetAtom="moleculeEnvironment0/compound49/atom14" aromatic="false" order="1" /><bond id="bond19" sourceAtom="moleculeEnvironment0/compound49/atom8" targetAtom="moleculeEnvironment0/compound49/atom7" aromatic="false" order="1" /><bond id="bond20" sourceAtom="moleculeEnvironment0/compound49/atom8" targetAtom="moleculeEnvironment0/compound49/atom9" aromatic="false" order="1" /><bond id="bond21" sourceAtom="moleculeEnvironment0/compound49/atom9" targetAtom="moleculeEnvironment0/compound49/atom8" aromatic="false" order="1" /><bond id="bond22" sourceAtom="moleculeEnvironment0/compound49/atom10" targetAtom="moleculeEnvironment0/compound49/atom7" aromatic="false" order="1" /><bond id="bond23" sourceAtom="moleculeEnvironment0/compound49/atom10" targetAtom="moleculeEnvironment0/compound49/atom11" aromatic="false" order="1" /><bond id="bond24" sourceAtom="moleculeEnvironment0/compound49/atom10" targetAtom="moleculeEnvironment0/compound49/atom12" aromatic="false" order="1" /><bond id="bond25" sourceAtom="moleculeEnvironment0/compound49/atom10" targetAtom="moleculeEnvironment0/compound49/atom13" aromatic="false" order="1" /><bond id="bond26" sourceAtom="moleculeEnvironment0/compound49/atom11" targetAtom="moleculeEnvironment0/compound49/atom10" aromatic="false" order="1" /><bond id="bond27" sourceAtom="moleculeEnvironment0/compound49/atom12" targetAtom="moleculeEnvironment0/compound49/atom10" aromatic="false" order="1" /><bond id="bond28" sourceAtom="moleculeEnvironment0/compound49/atom13" targetAtom="moleculeEnvironment0/compound49/atom10" aromatic="false" order="1" /><bond id="bond29" sourceAtom="moleculeEnvironment0/compound49/atom14" targetAtom="moleculeEnvironment0/compound49/atom7" aromatic="false" order="1" /><bond id="bond30" sourceAtom="moleculeEnvironment0/compound49/atom15" targetAtom="moleculeEnvironment0/compound49/atom0" aromatic="false" order="1" /></bondArray><alphaC id="atom0" /><amideNitrogen id="atom1" /><carboxylC id="atom2" /></aminoAcid><aminoAcid id="compound50" title="ILE_816_A" type="ILE" functionalCompoundID="816" chainID="A"><atomArray><atom id="atom0" elementType="C" pdbName="CA" chainId="A" x3="56.993" y3="-11.792" z3="-3.118" aromatic="false" serialNumber="5835" /><atom id="atom1" elementType="N" pdbName="N" chainId="A" x3="57.722" y3="-11.818" z3="-4.385" aromatic="false" serialNumber="5834" /><atom id="atom2" elementType="C" pdbName="C" chainId="A" x3="57.708" y3="-12.644" z3="-2.086" aromatic="false" serialNumber="5836" /><atom id="atom3" elementType="O" pdbName="O" chainId="A" x3="57.795" y3="-12.281" z3="-0.909" aromatic="false" serialNumber="5837" /><atom id="atom4" shadow="true" reference="moleculeEnvironment0/compound51/atom1" /><atom id="atom5" shadow="true" reference="moleculeEnvironment0/compound49/atom2" /><atom id="atom6" elementType="H" pdbName=" H" x3="57.24807" y3="-12.088625" z3="-5.2348533" aromatic="false" /><atom id="atom7" elementType="C" pdbName="CB" chainId="A" x3="55.547" y3="-12.262" z3="-3.335" aromatic="false" serialNumber="5838" /><atom id="atom8" elementType="C" pdbName="CG2" chainId="A" x3="54.985" y3="-12.894" z3="-2.061" aromatic="false" serialNumber="5840" /><atom id="atom9" elementType="H" pdbName=" H" x3="54.07711" y3="-13.374071" z3="-2.2795503" aromatic="false" /><atom id="atom10" elementType="H" pdbName=" H" x3="54.821396" y3="-12.146327" z3="-1.3421695" aromatic="false" /><atom id="atom11" elementType="H" pdbName=" H" x3="55.6706" y3="-13.595565" z3="-1.6864891" aromatic="false" /><atom id="atom12" elementType="C" pdbName="CG1" chainId="A" x3="54.711" y3="-11.096" z3="-3.852" aromatic="false" serialNumber="5839" /><atom id="atom13" elementType="C" pdbName="CD1" chainId="A" x3="53.279" y3="-11.448" z3="-4.149" aromatic="false" serialNumber="5841" /><atom id="atom14" elementType="H" pdbName=" H" x3="53.029446" y3="-11.115056" z3="-5.1130395" aromatic="false" /><atom id="atom15" elementType="H" pdbName=" H" x3="53.156284" y3="-12.489441" z3="-4.0957017" aromatic="false" /><atom id="atom16" elementType="H" pdbName=" H" x3="52.65169" y3="-10.9852085" z3="-3.4455738" aromatic="false" /><atom id="atom17" elementType="H" pdbName=" H" x3="55.13025" y3="-10.732962" z3="-4.743591" aromatic="false" /><atom id="atom18" elementType="H" pdbName=" H" x3="54.69735" y3="-10.329758" z3="-3.134235" aromatic="false" /><atom id="atom19" elementType="H" pdbName=" H" x3="55.52255" y3="-12.9746475" z3="-4.1057367" aromatic="false" /><atom id="atom20" elementType="H" pdbName=" H" x3="56.935024" y3="-10.80143" z3="-2.7746198" aromatic="false" /></atomArray><bondArray><bond id="bond1" sourceAtom="moleculeEnvironment0/compound50/atom0" targetAtom="moleculeEnvironment0/compound50/atom2" aromatic="false" order="1" /><bond id="bond2" sourceAtom="moleculeEnvironment0/compound50/atom0" targetAtom="moleculeEnvironment0/compound50/atom1" aromatic="false" order="1" /><bond id="bond3" sourceAtom="moleculeEnvironment0/compound50/atom0" targetAtom="moleculeEnvironment0/compound50/atom7" aromatic="false" order="1" /><bond id="bond4" sourceAtom="moleculeEnvironment0/compound50/atom0" targetAtom="moleculeEnvironment0/compound50/atom20" aromatic="false" order="1" /><bond id="bond5" sourceAtom="moleculeEnvironment0/compound50/atom1" targetAtom="moleculeEnvironment0/compound50/atom0" aromatic="false" order="1" /><bond id="bond6" sourceAtom="moleculeEnvironment0/compound50/atom1" targetAtom="moleculeEnvironment0/compound50/atom5" aromatic="false" order="1" /><bond id="bond7" sourceAtom="moleculeEnvironment0/compound50/atom1" targetAtom="moleculeEnvironment0/compound50/atom6" aromatic="false" order="1" /><bond id="bond8" sourceAtom="moleculeEnvironment0/compound50/atom2" targetAtom="moleculeEnvironment0/compound50/atom3" aromatic="false" order="2" /><bond id="bond9" sourceAtom="moleculeEnvironment0/compound50/atom2" targetAtom="moleculeEnvironment0/compound50/atom0" aromatic="false" order="1" /><bond id="bond10" sourceAtom="moleculeEnvironment0/compound50/atom2" targetAtom="moleculeEnvironment0/compound50/atom4" aromatic="false" order="1" /><bond id="bond11" sourceAtom="moleculeEnvironment0/compound50/atom3" targetAtom="moleculeEnvironment0/compound50/atom2" aromatic="false" order="2" /><bond id="bond12" sourceAtom="moleculeEnvironment0/compound50/atom4" targetAtom="moleculeEnvironment0/compound50/atom2" aromatic="false" order="1" /><bond id="bond13" sourceAtom="moleculeEnvironment0/compound50/atom5" targetAtom="moleculeEnvironment0/compound50/atom1" aromatic="false" order="1" /><bond id="bond14" sourceAtom="moleculeEnvironment0/compound50/atom6" targetAtom="moleculeEnvironment0/compound50/atom1" aromatic="false" order="1" /><bond id="bond15" sourceAtom="moleculeEnvironment0/compound50/atom7" targetAtom="moleculeEnvironment0/compound50/atom0" aromatic="false" order="1" /><bond id="bond16" sourceAtom="moleculeEnvironment0/compound50/atom7" targetAtom="moleculeEnvironment0/compound50/atom8" aromatic="false" order="1" /><bond id="bond17" sourceAtom="moleculeEnvironment0/compound50/atom7" targetAtom="moleculeEnvironment0/compound50/atom12" aromatic="false" order="1" /><bond id="bond18" sourceAtom="moleculeEnvironment0/compound50/atom7" targetAtom="moleculeEnvironment0/compound50/atom19" aromatic="false" order="1" /><bond id="bond19" sourceAtom="moleculeEnvironment0/compound50/atom8" targetAtom="moleculeEnvironment0/compound50/atom7" aromatic="false" order="1" /><bond id="bond20" sourceAtom="moleculeEnvironment0/compound50/atom8" targetAtom="moleculeEnvironment0/compound50/atom9" aromatic="false" order="1" /><bond id="bond21" sourceAtom="moleculeEnvironment0/compound50/atom8" targetAtom="moleculeEnvironment0/compound50/atom10" aromatic="false" order="1" /><bond id="bond22" sourceAtom="moleculeEnvironment0/compound50/atom8" targetAtom="moleculeEnvironment0/compound50/atom11" aromatic="false" order="1" /><bond id="bond23" sourceAtom="moleculeEnvironment0/compound50/atom9" targetAtom="moleculeEnvironment0/compound50/atom8" aromatic="false" order="1" /><bond id="bond24" sourceAtom="moleculeEnvironment0/compound50/atom10" targetAtom="moleculeEnvironment0/compound50/atom8" aromatic="false" order="1" /><bond id="bond25" sourceAtom="moleculeEnvironment0/compound50/atom11" targetAtom="moleculeEnvironment0/compound50/atom8" aromatic="false" order="1" /><bond id="bond26" sourceAtom="moleculeEnvironment0/compound50/atom12" targetAtom="moleculeEnvironment0/compound50/atom7" aromatic="false" order="1" /><bond id="bond27" sourceAtom="moleculeEnvironment0/compound50/atom12" targetAtom="moleculeEnvironment0/compound50/atom13" aromatic="false" order="1" /><bond id="bond28" sourceAtom="moleculeEnvironment0/compound50/atom12" targetAtom="moleculeEnvironment0/compound50/atom17" aromatic="false" order="1" /><bond id="bond29" sourceAtom="moleculeEnvironment0/compound50/atom12" targetAtom="moleculeEnvironment0/compound50/atom18" aromatic="false" order="1" /><bond id="bond30" sourceAtom="moleculeEnvironment0/compound50/atom13" targetAtom="moleculeEnvironment0/compound50/atom12" aromatic="false" order="1" /><bond id="bond31" sourceAtom="moleculeEnvironment0/compound50/atom13" targetAtom="moleculeEnvironment0/compound50/atom14" aromatic="false" order="1" /><bond id="bond32" sourceAtom="moleculeEnvironment0/compound50/atom13" targetAtom="moleculeEnvironment0/compound50/atom15" aromatic="false" order="1" /><bond id="bond33" sourceAtom="moleculeEnvironment0/compound50/atom13" targetAtom="moleculeEnvironment0/compound50/atom16" aromatic="false" order="1" /><bond id="bond34" sourceAtom="moleculeEnvironment0/compound50/atom14" targetAtom="moleculeEnvironment0/compound50/atom13" aromatic="false" order="1" /><bond id="bond35" sourceAtom="moleculeEnvironment0/compound50/atom15" targetAtom="moleculeEnvironment0/compound50/atom13" aromatic="false" order="1" /><bond id="bond36" sourceAtom="moleculeEnvironment0/compound50/atom16" targetAtom="moleculeEnvironment0/compound50/atom13" aromatic="false" order="1" /><bond id="bond37" sourceAtom="moleculeEnvironment0/compound50/atom17" targetAtom="moleculeEnvironment0/compound50/atom12" aromatic="false" order="1" /><bond id="bond38" sourceAtom="moleculeEnvironment0/compound50/atom18" targetAtom="moleculeEnvironment0/compound50/atom12" aromatic="false" order="1" /><bond id="bond39" sourceAtom="moleculeEnvironment0/compound50/atom19" targetAtom="moleculeEnvironment0/compound50/atom7" aromatic="false" order="1" /><bond id="bond40" sourceAtom="moleculeEnvironment0/compound50/atom20" targetAtom="moleculeEnvironment0/compound50/atom0" aromatic="false" order="1" /></bondArray><alphaC id="atom0" /><amideNitrogen id="atom1" /><carboxylC id="atom2" /></aminoAcid><aminoAcid id="compound51" title="LEU_817_A" type="LEU" functionalCompoundID="817" chainID="A"><atomArray><atom id="atom0" elementType="C" pdbName="CA" chainId="A" x3="59.079" y3="-14.584" z3="-1.619" aromatic="false" serialNumber="5843" /><atom id="atom1" elementType="N" pdbName="N" chainId="A" x3="58.244" y3="-13.788" z3="-2.513" aromatic="false" serialNumber="5842" /><atom id="atom2" elementType="C" pdbName="C" chainId="A" x3="60.306" y3="-13.806" z3="-1.161" aromatic="false" serialNumber="5844" /><atom id="atom3" elementType="O" pdbName="O" chainId="A" x3="60.656" y3="-13.837" z3="0.021" aromatic="false" serialNumber="5845" /><atom id="atom4" elementType="H" pdbName=" H" x3="60.85439" y3="-13.241778" z3="-1.856289" aromatic="false" /><atom id="atom5" shadow="true" reference="moleculeEnvironment0/compound50/atom2" /><atom id="atom6" elementType="H" pdbName=" H" x3="58.071262" y3="-14.103319" z3="-3.4568405" aromatic="false" /><atom id="atom7" elementType="C" pdbName="CB" chainId="A" x3="59.507" y3="-15.887" z3="-2.293" aromatic="false" serialNumber="5846" /><atom id="atom8" elementType="C" pdbName="CG" chainId="A" x3="58.431" y3="-16.943" z3="-2.558" aromatic="false" serialNumber="5847" /><atom id="atom9" elementType="C" pdbName="CD1" chainId="A" x3="59.069" y3="-18.318" z3="-2.613" aromatic="false" serialNumber="5848" /><atom id="atom10" elementType="H" pdbName=" H" x3="60.11322" y3="-18.217764" z3="-2.6583226" aromatic="false" /><atom id="atom11" elementType="H" pdbName=" H" x3="58.72899" y3="-18.827757" z3="-3.4656665" aromatic="false" /><atom id="atom12" elementType="H" pdbName=" H" x3="58.806442" y3="-18.86032" z3="-1.7530837" aromatic="false" /><atom id="atom13" elementType="C" pdbName="CD2" chainId="A" x3="57.327" y3="-16.882" z3="-1.52" aromatic="false" serialNumber="5849" /><atom id="atom14" elementType="H" pdbName=" H" x3="56.942986" y3="-17.84614" z3="-1.3604007" aromatic="false" /><atom id="atom15" elementType="H" pdbName=" H" x3="57.71387" y3="-16.505816" z3="-0.6192687" aromatic="false" /><atom id="atom16" elementType="H" pdbName=" H" x3="56.559784" y3="-16.251812" z3="-1.8616686" aromatic="false" /><atom id="atom17" elementType="H" pdbName=" H" x3="57.959892" y3="-16.740385" z3="-3.474245" aromatic="false" /><atom id="atom18" elementType="H" pdbName=" H" x3="60.223972" y3="-16.370173" z3="-1.6971822" aromatic="false" /><atom id="atom19" elementType="H" pdbName=" H" x3="59.920074" y3="-15.674687" z3="-3.2346964" aromatic="false" /><atom id="atom20" elementType="H" pdbName=" H" x3="58.50508" y3="-14.856332" z3="-0.7829663" aromatic="false" /></atomArray><bondArray><bond id="bond1" sourceAtom="moleculeEnvironment0/compound51/atom0" targetAtom="moleculeEnvironment0/compound51/atom2" aromatic="false" order="1" /><bond id="bond2" sourceAtom="moleculeEnvironment0/compound51/atom0" targetAtom="moleculeEnvironment0/compound51/atom1" aromatic="false" order="1" /><bond id="bond3" sourceAtom="moleculeEnvironment0/compound51/atom0" targetAtom="moleculeEnvironment0/compound51/atom7" aromatic="false" order="1" /><bond id="bond4" sourceAtom="moleculeEnvironment0/compound51/atom0" targetAtom="moleculeEnvironment0/compound51/atom20" aromatic="false" order="1" /><bond id="bond5" sourceAtom="moleculeEnvironment0/compound51/atom1" targetAtom="moleculeEnvironment0/compound51/atom0" aromatic="false" order="1" /><bond id="bond6" sourceAtom="moleculeEnvironment0/compound51/atom1" targetAtom="moleculeEnvironment0/compound51/atom5" aromatic="false" order="1" /><bond id="bond7" sourceAtom="moleculeEnvironment0/compound51/atom1" targetAtom="moleculeEnvironment0/compound51/atom6" aromatic="false" order="1" /><bond id="bond8" sourceAtom="moleculeEnvironment0/compound51/atom2" targetAtom="moleculeEnvironment0/compound51/atom3" aromatic="false" order="2" /><bond id="bond9" sourceAtom="moleculeEnvironment0/compound51/atom2" targetAtom="moleculeEnvironment0/compound51/atom0" aromatic="false" order="1" /><bond id="bond10" sourceAtom="moleculeEnvironment0/compound51/atom2" targetAtom="moleculeEnvironment0/compound51/atom4" aromatic="false" order="1" /><bond id="bond11" sourceAtom="moleculeEnvironment0/compound51/atom3" targetAtom="moleculeEnvironment0/compound51/atom2" aromatic="false" order="2" /><bond id="bond12" sourceAtom="moleculeEnvironment0/compound51/atom4" targetAtom="moleculeEnvironment0/compound51/atom2" aromatic="false" order="1" /><bond id="bond13" sourceAtom="moleculeEnvironment0/compound51/atom5" targetAtom="moleculeEnvironment0/compound51/atom1" aromatic="false" order="1" /><bond id="bond14" sourceAtom="moleculeEnvironment0/compound51/atom6" targetAtom="moleculeEnvironment0/compound51/atom1" aromatic="false" order="1" /><bond id="bond15" sourceAtom="moleculeEnvironment0/compound51/atom7" targetAtom="moleculeEnvironment0/compound51/atom0" aromatic="false" order="1" /><bond id="bond16" sourceAtom="moleculeEnvironment0/compound51/atom7" targetAtom="moleculeEnvironment0/compound51/atom8" aromatic="false" order="1" /><bond id="bond17" sourceAtom="moleculeEnvironment0/compound51/atom7" targetAtom="moleculeEnvironment0/compound51/atom18" aromatic="false" order="1" /><bond id="bond18" sourceAtom="moleculeEnvironment0/compound51/atom7" targetAtom="moleculeEnvironment0/compound51/atom19" aromatic="false" order="1" /><bond id="bond19" sourceAtom="moleculeEnvironment0/compound51/atom8" targetAtom="moleculeEnvironment0/compound51/atom7" aromatic="false" order="1" /><bond id="bond20" sourceAtom="moleculeEnvironment0/compound51/atom8" targetAtom="moleculeEnvironment0/compound51/atom9" aromatic="false" order="1" /><bond id="bond21" sourceAtom="moleculeEnvironment0/compound51/atom8" targetAtom="moleculeEnvironment0/compound51/atom13" aromatic="false" order="1" /><bond id="bond22" sourceAtom="moleculeEnvironment0/compound51/atom8" targetAtom="moleculeEnvironment0/compound51/atom17" aromatic="false" order="1" /><bond id="bond23" sourceAtom="moleculeEnvironment0/compound51/atom9" targetAtom="moleculeEnvironment0/compound51/atom8" aromatic="false" order="1" /><bond id="bond24" sourceAtom="moleculeEnvironment0/compound51/atom9" targetAtom="moleculeEnvironment0/compound51/atom10" aromatic="false" order="1" /><bond id="bond25" sourceAtom="moleculeEnvironment0/compound51/atom9" targetAtom="moleculeEnvironment0/compound51/atom11" aromatic="false" order="1" /><bond id="bond26" sourceAtom="moleculeEnvironment0/compound51/atom9" targetAtom="moleculeEnvironment0/compound51/atom12" aromatic="false" order="1" /><bond id="bond27" sourceAtom="moleculeEnvironment0/compound51/atom10" targetAtom="moleculeEnvironment0/compound51/atom9" aromatic="false" order="1" /><bond id="bond28" sourceAtom="moleculeEnvironment0/compound51/atom11" targetAtom="moleculeEnvironment0/compound51/atom9" aromatic="false" order="1" /><bond id="bond29" sourceAtom="moleculeEnvironment0/compound51/atom12" targetAtom="moleculeEnvironment0/compound51/atom9" aromatic="false" order="1" /><bond id="bond30" sourceAtom="moleculeEnvironment0/compound51/atom13" targetAtom="moleculeEnvironment0/compound51/atom8" aromatic="false" order="1" /><bond id="bond31" sourceAtom="moleculeEnvironment0/compound51/atom13" targetAtom="moleculeEnvironment0/compound51/atom14" aromatic="false" order="1" /><bond id="bond32" sourceAtom="moleculeEnvironment0/compound51/atom13" targetAtom="moleculeEnvironment0/compound51/atom15" aromatic="false" order="1" /><bond id="bond33" sourceAtom="moleculeEnvironment0/compound51/atom13" targetAtom="moleculeEnvironment0/compound51/atom16" aromatic="false" order="1" /><bond id="bond34" sourceAtom="moleculeEnvironment0/compound51/atom14" targetAtom="moleculeEnvironment0/compound51/atom13" aromatic="false" order="1" /><bond id="bond35" sourceAtom="moleculeEnvironment0/compound51/atom15" targetAtom="moleculeEnvironment0/compound51/atom13" aromatic="false" order="1" /><bond id="bond36" sourceAtom="moleculeEnvironment0/compound51/atom16" targetAtom="moleculeEnvironment0/compound51/atom13" aromatic="false" order="1" /><bond id="bond37" sourceAtom="moleculeEnvironment0/compound51/atom17" targetAtom="moleculeEnvironment0/compound51/atom8" aromatic="false" order="1" /><bond id="bond38" sourceAtom="moleculeEnvironment0/compound51/atom18" targetAtom="moleculeEnvironment0/compound51/atom7" aromatic="false" order="1" /><bond id="bond39" sourceAtom="moleculeEnvironment0/compound51/atom19" targetAtom="moleculeEnvironment0/compound51/atom7" aromatic="false" order="1" /><bond id="bond40" sourceAtom="moleculeEnvironment0/compound51/atom20" targetAtom="moleculeEnvironment0/compound51/atom0" aromatic="false" order="1" /></bondArray><alphaC id="atom0" /><amideNitrogen id="atom1" /><carboxylC id="atom2" /></aminoAcid><aminoAcid id="compound52" title="ILE_819_A" type="ILE" functionalCompoundID="819" chainID="A"><atomArray><atom id="atom0" elementType="C" pdbName="CA" chainId="A" x3="60.13" y3="-9.728" z3="0.34" aromatic="false" serialNumber="5862" /><atom id="atom1" elementType="N" pdbName="N" chainId="A" x3="60.532" y3="-10.673" z3="-0.659" aromatic="false" serialNumber="5861" /><atom id="atom2" elementType="C" pdbName="C" chainId="A" x3="59.842" y3="-10.418" z3="1.644" aromatic="false" serialNumber="5863" /><atom id="atom3" elementType="O" pdbName="O" chainId="A" x3="60.466" y3="-10.176" z3="2.624" aromatic="false" serialNumber="5864" /><atom id="atom4" shadow="true" reference="moleculeEnvironment0/compound53/atom1" /><atom id="atom5" elementType="H" pdbName=" H" x3="61.10683" y3="-10.21004" z3="-1.3484495" aromatic="false" /><atom id="atom6" elementType="H" pdbName=" H" x3="61.059685" y3="-11.41716" z3="-0.22554973" aromatic="false" /><atom id="atom7" elementType="C" pdbName="CB" chainId="A" x3="58.84" y3="-9.052" z3="-0.117" aromatic="false" serialNumber="5865" /><atom id="atom8" elementType="C" pdbName="CG2" chainId="A" x3="58.284" y3="-8.149" z3="0.928" aromatic="false" serialNumber="5867" /><atom id="atom9" elementType="H" pdbName=" H" x3="58.146088" y3="-8.687629" z3="1.8187075" aromatic="false" /><atom id="atom10" elementType="H" pdbName=" H" x3="58.952164" y3="-7.3570204" z3="1.0977857" aromatic="false" /><atom id="atom11" elementType="H" pdbName=" H" x3="57.361626" y3="-7.765502" z3="0.60450244" aromatic="false" /><atom id="atom12" elementType="C" pdbName="CG1" chainId="A" x3="59.083" y3="-8.225" z3="-1.351" aromatic="false" serialNumber="5866" /><atom id="atom13" elementType="C" pdbName="CD1" chainId="A" x3="57.889" y3="-7.437" z3="-1.797" aromatic="false" serialNumber="5868" /><atom id="atom14" elementType="H" pdbName=" H" x3="57.817013" y3="-7.4730353" z3="-2.8439097" aromatic="false" /><atom id="atom15" elementType="H" pdbName=" H" x3="57.992733" y3="-6.439043" z3="-1.4874499" aromatic="false" /><atom id="atom16" elementType="H" pdbName=" H" x3="57.020615" y3="-7.846768" z3="-1.3721535" aromatic="false" /><atom id="atom17" elementType="H" pdbName=" H" x3="59.355217" y3="-8.854406" z3="-2.1461396" aromatic="false" /><atom id="atom18" elementType="H" pdbName=" H" x3="59.856842" y3="-7.539756" z3="-1.1663096" aromatic="false" /><atom id="atom19" elementType="H" pdbName=" H" x3="58.119568" y3="-9.78402" z3="-0.3352245" aromatic="false" /><atom id="atom20" elementType="H" pdbName=" H" x3="60.90313" y3="-9.030714" z3="0.47626305" aromatic="false" /></atomArray><bondArray><bond id="bond1" sourceAtom="moleculeEnvironment0/compound52/atom0" targetAtom="moleculeEnvironment0/compound52/atom2" aromatic="false" order="1" /><bond id="bond2" sourceAtom="moleculeEnvironment0/compound52/atom0" targetAtom="moleculeEnvironment0/compound52/atom1" aromatic="false" order="1" /><bond id="bond3" sourceAtom="moleculeEnvironment0/compound52/atom0" targetAtom="moleculeEnvironment0/compound52/atom7" aromatic="false" order="1" /><bond id="bond4" sourceAtom="moleculeEnvironment0/compound52/atom0" targetAtom="moleculeEnvironment0/compound52/atom20" aromatic="false" order="1" /><bond id="bond5" sourceAtom="moleculeEnvironment0/compound52/atom1" targetAtom="moleculeEnvironment0/compound52/atom0" aromatic="false" order="1" /><bond id="bond6" sourceAtom="moleculeEnvironment0/compound52/atom1" targetAtom="moleculeEnvironment0/compound52/atom5" aromatic="false" order="1" /><bond id="bond7" sourceAtom="moleculeEnvironment0/compound52/atom1" targetAtom="moleculeEnvironment0/compound52/atom6" aromatic="false" order="1" /><bond id="bond8" sourceAtom="moleculeEnvironment0/compound52/atom2" targetAtom="moleculeEnvironment0/compound52/atom3" aromatic="false" order="2" /><bond id="bond9" sourceAtom="moleculeEnvironment0/compound52/atom2" targetAtom="moleculeEnvironment0/compound52/atom0" aromatic="false" order="1" /><bond id="bond10" sourceAtom="moleculeEnvironment0/compound52/atom2" targetAtom="moleculeEnvironment0/compound52/atom4" aromatic="false" order="1" /><bond id="bond11" sourceAtom="moleculeEnvironment0/compound52/atom3" targetAtom="moleculeEnvironment0/compound52/atom2" aromatic="false" order="2" /><bond id="bond12" sourceAtom="moleculeEnvironment0/compound52/atom4" targetAtom="moleculeEnvironment0/compound52/atom2" aromatic="false" order="1" /><bond id="bond13" sourceAtom="moleculeEnvironment0/compound52/atom5" targetAtom="moleculeEnvironment0/compound52/atom1" aromatic="false" order="1" /><bond id="bond14" sourceAtom="moleculeEnvironment0/compound52/atom6" targetAtom="moleculeEnvironment0/compound52/atom1" aromatic="false" order="1" /><bond id="bond15" sourceAtom="moleculeEnvironment0/compound52/atom7" targetAtom="moleculeEnvironment0/compound52/atom0" aromatic="false" order="1" /><bond id="bond16" sourceAtom="moleculeEnvironment0/compound52/atom7" targetAtom="moleculeEnvironment0/compound52/atom8" aromatic="false" order="1" /><bond id="bond17" sourceAtom="moleculeEnvironment0/compound52/atom7" targetAtom="moleculeEnvironment0/compound52/atom12" aromatic="false" order="1" /><bond id="bond18" sourceAtom="moleculeEnvironment0/compound52/atom7" targetAtom="moleculeEnvironment0/compound52/atom19" aromatic="false" order="1" /><bond id="bond19" sourceAtom="moleculeEnvironment0/compound52/atom8" targetAtom="moleculeEnvironment0/compound52/atom7" aromatic="false" order="1" /><bond id="bond20" sourceAtom="moleculeEnvironment0/compound52/atom8" targetAtom="moleculeEnvironment0/compound52/atom9" aromatic="false" order="1" /><bond id="bond21" sourceAtom="moleculeEnvironment0/compound52/atom8" targetAtom="moleculeEnvironment0/compound52/atom10" aromatic="false" order="1" /><bond id="bond22" sourceAtom="moleculeEnvironment0/compound52/atom8" targetAtom="moleculeEnvironment0/compound52/atom11" aromatic="false" order="1" /><bond id="bond23" sourceAtom="moleculeEnvironment0/compound52/atom9" targetAtom="moleculeEnvironment0/compound52/atom8" aromatic="false" order="1" /><bond id="bond24" sourceAtom="moleculeEnvironment0/compound52/atom10" targetAtom="moleculeEnvironment0/compound52/atom8" aromatic="false" order="1" /><bond id="bond25" sourceAtom="moleculeEnvironment0/compound52/atom11" targetAtom="moleculeEnvironment0/compound52/atom8" aromatic="false" order="1" /><bond id="bond26" sourceAtom="moleculeEnvironment0/compound52/atom12" targetAtom="moleculeEnvironment0/compound52/atom7" aromatic="false" order="1" /><bond id="bond27" sourceAtom="moleculeEnvironment0/compound52/atom12" targetAtom="moleculeEnvironment0/compound52/atom13" aromatic="false" order="1" /><bond id="bond28" sourceAtom="moleculeEnvironment0/compound52/atom12" targetAtom="moleculeEnvironment0/compound52/atom17" aromatic="false" order="1" /><bond id="bond29" sourceAtom="moleculeEnvironment0/compound52/atom12" targetAtom="moleculeEnvironment0/compound52/atom18" aromatic="false" order="1" /><bond id="bond30" sourceAtom="moleculeEnvironment0/compound52/atom13" targetAtom="moleculeEnvironment0/compound52/atom12" aromatic="false" order="1" /><bond id="bond31" sourceAtom="moleculeEnvironment0/compound52/atom13" targetAtom="moleculeEnvironment0/compound52/atom14" aromatic="false" order="1" /><bond id="bond32" sourceAtom="moleculeEnvironment0/compound52/atom13" targetAtom="moleculeEnvironment0/compound52/atom15" aromatic="false" order="1" /><bond id="bond33" sourceAtom="moleculeEnvironment0/compound52/atom13" targetAtom="moleculeEnvironment0/compound52/atom16" aromatic="false" order="1" /><bond id="bond34" sourceAtom="moleculeEnvironment0/compound52/atom14" targetAtom="moleculeEnvironment0/compound52/atom13" aromatic="false" order="1" /><bond id="bond35" sourceAtom="moleculeEnvironment0/compound52/atom15" targetAtom="moleculeEnvironment0/compound52/atom13" aromatic="false" order="1" /><bond id="bond36" sourceAtom="moleculeEnvironment0/compound52/atom16" targetAtom="moleculeEnvironment0/compound52/atom13" aromatic="false" order="1" /><bond id="bond37" sourceAtom="moleculeEnvironment0/compound52/atom17" targetAtom="moleculeEnvironment0/compound52/atom12" aromatic="false" order="1" /><bond id="bond38" sourceAtom="moleculeEnvironment0/compound52/atom18" targetAtom="moleculeEnvironment0/compound52/atom12" aromatic="false" order="1" /><bond id="bond39" sourceAtom="moleculeEnvironment0/compound52/atom19" targetAtom="moleculeEnvironment0/compound52/atom7" aromatic="false" order="1" /><bond id="bond40" sourceAtom="moleculeEnvironment0/compound52/atom20" targetAtom="moleculeEnvironment0/compound52/atom0" aromatic="false" order="1" /></bondArray><alphaC id="atom0" /><amideNitrogen id="atom1" /><carboxylC id="atom2" /></aminoAcid><aminoAcid id="compound53" title="GLU_820_A" type="GLU" functionalCompoundID="820" chainID="A"><atomArray><atom id="atom0" elementType="C" pdbName="CA" chainId="A" x3="58.526" y3="-12.117" z3="2.805" aromatic="false" serialNumber="5870" /><atom id="atom1" elementType="N" pdbName="N" chainId="A" x3="58.917" y3="-11.369" z3="1.609" aromatic="false" serialNumber="5869" /><atom id="atom2" elementType="C" pdbName="C" chainId="A" x3="59.658" y3="-12.821" z3="3.575" aromatic="false" serialNumber="5871" /><atom id="atom3" elementType="O" pdbName="O" chainId="A" x3="59.678" y3="-12.788" z3="4.804" aromatic="false" serialNumber="5872" /><atom id="atom4" elementType="H" pdbName=" H" x3="60.41282" y3="-13.329211" z3="3.051103" aromatic="false" /><atom id="atom5" shadow="true" reference="moleculeEnvironment0/compound52/atom2" /><atom id="atom6" elementType="H" pdbName=" H" x3="58.478863" y3="-11.570598" z3="0.7215917" aromatic="false" /><atom id="atom7" elementType="C" pdbName="CB" chainId="A" x3="57.433" y3="-13.133" z3="2.457" aromatic="false" serialNumber="5873" /><atom id="atom8" elementType="C" pdbName="CG" chainId="A" x3="56.124" y3="-12.506" z3="2.009" aromatic="false" serialNumber="5874" /><atom id="atom9" elementType="C" pdbName="CD" chainId="A" x3="55.539" y3="-11.571" z3="3.049" aromatic="false" serialNumber="5875" /><atom id="atom10" elementType="O" pdbName="OE1" chainId="A" x3="55.604" y3="-11.902" z3="4.251" aromatic="false" serialNumber="5876" /><atom id="atom11" elementType="O" pdbName="OE2" chainId="A" x3="55.015" y3="-10.504" z3="2.665" formalCharge="-1" aromatic="false" serialNumber="5877" /><atom id="atom12" elementType="H" pdbName=" H" x3="56.2835" y3="-11.9522505" z3="1.1312625" aromatic="false" /><atom id="atom13" elementType="H" pdbName=" H" x3="55.4195" y3="-13.261966" z3="1.8227457" aromatic="false" /><atom id="atom14" elementType="H" pdbName=" H" x3="57.221115" y3="-13.721738" z3="3.300204" aromatic="false" /><atom id="atom15" elementType="H" pdbName=" H" x3="57.76443" y3="-13.749279" z3="1.6741518" aromatic="false" /><atom id="atom16" elementType="H" pdbName=" H" x3="58.05267" y3="-11.423338" z3="3.4353096" aromatic="false" /></atomArray><bondArray><bond id="bond1" sourceAtom="moleculeEnvironment0/compound53/atom0" targetAtom="moleculeEnvironment0/compound53/atom2" aromatic="false" order="1" /><bond id="bond2" sourceAtom="moleculeEnvironment0/compound53/atom0" targetAtom="moleculeEnvironment0/compound53/atom1" aromatic="false" order="1" /><bond id="bond3" sourceAtom="moleculeEnvironment0/compound53/atom0" targetAtom="moleculeEnvironment0/compound53/atom7" aromatic="false" order="1" /><bond id="bond4" sourceAtom="moleculeEnvironment0/compound53/atom0" targetAtom="moleculeEnvironment0/compound53/atom16" aromatic="false" order="1" /><bond id="bond5" sourceAtom="moleculeEnvironment0/compound53/atom1" targetAtom="moleculeEnvironment0/compound53/atom0" aromatic="false" order="1" /><bond id="bond6" sourceAtom="moleculeEnvironment0/compound53/atom1" targetAtom="moleculeEnvironment0/compound53/atom5" aromatic="false" order="1" /><bond id="bond7" sourceAtom="moleculeEnvironment0/compound53/atom1" targetAtom="moleculeEnvironment0/compound53/atom6" aromatic="false" order="1" /><bond id="bond8" sourceAtom="moleculeEnvironment0/compound53/atom2" targetAtom="moleculeEnvironment0/compound53/atom3" aromatic="false" order="2" /><bond id="bond9" sourceAtom="moleculeEnvironment0/compound53/atom2" targetAtom="moleculeEnvironment0/compound53/atom0" aromatic="false" order="1" /><bond id="bond10" sourceAtom="moleculeEnvironment0/compound53/atom2" targetAtom="moleculeEnvironment0/compound53/atom4" aromatic="false" order="1" /><bond id="bond11" sourceAtom="moleculeEnvironment0/compound53/atom3" targetAtom="moleculeEnvironment0/compound53/atom2" aromatic="false" order=
[truncated: 32,727 more chars]
