# Supplementary material for: Deep learning driven de novo drug design based on gastric proton pump structures
Source: Commun Biol. 2023 Sep 19;6:956. doi: 10.1038/s42003-023-05334-8 (PMC10509173; doi:10.1038/s42003-023-05334-8)
Supplement: Supplementary file 9 — Supplementary Software [file 42003_2023_5334_MOESM9_ESM.zip › DQ_script/pred_ph4.py]

import os,sys
import subprocess
from time import sleep
import numpy as np
import os.path
import math
import random
import itertools
from rdkit import Chem


def pharm_scores(smiles_list, phmodel_dir='phmodel/ph_default.pml'):
    """ LigandScout Score Calculation
    """
    
    print("Step1 - Write SMI file")
    fw = open("tmp.smi","w")
    cnt = 0
    cid_score={}
    for smiles in smiles_list:
        cnt+=1
        cid = "mol%05d" % cnt
        mol = Chem.MolFromSmiles(smiles)
        if mol:
            fw.write("%s %s\n" % (smiles,cid))
        cid_score[cid]=0.0
    fw.flush()
    fw.close()

    print("Step2 - Generate coformer")
    os.system("idbgen -t icon-fast -i tmp.smi -o tmp.ldb > null")
    while not os.path.exists("./tmp.ldb"):
        pass

    print("Step3 - Run screening using %s" % phmodel_dir)
    #os.system('iscreen -q phmodel/smg1_ph02.pml -d tmp.ldb -o tmp.sdf -S relative -a 1 > null') # -m 1
    os.system('iscreen -q %s -d tmp.ldb -o tmp.sdf -S relative -a 1 > null' % phmodel_dir) # -m 1
    while not os.path.isfile("./tmp.sdf"):
        pass

    print("Step4 - Analyze results")
    with open("tmp.sdf") as f:
        for line in f:
            if line[:3]=='mol':
                title = line[:-1]
            if "<Score>" in line:
                for score in itertools.islice(f,1):
                    cid_score[title] = float(score)

    sorted_scores = sorted(cid_score.items())
    scores=[]

    for score in sorted_scores:
        scores.append(float(score[1]))
    scores = np.array(scores, dtype=np.float32)

    return scores

def main():
    """ main
    """
    scores = pharm_scores(["c1ccccc1CCCCCNCO","S1(=O)(=O)Cc2c(C1)ccc(N/C=C/1\C(=O)Nc3c1cc(c1ocnc1)cc3)c2","c1c","S(=O)(=O)(Nc1sccn1)c1ccc(N/C=C/2\C(=O)Nc3c2cccc3)cc1"])
    print(scores)
    
if __name__ == '__main__':
    main()
