# Supplementary material for: Deep learning driven de novo drug design based on gastric proton pump structures
Source: Commun Biol. 2023 Sep 19;6:956. doi: 10.1038/s42003-023-05334-8 (PMC10509173; doi:10.1038/s42003-023-05334-8)
Supplement: Supplementary file 9 — Supplementary Software [file 42003_2023_5334_MOESM9_ESM.zip › DQ_script/README.md]

# Deep Quartet (DQ)
This program contains modified source code from [REINVENT](https://github.com/MarcusOlivecrona/REINVENT) with commit ID 752935c.
The original README file has been renamed `orig_README.md`.


## Requirements
OS: Ubuntu 20.04
Python environment: Miniconda or Anaconda

This package requires:
* Python 3.6
* PyTorch 0.1.12 
* RDkit 2017.09.1
* Scikit-Learn 0.24.2
* tqdm 4.63.0
* LigandScout 4.4.8 (proprietary software)


## Installation
This program requires the software LigandScout (Inte:Ligand GmbH).
This tutorial assumes that LigandScout is already installed on your computer, so make sure you have a licensed installation before using DQ.
LigandScout is a proprietary software so please contact [Inte:Ligand](https://docs.inteligand.com/) with regards to licensing information.

Please follow these steps to set up an environment for running DQ.

1. Install Miniconda or Anaconda. If they are already installed, skip this step.

2. Build the environment using the following commands. 
```
$ conda env create -f environment.yml
```

3. Activate the created environment.
```
$ conda activate DQ
```


## Demo
The following command saved the calculation results to the "data/results" directory.
The calculation took about 4.2 hours on our machine (CPU: Intel Core i7-12700, memory: 32GB).
```
python main.py --num-steps 1000 --sigma 120 --experience 4 --scoring-function ligandscout --phmodel phmodel/TypeA.pml --run-tabu --scoring-function-kwargs tabu_th 0.8 tabu_steps 400
```
The expected output can be found in the "data/results/run_2023-04-03-09_06_02" directory.


## Usage
We will design compounds that give high scores for a particular LigandScout pharmacophore model.
We provided three different pharmacophore model files (TypeA.pml, TypeB.pml, and TypeC.pml) that we used in our work.
Execute the following commands, to run DQ for each pharmacophore model.

```
python main.py --num-steps 10000 --sigma 120 --experience 4 --scoring-function ligandscout --phmodel phmodel/TypeA.pml --run-tabu --scoring-function-kwargs tabu_th 0.8 tabu_steps 1000
```
```
python main.py --num-steps 10000 --sigma 120 --experience 4 --scoring-function ligandscout --phmodel phmodel/TypeB.pml --run-tabu --scoring-function-kwargs tabu_th 0.8 tabu_steps 1000
```
```
python main.py --num-steps 10000 --sigma 120 --experience 4 --scoring-function ligandscout --phmodel phmodel/TypeC.pml --run-tabu --scoring-function-kwargs tabu_th 0.8 tabu_steps 1000
```

The results will be written to the "data" directory.


## License
This project is licensed under the same license as the original REINVENT project.
See the LICENSE file for details.
