# Supplementary material for: Deep learning driven de novo drug design based on gastric proton pump structures
Source: Commun Biol. 2023 Sep 19;6:956. doi: 10.1038/s42003-023-05334-8 (PMC10509173; doi:10.1038/s42003-023-05334-8)
Supplement: Supplementary file 9 — Supplementary Software [file 42003_2023_5334_MOESM9_ESM.zip › DQ_script/scaffolds.py]

from rdkit import Chem
from rdkit.Chem.Scaffolds import MurckoScaffold
import sys

def get_scaffolds(smiles, num_scaffolds=1 ,num_min_atoms=10):
    
    sc_dic = {}
    for smi in smiles:
        try:
            mol = Chem.MolFromSmiles(smi)
            murcko_mol = MurckoScaffold.GetScaffoldForMol(mol)
            
            murcko_smi = Chem.MolToSmiles(murcko_mol)
            if murcko_mol.GetNumAtoms() < num_min_atoms:
                continue
            if murcko_smi not in sc_dic:
                sc_dic[murcko_smi] = 1
            else:
                sc_dic[murcko_smi] += 1
        except:
            pass
            
    sc_list = []
    for murcko_smi in sc_dic:
        sc_list.append((murcko_smi,sc_dic[murcko_smi]))
    
    sc_list = sorted(sc_list, key=lambda x:x[1], reverse=True)
    
    selected_sc_list = sc_list[:num_scaffolds]
    selected_sc_list = [data[0] for data in selected_sc_list]
    
    return selected_sc_list

def check_tabu_list(qsmi, tabu_list):
    
    qmol = Chem.MolFromSmiles(qsmi)
    if qmol is None:
        return False
        
    for tsmi in tabu_list:
        tmol = Chem.MolFromSmiles(tsmi)
        if tmol is None:
            return False
        if qmol.HasSubstructMatch(tmol):
            return True
            
    return False
    
def get_scaffolds_fw(smiles, num_scaffolds=1 ,num_min_atoms=10):
    
    sc_dic = {}
    for smi in smiles:
        try:
            mol = Chem.MolFromSmiles(smi)
            murcko_mol = MurckoScaffold.GetScaffoldForMol(mol)
            murcko_mol = MurckoScaffold.MakeScaffoldGeneric(murcko_mol)
            murcko_smi = Chem.MolToSmiles(murcko_mol)
            if murcko_mol.GetNumAtoms() < num_min_atoms:
                continue
            if murcko_smi not in sc_dic:
                sc_dic[murcko_smi] = 1
            else:
                sc_dic[murcko_smi] += 1
        except:
            pass
            
    sc_list = []
    for murcko_smi in sc_dic:
        sc_list.append((murcko_smi,sc_dic[murcko_smi]))
    
    sc_list = sorted(sc_list, key=lambda x:x[1], reverse=True)
    
    selected_sc_list = sc_list[:num_scaffolds]
    selected_sc_list = [data[0] for data in selected_sc_list]
    
    return selected_sc_list

def check_tabu_list_fw(qsmi, tabu_list):
    
    qmol = Chem.MolFromSmiles(qsmi)
 

    if qmol is None:
        return False

    if qmol.GetNumHeavyAtoms() > 30:
        return True

    try:
        murcko_mol = MurckoScaffold.GetScaffoldForMol(qmol)
        murcko_mol = MurckoScaffold.MakeScaffoldGeneric(murcko_mol)
        murcko_smi = Chem.MolToSmiles(murcko_mol)
        #print(murcko_smi)
    except:
        return False


    for tsmi in tabu_list:
        if murcko_smi == tsmi:
            return True
            
    return False

def main():
    if len(sys.argv) != 2:
        print("python scaffolds.py input.smi")
        sys.exit()
    
    #sc = get_scaffolds_test(["c1cnccc1CCc2ccccc2CCCCCC","c1ncccc1"], num_scaffolds=2 ,num_min_atoms=1)
    #print(sc)
    #sys.exit()

    ans = check_tabu_list_test('C1CCCCC1',['c1cnccc1','C1CCCCC1'])
    print(ans)
    sys.exit()
    
    mols = [ mol for mol in Chem.SmilesMolSupplier(sys.argv[1]) if mol is not None ]
    smiles = [ Chem.MolToSmiles(mol) for mol in mols ]

    sc = get_scaffolds(smiles, num_scaffolds=3 ,num_min_atoms=10)
    print(sc)
    

if __name__ == '__main__':
    main()
    
