# Supplementary material for: Deep learning driven de novo drug design based on gastric proton pump structures
Source: Commun Biol. 2023 Sep 19;6:956. doi: 10.1038/s42003-023-05334-8 (PMC10509173; doi:10.1038/s42003-023-05334-8)
Supplement: Supplementary file 9 — Supplementary Software [file 42003_2023_5334_MOESM9_ESM.zip › DQ_script/train_agent.py]

#!/usr/bin/env python

import torch
import pickle
import numpy as np
import time
import os,sys
from shutil import copyfile

from model import RNN
from data_structs import Vocabulary, Experience
from scoring_functions import get_scoring_function
from utils import Variable, seq_to_smiles, fraction_valid_smiles, unique
from vizard_logger import VizardLog

from pred_ph4 import pharm_scores
from scaffolds import get_scaffolds
from scaffolds import check_tabu_list
from scaffolds import get_scaffolds_fw
from scaffolds import check_tabu_list_fw

def train_agent(restore_prior_from='data/Prior.ckpt',
                restore_agent_from='data/Prior.ckpt',
                phmodel_dir='phmodel/ph_default.pml',
                tabu_list_dir='tabu_list/tabu_list_default.txt',
                scaffold_name='murcko',
                scoring_function='tanimoto',
                scoring_function_kwargs=None,
                save_dir=None, learning_rate=0.0005,
                batch_size=64, n_steps=3000,
                num_processes=0, sigma=60,
                experience_replay=0,
                run_tabu=False):

   
    ##### Added/Modified as DQ specific code
    fr = open(tabu_list_dir,'r')
    tabu_list = []
    while 1:
        line = fr.readline()
        if not line:
            break
        if len(line[:-1]) != 0:
            tabu_list.append(line[:-1])
    if 'tabu_th' in scoring_function_kwargs:
        tabu_th = float(scoring_function_kwargs['tabu_th'])
    else:
        tabu_th = 0.7
    if 'tabu_steps' in scoring_function_kwargs:
        tabu_steps = int(scoring_function_kwargs['tabu_steps'])
    else:
        tabu_steps = 500
    ##### Added/Modified as DQ specific code
    
    voc = Vocabulary(init_from_file="data/Voc")

    start_time = time.time()

    Prior = RNN(voc)
    Agent = RNN(voc)

    logger = VizardLog('data/logs')

    # By default restore Agent to same model as Prior, but can restore from already trained Agent too.
    # Saved models are partially on the GPU, but if we dont have cuda enabled we can remap these
    # to the CPU.
    #if torch.cuda.is_available():
    if False:
        Prior.rnn.load_state_dict(torch.load('data/Prior.ckpt'))
        Agent.rnn.load_state_dict(torch.load(restore_agent_from))
    else:
        Prior.rnn.load_state_dict(torch.load('data/Prior.ckpt', map_location=lambda storage, loc: storage))
        Agent.rnn.load_state_dict(torch.load(restore_agent_from, map_location=lambda storage, loc: storage))

    # We dont need gradients with respect to Prior
    for param in Prior.rnn.parameters():
        param.requires_grad = False

    optimizer = torch.optim.Adam(Agent.rnn.parameters(), lr=0.0005)

    # Scoring_function
    # Added/Modified as DQ specific code
    if scoring_function != "ligandscout":
        scoring_function = get_scoring_function(scoring_function=scoring_function, num_processes=num_processes,
                                            **scoring_function_kwargs)
    # For policy based RL, we normally train on-policy and correct for the fact that more likely actions
    # occur more often (which means the agent can get biased towards them). Using experience replay is
    # therefor not as theoretically sound as it is for value based RL, but it seems to work well.
    experience = Experience(voc)

    # Log some network weights that can be dynamically plotted with the Vizard bokeh app
    logger.log(Agent.rnn.gru_2.weight_ih.cpu().data.numpy()[::100], "init_weight_GRU_layer_2_w_ih")
    logger.log(Agent.rnn.gru_2.weight_hh.cpu().data.numpy()[::100], "init_weight_GRU_layer_2_w_hh")
    logger.log(Agent.rnn.embedding.weight.cpu().data.numpy()[::30], "init_weight_GRU_embedding")
    logger.log(Agent.rnn.gru_2.bias_ih.cpu().data.numpy(), "init_weight_GRU_layer_2_b_ih")
    logger.log(Agent.rnn.gru_2.bias_hh.cpu().data.numpy(), "init_weight_GRU_layer_2_b_hh")

    # Information for the logger
    step_score = [[], []]

    print("Model initialized, starting training...")
    if not save_dir:
        save_dir = 'data/results/run_' + time.strftime("%Y-%m-%d-%H_%M_%S", time.localtime())
    os.makedirs(save_dir)
    copyfile('train_agent.py', os.path.join(save_dir, "train_agent.py"))
    sub_step = 0
    for step in range(n_steps):

        # Sample from Agent
        seqs, agent_likelihood, entropy = Agent.sample(batch_size)

        # Remove duplicates, ie only consider unique seqs
        unique_idxs = unique(seqs)
        seqs = seqs[unique_idxs]
        agent_likelihood = agent_likelihood[unique_idxs]
        entropy = entropy[unique_idxs]

        # Get prior likelihood and score
        prior_likelihood, _ = Prior.likelihood(Variable(seqs))
        smiles = seq_to_smiles(seqs, voc)
        
        # Added/Modified as DQ specific code
        if scoring_function != "ligandscout":
            score = scoring_function(smiles)
        else:
            score = pharm_scores(smiles,phmodel_dir=phmodel_dir)

       
        # Added/Modified as DQ specific code
        tmp_score = []
        tmp_smiles = []
        if scaffold_name == "murcko":
            for sc, smi in zip(score,smiles):
                if check_tabu_list(smi, tabu_list):
                    tmp_score.append(0)
                    tmp_smiles.append(smi)
                else:
                    tmp_score.append(sc)
                    tmp_smiles.append(smi)
        else:
            for sc, smi in zip(score,smiles):
                if check_tabu_list_fw(smi, tabu_list):
                    tmp_score.append(0)
                    tmp_smiles.append(smi)
                else:
                    tmp_score.append(sc)
                    tmp_smiles.append(smi)

        score = np.array(tmp_score, dtype=np.float32)
        smiles = tmp_smiles
        # Added/Modified as DQ specific code


        # Calculate augmented likelihood
        augmented_likelihood = prior_likelihood + sigma * Variable(score)
        loss = torch.pow((augmented_likelihood - agent_likelihood), 2)


        # Experience Replay
        # First sample
        if experience_replay and len(experience)>4:
            exp_seqs, exp_score, exp_prior_likelihood = experience.sample(4)
            exp_agent_likelihood, exp_entropy = Agent.likelihood(exp_seqs.long())
            exp_augmented_likelihood = exp_prior_likelihood + sigma * exp_score
            exp_loss = torch.pow((Variable(exp_augmented_likelihood) - exp_agent_likelihood), 2)
            loss = torch.cat((loss, exp_loss), 0)
            agent_likelihood = torch.cat((agent_likelihood, exp_agent_likelihood), 0)

        # Then add new experience
        prior_likelihood = prior_likelihood.data.cpu().numpy()
        new_experience = zip(smiles, score, prior_likelihood)
        experience.add_experience(new_experience)

        # Calculate loss
        loss = loss.mean()

        # Add regularizer that penalizes high likelihood for the entire sequence
        loss_p = - (1 / agent_likelihood).mean()
        loss += 5 * 1e3 * loss_p

        # Calculate gradients and make an update to the network weights
        optimizer.zero_grad()
        loss.backward()
        optimizer.step()

        # Convert to numpy arrays so that we can print them
        augmented_likelihood = augmented_likelihood.data.cpu().numpy()
        agent_likelihood = agent_likelihood.data.cpu().numpy()

        # Print some information for this step
        time_elapsed = (time.time() - start_time) / 3600
        time_left = (time_elapsed * ((n_steps - step) / (step + 1)))
        print("\n       Step {}   Fraction valid SMILES: {:4.1f}  Time elapsed: {:.2f}h Time left: {:.2f}h".format(
              step, fraction_valid_smiles(smiles) * 100, time_elapsed, time_left))
        print("  Agent    Prior   Target   Score             SMILES")
        for i in range(10):
            print(" {:6.2f}   {:6.2f}  {:6.2f}  {:6.2f}     {}".format(agent_likelihood[i],
                                                                       prior_likelihood[i],
                                                                       augmented_likelihood[i],
                                                                       score[i],
                                                                       smiles[i]))
        # Need this for Vizard plotting
        step_score[0].append(step + 1)
        step_score[1].append(np.mean(score))

        # Log some weights
        logger.log(Agent.rnn.gru_2.weight_ih.cpu().data.numpy()[::100], "weight_GRU_layer_2_w_ih")
        logger.log(Agent.rnn.gru_2.weight_hh.cpu().data.numpy()[::100], "weight_GRU_layer_2_w_hh")
        logger.log(Agent.rnn.embedding.weight.cpu().data.numpy()[::30], "weight_GRU_embedding")
        logger.log(Agent.rnn.gru_2.bias_ih.cpu().data.numpy(), "weight_GRU_layer_2_b_ih")
        logger.log(Agent.rnn.gru_2.bias_hh.cpu().data.numpy(), "weight_GRU_layer_2_b_hh")
        logger.log("\n".join([smiles + "\t" + str(round(score, 2)) for smiles, score in zip \
                            (smiles[:12], score[:12])]), "SMILES", dtype="text", overwrite=True)
        logger.log(np.array(step_score), "Scores")

        # Added/Modified as DQ specific code
        ave_score = np.average(score)
        print(ave_score)
        sub_step += 1
        if run_tabu and (ave_score >= tabu_th or sub_step >= tabu_steps):
            sub_step = 0
            print("Tabu list update")
            #seqs, agent_likelihood, entropy = Agent.sample(64)
            #prior_likelihood, _ = Prior.likelihood(Variable(seqs))
            #prior_likelihood = prior_likelihood.data.cpu().numpy()
            #smiles = seq_to_smiles(seqs, voc)
            exp_smiles = [data[0] for data in experience.memory[:64]] #64
            #exp_smiles.extend(smiles)
            if scaffold_name=='murcko':
                sc_smiles = get_scaffolds(exp_smiles, num_scaffolds=50 ,num_min_atoms=10)
            else:
                sc_smiles = get_scaffolds_fw(exp_smiles, num_scaffolds=50 ,num_min_atoms=10)
            tabu_list.extend(sc_smiles)
            #print(tabu_list)
            #if torch.cuda.is_available():
    
            experience.print_memory(os.path.join(save_dir, "memory_%06d.txt" % step))
            experience.memory = []
            torch.save(Agent.rnn.state_dict(), os.path.join(save_dir, 'Agent_%06d.ckpt' % step))
            if scoring_function != "ligandscout":
                score = scoring_function(smiles)
            else:
                score = pharm_scores(smiles,phmodel_dir=phmodel_dir)

            with open(os.path.join(save_dir, "sampled_%06d.txt" % step), 'w') as f:
                f.write("SMILES Score PriorLogP\n")
                for smiles, score, prior_likelihood in zip(smiles, score, prior_likelihood):
                    f.write("{} {:5.2f} {:6.2f}\n".format(smiles, score, prior_likelihood))

            if False:
                Agent.rnn.load_state_dict(torch.load(restore_agent_from))
            else:
                Agent.rnn.load_state_dict(torch.load(restore_agent_from, map_location=lambda storage, loc: storage))
        # Added/Modified as DQ specific code

    # Added/Modified as DQ specific code
    if run_tabu:
        with open(os.path.join(save_dir, "tabu_list.txt"), 'w') as f:
            for smi in tabu_list:
                f.write("%s\n" % smi)
    # Added/Modified as DQ specific code
     
    # If the entire training finishes, we create a new folder where we save this python file
    # as well as some sampled sequences and the contents of the experinence (which are the highest
    # scored sequences seen during training)
    #if not save_dir:
    #    save_dir = 'data/results/run_' + time.strftime("%Y-%m-%d-%H_%M_%S", time.localtime())
    #os.makedirs(save_dir)
    #copyfile('train_agent.py', os.path.join(save_dir, "train_agent.py"))

    experience.print_memory(os.path.join(save_dir, "memory.txt"))
    torch.save(Agent.rnn.state_dict(), os.path.join(save_dir, 'Agent.ckpt'))

    seqs, agent_likelihood, entropy = Agent.sample(64) #256
    prior_likelihood, _ = Prior.likelihood(Variable(seqs))
    prior_likelihood = prior_likelihood.data.cpu().numpy()
    smiles = seq_to_smiles(seqs, voc)
    #score = scoring_function(smiles)
    
    if scoring_function != "ligandscout":
        score = scoring_function(smiles)
    else:
        score = pharm_scores(smiles,phmodel_dir=phmodel_dir)

    with open(os.path.join(save_dir, "sampled.txt"), 'w') as f:
        f.write("SMILES Score PriorLogP\n")
        for smiles, score, prior_likelihood in zip(smiles, score, prior_likelihood):
            f.write("{} {:5.2f} {:6.2f}\n".format(smiles, score, prior_likelihood))
    # Added/Modified as DQ specific code
    os.system("cp -r -f data/logs %s" % save_dir)


if __name__ == "__main__":
    train_agent()
