# Supplementary material for: Deep learning driven de novo drug design based on gastric proton pump structures
Source: Commun Biol. 2023 Sep 19;6:956. doi: 10.1038/s42003-023-05334-8 (PMC10509173; doi:10.1038/s42003-023-05334-8)
Supplement: Supplementary file 9 — Supplementary Software [file 42003_2023_5334_MOESM9_ESM.zip › DQ_script/Vizard/run.sh]

#!/bin/bash
if [ -z "$1" ];
    then echo "Must supply path to a directory where vizard_logger is saving its information";
    exit 0
fi
bokeh serve . --args $1
