# Supplementary material for: Deep learning driven de novo drug design based on gastric proton pump structures
Source: Commun Biol. 2023 Sep 19;6:956. doi: 10.1038/s42003-023-05334-8 (PMC10509173; doi:10.1038/s42003-023-05334-8)
Supplement: Supplementary file 9 — Supplementary Software [file 42003_2023_5334_MOESM9_ESM.zip › DQ_script/Vizard/templates/styles.css]

html {
    background-color: #2F2F2F;
    display: table;
    margin: auto;
}

body {
    display: table-cell;
    vertical-align: middle;
    color: #fff;
}

.img_outside {
    position: relative;
}

.img_inside {
    background-color: #EDEDED;
    border: 7px solid #656565;
    position:absolute;
    left:50% ;
    margin-left: -375px;
    top:50% ;
    margin-top: -250px;
}

.score_fig{
    position: absolute;
    top: 10px;
}

h1 {
    margin: 0.5em 0 0.5em 0;
    color: #fff;
    font-family: 'Julius Sans One', sans-serif;
    font-size: 3em;
    text-transform: uppercase;
    text-align: center;
}

h2 {
    margin: 0 0 0 0;
    color: #fff;
    font-size: 20pt;
    text-align: center;
}

a:link {
    font-weight: bold;
    text-decoration: none;
    color: #0d8ba1;
}
a:visited {
    font-weight: bold;
    text-decoration: none;
    color: #1a5952;
}
a:hover, a:focus, a:active {
    text-decoration: underline;
    color: #9685BA;
}
