# Supplementary material for: Deep learning driven de novo drug design based on gastric proton pump structures
Source: Commun Biol. 2023 Sep 19;6:956. doi: 10.1038/s42003-023-05334-8 (PMC10509173; doi:10.1038/s42003-023-05334-8)
Supplement: Supplementary file 9 — Supplementary Software [file 42003_2023_5334_MOESM9_ESM.zip › DQ_script/Vizard/theme.yaml]

attrs:
    Figure:
        background_fill_color: '#2F2F2F'
        border_fill_color: '#2F2F2F'
        outline_line_color: '#444444'
        min_border_top: 0
    Axis:
        axis_line_color: "#FFFFFF"
        axis_label_text_color: "#FFFFFF"
        axis_label_text_font_size: "10pt"
        axis_label_text_font_style: "normal"
        axis_label_standoff: 10
        major_label_text_color: "#FFFFFF"
        major_tick_line_color: "#FFFFFF"
        minor_tick_line_color: "#FFFFFF"
        minor_tick_line_color: "#FFFFFF"
    Grid:
        grid_line_dash: [6, 4]
        grid_line_alpha: .3
    Title:
        text_color: "#FFFFFF"
        align: "center"
